# Supplementary material for: The recently identified modifier of murine metastable epialleles, Rearranged L-Myc Fusion, is involved in maintaining epigenetic marks at CpG island shores and enhancers
Source: BMC Biol. 2015 Mar 26;13:21. doi: 10.1186/s12915-015-0128-2 (PMC4381397; doi:10.1186/s12915-015-0128-2)
Supplement: Additional file 2: Table S1. — E14.5 Rlf-DMRs identified using genome-wide bisulphite sequencing of DNA from fetal livers of Rlf+/+ and RlfMommeD28/MommeD28 mice. [file 12915_2015_128_MOESM2_ESM.xlsx]

## Sheet: E14.5 liver Rlf-DMRs
Additional file 2: Table S1: E14.5 Rlf-DMRs identified using genome-wide bisulphite sequencing of DNA from fetal livers of Rlf+/+ and RlfMommeD28/MommeD28 mice.
chr	start	end	CpGs	mCG difference	Rlf+/+ mean mCG	RlfMommeD28/MommeD28 mean mCG	direction
chr1	4678727	4679477	39	0.239491	0.44201	0.202519	hyper
chr1	8926310	8927239	28	0.171268	0.672832	0.501564	hyper
chr1	11319159	11319487	11	0.218626	0.566896	0.34827	hyper
chr1	12865720	12866026	25	0.210053	0.242656	0.0326034	hyper
chr1	13047854	13048119	14	0.210607	0.556487	0.345879	hyper
chr1	24592450	24593186	11	0.261426	0.570694	0.309268	hyper
chr1	25235408	25235971	17	0.182326	0.657434	0.475108	hyper
chr1	30675052	30675092	11	0.159427	0.814845	0.655418	hyper
chr1	34363400	34363669	11	0.192786	0.658414	0.465629	hyper
chr1	35744941	35745127	12	0.201568	0.571653	0.370085	hyper
chr1	35946750	35947731	31	0.187033	0.610046	0.423013	hyper
chr1	36827630	36828185	49	0.19538	0.392894	0.197514	hyper
chr1	39252528	39253523	11	0.152379	0.4968	0.344422	hyper
chr1	39788309	39788705	11	0.208278	0.519775	0.311497	hyper
chr1	44255306	44256222	45	0.249167	0.376538	0.127371	hyper
chr1	45792000	45792152	13	0.220907	0.430352	0.209445	hyper
chr1	55419253	55419504	19	0.241373	0.638026	0.396652	hyper
chr1	59506511	59506916	12	0.155982	0.560857	0.404875	hyper
chr1	59649213	59650115	26	0.184115	0.499251	0.315136	hyper
chr1	64384529	64385238	20	0.176487	0.597023	0.420536	hyper
chr1	69837327	69837608	12	-0.152862	0.537181	0.690044	hypo
chr1	72084860	72085486	13	0.263222	0.720021	0.456798	hyper
chr1	73960992	73961348	15	0.194017	0.524566	0.33055	hyper
chr1	75598425	75598916	17	0.166363	0.443491	0.277128	hyper
chr1	75701692	75701979	14	0.169623	0.601276	0.431653	hyper
chr1	78204533	78204891	12	0.191012	0.315594	0.124582	hyper
chr1	78739203	78739449	12	0.154545	0.721145	0.566599	hyper
chr1	80380264	80380657	13	0.154593	0.380245	0.225652	hyper
chr1	82282800	82283936	25	0.180271	0.609921	0.42965	hyper
chr1	88421311	88421652	19	0.178078	0.205116	0.0270374	hyper
chr1	89045806	89046180	16	0.250755	0.537416	0.286661	hyper
chr1	89053563	89053953	11	0.188953	0.511131	0.322177	hyper
chr1	89154809	89155274	16	0.211532	0.431336	0.219804	hyper
chr1	90101665	90102005	23	0.167332	0.452639	0.285307	hyper
chr1	91871125	91871638	13	0.230653	0.639476	0.408823	hyper
chr1	93195504	93196092	12	0.167158	0.682144	0.514986	hyper
chr1	93238968	93239574	20	0.19342	0.476316	0.282896	hyper
chr1	93241116	93241870	63	0.190761	0.429292	0.238531	hyper
chr1	108606958	108607793	11	0.157071	0.565888	0.408817	hyper
chr1	123423934	123424049	11	0.170874	0.312572	0.141698	hyper
chr1	127510723	127510791	15	0.223685	0.681111	0.457425	hyper
chr1	135309554	135309945	12	0.18793	0.481483	0.293553	hyper
chr1	135314463	135315154	30	0.199143	0.270247	0.0711044	hyper
chr1	135382822	135383557	12	0.279157	0.685893	0.406736	hyper
chr1	138466558	138467433	29	0.250772	0.535364	0.284592	hyper
chr1	138685902	138686082	14	0.178574	0.809335	0.630761	hyper
chr1	154918778	154919695	34	0.193417	0.464492	0.271076	hyper
chr1	158462258	158462794	15	0.235949	0.500884	0.264935	hyper
chr1	171168570	171169049	18	0.243869	0.571821	0.327951	hyper
chr1	173847865	173848278	14	0.162269	0.615648	0.453379	hyper
chr1	174385448	174386142	13	0.195283	0.526435	0.331151	hyper
chr1	174505556	174506026	23	0.238717	0.667862	0.429145	hyper
chr1	183358582	183359015	11	0.164564	0.600505	0.435941	hyper
chr1	186489166	186489428	12	0.153832	0.770835	0.617003	hyper
chr1	186499482	186500028	19	0.219369	0.538612	0.319243	hyper
chr1	186915594	186916212	20	0.27893	0.591558	0.312628	hyper
chr1	187027014	187027396	13	0.15656	0.555782	0.399222	hyper
chr1	190899411	190899860	11	0.176842	0.734097	0.557255	hyper
chr1	191841984	191842750	27	0.219651	0.456314	0.236663	hyper
chr1	192548770	192549015	11	0.177976	0.697864	0.519888	hyper
chr2	6795856	6796243	12	0.162394	0.595532	0.433138	hyper
chr2	16171756	16171860	16	-0.217318	0.481531	0.698849	hypo
chr2	17867730	17868017	12	0.237221	0.585355	0.348135	hyper
chr2	18375376	18375942	20	0.159398	0.347728	0.18833	hyper
chr2	19376847	19378074	18	0.23379	0.449823	0.216033	hyper
chr2	21289631	21290125	23	0.168639	0.444711	0.276072	hyper
chr2	22260042	22260401	27	0.225634	0.302633	0.0769983	hyper
chr2	22480770	22481684	15	0.162306	0.414337	0.252031	hyper
chr2	22590225	22590496	13	0.246561	0.532867	0.286305	hyper
chr2	24462986	24463156	14	0.166837	0.463034	0.296197	hyper
chr2	24950071	24951385	52	0.198837	0.623573	0.424737	hyper
chr2	25432581	25433075	50	0.171257	0.378569	0.207312	hyper
chr2	25472030	25472212	12	0.180875	0.325071	0.144196	hyper
chr2	28462457	28463229	11	0.172996	0.445253	0.272257	hyper
chr2	31951068	31951529	17	0.152034	0.608619	0.456584	hyper
chr2	32195683	32196412	26	0.221735	0.578709	0.356974	hyper
chr2	34526477	34526838	20	-0.170506	0.351214	0.52172	hypo
chr2	37649066	37649280	29	0.154942	0.449236	0.294295	hyper
chr2	45100081	45100396	14	0.227619	0.698182	0.470562	hyper
chr2	49327722	49328581	16	0.215784	0.776178	0.560393	hyper
chr2	65747553	65748503	16	0.209803	0.486843	0.27704	hyper
chr2	67968660	67968780	13	-0.158681	0.705427	0.864109	hypo
chr2	68304640	68305159	11	0.170807	0.460783	0.289976	hyper
chr2	68711587	68712519	20	0.223752	0.679317	0.455565	hyper
chr2	70348013	70348561	12	0.196761	0.566122	0.369361	hyper
chr2	72650772	72651148	16	0.204651	0.434802	0.23015	hyper
chr2	73434939	73435921	22	0.186864	0.510876	0.324011	hyper
chr2	76935043	76935648	11	0.172615	0.763092	0.590477	hyper
chr2	84228790	84228979	11	0.197466	0.727069	0.529604	hyper
chr2	84977184	84977803	21	0.172122	0.402646	0.230524	hyper
chr2	93477943	93478237	14	0.186587	0.724872	0.538285	hyper
chr2	102240413	102240577	12	0.208941	0.520399	0.311458	hyper
chr2	106813548	106813830	11	0.154425	0.639706	0.485281	hyper
chr2	114237335	114238246	20	0.184436	0.618738	0.434302	hyper
chr2	115677835	115678190	11	0.163709	0.478419	0.31471	hyper
chr2	119576170	119576511	13	0.197192	0.703745	0.506552	hyper
chr2	122163350	122163658	14	0.167799	0.626186	0.458387	hyper
chr2	127664352	127664956	12	0.202365	0.500435	0.29807	hyper
chr2	129185778	129186327	12	0.176749	0.558597	0.381848	hyper
chr2	129737203	129737428	13	0.166569	0.603079	0.43651	hyper
chr2	130186554	130187492	18	0.155596	0.541494	0.385898	hyper
chr2	131004452	131005009	31	0.240036	0.559945	0.319909	hyper
chr2	143688090	143688346	22	0.171031	0.349242	0.178211	hyper
chr2	143968954	143969188	28	0.22238	0.677238	0.454858	hyper
chr2	145623914	145624426	12	0.176349	0.621874	0.445525	hyper
chr2	145685989	145686540	35	0.154363	0.455573	0.301209	hyper
chr2	146784485	146784791	13	-0.186275	0.380816	0.567091	hypo
chr2	150007184	150007871	11	-0.166724	0.384576	0.551299	hypo
chr2	151796313	151797305	36	0.255912	0.445178	0.189266	hyper
chr2	157727189	157727391	17	0.296211	0.771881	0.47567	hyper
chr2	157942245	157942688	12	0.152636	0.345878	0.193242	hyper
chr2	158665160	158665352	15	0.165476	0.693876	0.5284	hyper
chr2	162773340	162773897	23	0.189471	0.680235	0.490765	hyper
chr2	162773952	162774268	12	0.169875	0.768928	0.599053	hyper
chr2	163106509	163107349	22	0.241057	0.674884	0.433826	hyper
chr2	163201238	163202150	91	0.193644	0.409963	0.21632	hyper
chr2	164218707	164219129	26	0.1849	0.658728	0.473828	hyper
chr2	164254542	164255115	17	0.213717	0.6968	0.483083	hyper
chr2	164256256	164256887	20	0.227525	0.496206	0.268681	hyper
chr2	164775333	164776081	39	0.309432	0.452471	0.143039	hyper
chr2	164776192	164776448	14	0.196837	0.560079	0.363242	hyper
chr2	164938790	164939756	21	0.171821	0.394967	0.223146	hyper
chr2	164967530	164968044	35	0.165518	0.401875	0.236356	hyper
chr2	164969174	164969431	14	0.169121	0.709864	0.540743	hyper
chr2	165006617	165006806	18	0.164156	0.35391	0.189754	hyper
chr2	166155956	166156495	18	0.155496	0.523068	0.367572	hyper
chr2	167384854	167385039	11	0.152408	0.259641	0.107233	hyper
chr2	168056950	168057429	40	0.211276	0.560161	0.348885	hyper
chr2	168240753	168240882	15	0.220042	0.419801	0.199759	hyper
chr2	168277469	168277770	12	0.273886	0.676426	0.40254	hyper
chr2	168365146	168365419	12	0.161739	0.498075	0.336336	hyper
chr2	168781661	168782162	16	-0.161426	0.440245	0.601671	hypo
chr2	168859393	168859606	13	0.211158	0.737114	0.525956	hyper
chr2	168914532	168914870	13	0.152018	0.426385	0.274367	hyper
chr2	168921713	168921898	11	0.157646	0.598836	0.441191	hyper
chr2	168959464	168959751	12	0.180364	0.470853	0.290488	hyper
chr2	169123446	169124031	21	0.205731	0.534436	0.328705	hyper
chr2	169341056	169341414	11	0.193669	0.443504	0.249835	hyper
chr2	169435653	169435976	15	0.162392	0.383782	0.22139	hyper
chr2	169528025	169528703	16	0.221743	0.483555	0.261812	hyper
chr2	169549048	169549477	13	0.180756	0.539165	0.358409	hyper
chr2	169625487	169626048	11	0.167847	0.503844	0.335997	hyper
chr2	169656707	169656875	12	0.205716	0.773494	0.567778	hyper
chr2	169787113	169787447	13	0.169367	0.687865	0.518498	hyper
chr2	170021248	170021735	11	0.193051	0.72187	0.528819	hyper
chr2	172449050	172449683	21	0.253399	0.453012	0.199613	hyper
chr2	172562785	172563404	15	0.237586	0.678887	0.441301	hyper
chr2	172613203	172613507	20	0.159051	0.58423	0.42518	hyper
chr2	172767801	172768426	13	0.167488	0.52239	0.354903	hyper
chr2	174126068	174126563	34	0.165402	0.598734	0.433332	hyper
chr2	177877524	177877773	11	0.160326	0.577288	0.416962	hyper
chr2	178148153	178148431	22	0.179585	0.552779	0.373194	hyper
chr2	180217215	180217346	11	0.155084	0.566887	0.411804	hyper
chr2	180235485	180236007	16	0.184993	0.483123	0.29813	hyper
chr3	3298002	3298366	22	0.184433	0.562886	0.378453	hyper
chr3	9107585	9107880	12	0.15873	0.706071	0.547341	hyper
chr3	9334271	9334493	15	0.192729	0.314686	0.121957	hyper
chr3	9334925	9335447	11	0.208402	0.510046	0.301644	hyper
chr3	10141708	10141802	11	0.16098	0.78111	0.62013	hyper
chr3	10442519	10443403	21	0.22345	0.602294	0.378844	hyper
chr3	17959934	17960431	11	0.1703	0.677823	0.507523	hyper
chr3	18191199	18191518	11	0.183513	0.656086	0.472573	hyper
chr3	21831727	21832230	11	0.205136	0.698309	0.493173	hyper
chr3	27179036	27179587	15	0.216799	0.484334	0.267535	hyper
chr3	34557484	34558016	12	0.178868	0.438482	0.259614	hyper
chr3	34658941	34659164	13	0.172496	0.65076	0.478264	hyper
chr3	35225100	35225493	11	0.167843	0.64048	0.472636	hyper
chr3	50899995	50900718	19	0.169098	0.584612	0.415514	hyper
chr3	51512682	51513598	25	0.219891	0.719239	0.499347	hyper
chr3	51757099	51757292	12	0.202794	0.80636	0.603566	hyper
chr3	51833528	51833841	13	0.178142	0.466557	0.288415	hyper
chr3	53403303	53404214	19	0.194882	0.587825	0.392943	hyper
chr3	53907013	53907549	14	0.201564	0.747538	0.545974	hyper
chr3	54612491	54613183	15	0.164172	0.607195	0.443023	hyper
chr3	58682766	58682936	11	-0.157553	0.533053	0.690606	hypo
chr3	58791060	58791492	24	0.330408	0.695493	0.365085	hyper
chr3	69122299	69122466	11	0.164467	0.225443	0.0609761	hyper
chr3	82679740	82680057	38	0.190712	0.341649	0.150936	hyper
chr3	82836944	82837296	11	0.186258	0.672166	0.485908	hyper
chr3	85079088	85079590	13	0.156527	0.476005	0.319479	hyper
chr3	86719269	86719367	11	0.19167	0.655099	0.46343	hyper
chr3	87614094	87614600	18	0.163644	0.54187	0.378225	hyper
chr3	88169691	88170207	33	0.1777	0.503744	0.326045	hyper
chr3	88956633	88956879	14	0.160349	0.589043	0.428694	hyper
chr3	89634373	89634801	12	0.182591	0.413262	0.230672	hyper
chr3	91828571	91828827	16	0.183122	0.536408	0.353285	hyper
chr3	96278880	96279053	15	0.150907	0.172766	0.0218586	hyper
chr3	101355413	101355725	14	0.170178	0.429505	0.259327	hyper
chr3	102028542	102028674	11	0.183335	0.73022	0.546886	hyper
chr3	108742974	108743619	47	0.242795	0.626973	0.384177	hyper
chr3	116539332	116540216	32	-0.151994	0.334003	0.485997	hypo
chr3	116671254	116671366	11	0.196727	0.62399	0.427263	hyper
chr3	121317842	121318207	16	0.195502	0.762096	0.566595	hyper
chr3	121424714	121425370	11	0.20611	0.545482	0.339372	hyper
chr3	121603161	121603439	12	0.219039	0.535018	0.315979	hyper
chr3	123150699	123151346	13	0.15912	0.308885	0.149765	hyper
chr3	127492239	127492589	15	0.18443	0.553581	0.369151	hyper
chr3	128927926	128928223	14	0.159632	0.186854	0.0272223	hyper
chr3	129040927	129041934	17	0.206133	0.434813	0.22868	hyper
chr3	129566685	129566997	14	-0.153481	0.341965	0.495446	hypo
chr3	130506751	130507741	26	0.207086	0.442248	0.235162	hyper
chr3	130602757	130603260	21	0.209903	0.469508	0.259605	hyper
chr3	130681151	130681835	16	0.160345	0.481004	0.320659	hyper
chr3	130788867	130789318	11	0.240895	0.481501	0.240606	hyper
chr3	138868094	138868470	15	-0.17793	0.168402	0.346332	hypo
chr3	144017980	144018568	15	0.222742	0.712624	0.489882	hyper
chr3	144334547	144335127	13	0.202255	0.589701	0.387446	hyper
chr3	145311136	145311364	12	0.180583	0.486009	0.305426	hyper
chr3	145420117	145420737	18	0.175299	0.457854	0.282555	hyper
chr3	145780281	145780556	11	0.159155	0.245076	0.0859212	hyper
chr3	145780622	145781095	19	0.163772	0.41255	0.248779	hyper
chr3	146055867	146056216	16	0.15072	0.62908	0.47836	hyper
chr3	151755386	151756229	39	-0.202789	0.377669	0.580458	hypo
chr3	152605929	152606283	11	0.163987	0.471434	0.307447	hyper
chr3	153384331	153384764	16	0.177806	0.504826	0.32702	hyper
chr3	153755596	153756074	12	0.224592	0.537259	0.312666	hyper
chr4	3127245	3127622	12	0.192524	0.675265	0.482742	hyper
chr4	6615906	6616043	12	-0.153039	0.26844	0.421479	hypo
chr4	8781222	8781404	15	-0.217355	0.509053	0.726409	hypo
chr4	9008364	9008660	11	0.15476	0.547298	0.392539	hyper
chr4	11327405	11327483	11	0.219996	0.423754	0.203757	hyper
chr4	34432974	34433132	15	0.152758	0.74511	0.592352	hyper
chr4	40246960	40247328	14	-0.162636	0.357749	0.520385	hypo
chr4	43600939	43601529	15	0.15129	0.513483	0.362193	hyper
chr4	43642185	43642977	15	-0.181348	0.24696	0.428308	hypo
chr4	46867168	46868198	25	0.178245	0.514959	0.336714	hyper
chr4	47124367	47124502	14	0.161408	0.701724	0.540315	hyper
chr4	53452234	53452567	13	0.198338	0.677016	0.478678	hyper
chr4	57321666	57321873	15	0.190014	0.471522	0.281508	hyper
chr4	57928359	57929360	27	0.208327	0.408457	0.20013	hyper
chr4	58047491	58047890	14	0.219933	0.519977	0.300044	hyper
chr4	59273212	59274212	21	0.160676	0.65221	0.491535	hyper
chr4	59927137	59928455	50	0.186025	0.535248	0.349222	hyper
chr4	62356937	62357105	11	-0.161809	0.417958	0.579768	hypo
chr4	73435290	73436369	20	0.229414	0.462499	0.233085	hyper
chr4	89542399	89542835	25	-0.183882	0.543818	0.7277	hypo
chr4	94742370	94743168	30	0.221591	0.523196	0.301606	hyper
chr4	99127499	99127747	11	0.177523	0.437894	0.260372	hyper
chr4	107358594	107358838	14	0.164996	0.786405	0.621409	hyper
chr4	114088669	114089183	16	0.158278	0.546485	0.388207	hyper
chr4	115590508	115591073	26	0.174092	0.461321	0.287229	hyper
chr4	115645099	115645324	15	0.183574	0.619188	0.435614	hyper
chr4	116512674	116513081	34	0.241451	0.468401	0.22695	hyper
chr4	116864437	116864755	13	-0.194797	0.495333	0.69013	hypo
chr4	118251958	118252288	13	0.170447	0.48209	0.311643	hyper
chr4	119939799	119939840	11	0.213759	0.531796	0.318037	hyper
chr4	122999890	123000422	55	0.181504	0.448391	0.266887	hyper
chr4	123876167	123876443	15	0.163802	0.606617	0.442814	hyper
chr4	123942506	123942941	16	0.182588	0.652119	0.469531	hyper
chr4	124071489	124072017	11	0.201484	0.664578	0.463094	hyper
chr4	124116491	124117180	16	0.161823	0.529863	0.368039	hyper
chr4	124272083	124272766	17	0.249146	0.510172	0.261026	hyper
chr4	125588902	125589887	36	0.230441	0.445774	0.215334	hyper
chr4	126891690	126892133	31	0.203375	0.449285	0.24591	hyper
chr4	127035064	127036068	21	0.22162	0.563032	0.341413	hyper
chr4	127638951	127639162	11	0.182628	0.398474	0.215846	hyper
chr4	127663264	127664688	44	0.248272	0.418214	0.169943	hyper
chr4	128183899	128184413	14	0.150582	0.618277	0.467694	hyper
chr4	128472945	128473609	16	0.180728	0.448236	0.267509	hyper
chr4	128727155	128727829	11	0.160351	0.576672	0.416321	hyper
chr4	129683895	129684785	41	0.270083	0.45946	0.189377	hyper
chr4	129844445	129845131	32	0.201202	0.68904	0.487838	hyper
chr4	132357897	132358144	16	0.225096	0.617101	0.392005	hyper
chr4	132926415	132926768	15	0.157181	0.469558	0.312377	hyper
chr4	133614055	133614712	20	0.188262	0.613257	0.424995	hyper
chr4	134581815	134582046	15	0.176253	0.561414	0.385161	hyper
chr4	134862705	134863657	22	0.321555	0.494574	0.17302	hyper
chr4	135051837	135052065	14	0.153603	0.524859	0.371256	hyper
chr4	135283936	135284478	13	0.166524	0.361787	0.195263	hyper
chr4	135295620	135295977	14	0.180884	0.71119	0.530305	hyper
chr4	136466995	136467374	14	0.165575	0.421809	0.256235	hyper
chr4	136604912	136605144	11	-0.150697	0.495523	0.646221	hypo
chr4	136928193	136928356	11	0.154936	0.763826	0.60889	hyper
chr4	137279442	137280667	46	-0.16069	0.199597	0.360287	hypo
chr4	137425724	137426385	14	0.177063	0.657174	0.480111	hyper
chr4	138110591	138110882	12	0.229171	0.487526	0.258355	hyper
chr4	138381865	138382386	18	0.181069	0.402999	0.22193	hyper
chr4	138383140	138383907	20	0.22646	0.419435	0.192975	hyper
chr4	138528139	138528565	11	0.150257	0.331945	0.181688	hyper
chr4	139281526	139281576	11	0.176277	0.721932	0.545655	hyper
chr4	139372225	139373442	17	0.172009	0.479759	0.307749	hyper
chr4	139395699	139396148	14	0.164605	0.512021	0.347416	hyper
chr4	139740721	139741192	17	0.152804	0.643082	0.490278	hyper
chr4	139762014	139762217	11	0.16321	0.631248	0.468038	hyper
chr4	140369936	140370934	39	0.420188	0.746744	0.326556	hyper
chr4	140797703	140798090	12	0.198103	0.529381	0.331279	hyper
chr4	140802289	140803614	56	0.333209	0.573204	0.239995	hyper
chr4	140804702	140805039	14	0.208416	0.484743	0.276327	hyper
chr4	140815871	140816222	12	0.197104	0.701236	0.504132	hyper
chr4	141723409	141723765	11	0.150523	0.771031	0.620507	hyper
chr4	142499432	142499811	17	0.153179	0.5928	0.439621	hyper
chr4	142591742	142592196	12	0.177522	0.516306	0.338785	hyper
chr4	142696817	142697738	19	0.207012	0.679547	0.472534	hyper
chr4	142801545	142802034	22	0.279031	0.391026	0.111995	hyper
chr4	142979552	142980029	11	0.213391	0.523921	0.31053	hyper
chr4	146593441	146594133	51	0.197513	0.709605	0.512092	hyper
chr4	147540815	147541045	25	-0.167168	0.256957	0.424125	hypo
chr4	147778729	147779449	19	0.175148	0.351549	0.176401	hyper
chr4	148220644	148221051	19	0.159536	0.529427	0.369891	hyper
chr4	148294629	148295035	11	0.151698	0.425803	0.274105	hyper
chr4	148296094	148296281	11	-0.155599	0.378162	0.533761	hypo
chr4	148959295	148959758	14	0.166609	0.544849	0.378241	hyper
chr4	149640798	149641491	24	0.227155	0.591552	0.364396	hyper
chr4	151059963	151060209	12	0.183013	0.715241	0.532228	hyper
chr4	151741405	151741881	15	0.188813	0.733938	0.545126	hyper
chr4	151822287	151823024	19	0.183013	0.430002	0.246988	hyper
chr4	152144930	152145502	22	0.17955	0.521795	0.342245	hyper
chr4	152198565	152199803	28	0.187342	0.492362	0.305021	hyper
chr4	152788147	152788385	12	0.204272	0.548269	0.343998	hyper
chr4	152789855	152790708	20	0.21441	0.645643	0.431234	hyper
chr4	152876091	152876652	11	0.244485	0.471902	0.227416	hyper
chr4	153029819	153030395	13	0.197598	0.638144	0.440546	hyper
chr4	153042909	153043670	12	0.184075	0.60376	0.419685	hyper
chr4	153112135	153112600	13	0.245921	0.620681	0.37476	hyper
chr4	153709063	153709111	16	0.163102	0.503776	0.340675	hyper
chr5	4755421	4756204	34	0.265299	0.445566	0.180267	hyper
chr5	14669072	14669422	11	0.153258	0.673169	0.519911	hyper
chr5	22908903	22909256	12	0.193636	0.548461	0.354824	hyper
chr5	23830774	23831888	61	0.193273	0.644875	0.451601	hyper
chr5	26334019	26334715	18	0.173577	0.473637	0.300061	hyper
chr5	26373319	26373491	11	0.155827	0.767889	0.612063	hyper
chr5	30924319	30924781	40	0.216804	0.425326	0.208523	hyper
chr5	33376417	33377052	11	-0.165038	0.226403	0.391441	hypo
chr5	38359545	38359864	11	0.225977	0.364784	0.138807	hyper
chr5	42140940	42141797	15	0.199171	0.606905	0.407734	hyper
chr5	52759562	52760100	50	0.239686	0.575468	0.335782	hyper
chr5	54572656	54573143	14	0.202403	0.382247	0.179844	hyper
chr5	56015195	56015451	18	0.167664	0.621207	0.453543	hyper
chr5	65017078	65018403	24	0.240089	0.514954	0.274865	hyper
chr5	67069296	67069487	11	0.173547	0.730096	0.55655	hyper
chr5	67114048	67114347	11	0.162101	0.548764	0.386663	hyper
chr5	67924009	67924451	14	-0.151874	0.212885	0.364759	hypo
chr5	73524435	73524663	15	-0.161253	0.376347	0.5376	hypo
chr5	73739756	73740018	13	0.176832	0.42698	0.250148	hyper
chr5	75215525	75215933	12	0.201121	0.683275	0.482155	hyper
chr5	75846868	75847292	14	0.214761	0.614739	0.399978	hyper
chr5	76376695	76377073	13	0.1674	0.654703	0.487304	hyper
chr5	76605873	76606332	12	0.175634	0.54583	0.370196	hyper
chr5	77117147	77117697	11	0.150355	0.482224	0.331869	hyper
chr5	77131841	77131945	11	0.246972	0.602395	0.355423	hyper
chr5	77587265	77587705	15	0.15359	0.585053	0.431463	hyper
chr5	91947529	91948352	21	0.150397	0.265636	0.115239	hyper
chr5	92821661	92821976	13	0.163282	0.549643	0.386362	hyper
chr5	96402826	96403279	35	0.283854	0.649095	0.365241	hyper
chr5	97221246	97222119	16	0.238514	0.499753	0.261239	hyper
chr5	97425386	97425881	13	0.224255	0.610642	0.386387	hyper
chr5	100519158	100519788	11	0.165007	0.709064	0.544057	hyper
chr5	100549530	100549878	13	0.165076	0.544315	0.37924	hyper
chr5	101968222	101968536	11	0.283538	0.414904	0.131366	hyper
chr5	102005139	102005538	12	0.174427	0.560305	0.385878	hyper
chr5	102076070	102076424	14	0.255508	0.606502	0.350994	hyper
chr5	103304106	103304875	22	-0.156763	0.333095	0.489858	hypo
chr5	106782737	106782924	11	0.155042	0.630729	0.475687	hyper
chr5	106845936	106846636	18	0.189105	0.551721	0.362616	hyper
chr5	107254527	107255005	16	0.18373	0.382156	0.198425	hyper
chr5	109985470	109985821	16	-0.182305	0.316188	0.498493	hypo
chr5	110335876	110336174	29	0.166135	0.295941	0.129805	hyper
chr5	110336317	110336438	11	0.163418	0.482806	0.319388	hyper
chr5	110452182	110452597	12	-0.15678	0.328401	0.485181	hypo
chr5	110909583	110910082	36	0.158585	0.282142	0.123557	hyper
chr5	112067348	112067815	11	0.15339	0.597737	0.444347	hyper
chr5	112068358	112068718	22	0.168733	0.327012	0.158279	hyper
chr5	112183335	112183817	12	0.172155	0.582507	0.410351	hyper
chr5	112271509	112271750	11	0.226779	0.568721	0.341943	hyper
chr5	112373397	112373688	19	0.193561	0.594502	0.400941	hyper
chr5	112848426	112849137	19	0.213469	0.518174	0.304705	hyper
chr5	113054867	113055100	14	0.233284	0.608687	0.375403	hyper
chr5	113057106	113057320	11	0.162417	0.50919	0.346773	hyper
chr5	113891196	113891442	11	0.151791	0.450183	0.298392	hyper
chr5	114000987	114001525	17	0.16088	0.488137	0.327257	hyper
chr5	114688809	114689401	15	0.197468	0.551263	0.353795	hyper
chr5	114806961	114807422	14	-0.157597	0.254458	0.412055	hypo
chr5	115029327	115029765	11	0.175894	0.687656	0.511762	hyper
chr5	115332047	115332210	11	0.305695	0.742172	0.436477	hyper
chr5	115634706	115635069	13	0.223386	0.558787	0.3354	hyper
chr5	115636137	115636429	11	-0.161074	0.427161	0.588235	hypo
chr5	116249119	116249813	14	0.155504	0.523051	0.367548	hyper
chr5	116489799	116490606	26	0.198446	0.651364	0.452918	hyper
chr5	116532139	116533187	34	0.217012	0.506215	0.289202	hyper
chr5	116608224	116608517	13	0.174517	0.677148	0.50263	hyper
chr5	116872185	116872498	15	0.196084	0.608076	0.411991	hyper
chr5	116896511	116896874	25	0.186027	0.435762	0.249734	hyper
chr5	117021295	117021883	23	0.224714	0.425178	0.200464	hyper
chr5	117763234	117763980	19	0.187903	0.479571	0.291667	hyper
chr5	117798365	117798731	17	0.219896	0.52448	0.304584	hyper
chr5	117917066	117917653	15	0.170154	0.485601	0.315446	hyper
chr5	117947201	117947381	12	0.192296	0.409631	0.217335	hyper
chr5	117994982	117995724	18	0.207167	0.542654	0.335487	hyper
chr5	117996846	117997209	18	0.262335	0.686204	0.423869	hyper
chr5	118329107	118329466	14	0.200351	0.531799	0.331448	hyper
chr5	118617365	118618268	17	0.163915	0.627149	0.463234	hyper
chr5	118927488	118927776	11	0.159502	0.551437	0.391935	hyper
chr5	119459911	119460648	26	0.254138	0.632594	0.378456	hyper
chr5	119465673	119466045	14	0.235886	0.577229	0.341343	hyper
chr5	119532956	119533456	23	0.203687	0.642018	0.438332	hyper
chr5	119536820	119537506	13	0.163434	0.299301	0.135867	hyper
chr5	119545918	119546327	11	0.151539	0.750515	0.598976	hyper
chr5	120078895	120079592	20	0.192237	0.635571	0.443334	hyper
chr5	120088323	120088600	12	0.317572	0.569478	0.251906	hyper
chr5	120110521	120112263	43	0.235229	0.34742	0.112191	hyper
chr5	120151885	120152647	23	0.195965	0.480782	0.284816	hyper
chr5	120173673	120174786	23	0.199616	0.578582	0.378965	hyper
chr5	120753913	120754496	27	0.241888	0.547765	0.305877	hyper
chr5	120775246	120775841	26	0.29714	0.602673	0.305532	hyper
chr5	121337207	121337743	11	0.230136	0.422497	0.192361	hyper
chr5	122416820	122417249	18	0.183771	0.531343	0.347573	hyper
chr5	122960764	122960988	11	0.162183	0.734959	0.572776	hyper
chr5	123183689	123184263	25	0.167674	0.589839	0.422165	hyper
chr5	123224744	123225122	17	0.301565	0.671171	0.369606	hyper
chr5	123225342	123225769	16	0.218385	0.703069	0.484684	hyper
chr5	128201023	128201582	15	0.217167	0.415147	0.19798	hyper
chr5	128977298	128977791	12	0.151411	0.458467	0.307056	hyper
chr5	129057293	129057729	13	0.217197	0.331605	0.114407	hyper
chr5	129058493	129058840	14	0.196009	0.503969	0.30796	hyper
chr5	129747770	129748035	11	0.176341	0.544273	0.367933	hyper
chr5	130129560	130129670	13	0.163565	0.877055	0.71349	hyper
chr5	131311727	131311932	11	0.163043	0.782054	0.619011	hyper
chr5	134318448	134318527	18	0.208088	0.564698	0.35661	hyper
chr5	135452781	135453212	11	0.184037	0.447899	0.263862	hyper
chr5	135456787	135457549	17	0.184607	0.571307	0.386699	hyper
chr5	136133632	136133920	12	0.153225	0.289107	0.135882	hyper
chr5	136345112	136345747	23	0.162634	0.373728	0.211093	hyper
chr5	138037627	138038001	15	-0.170933	0.278201	0.449134	hypo
chr5	138049903	138050245	14	0.152739	0.475966	0.323227	hyper
chr5	138172896	138173132	21	0.189871	0.632355	0.442484	hyper
chr5	142808522	142809096	11	0.219764	0.68443	0.464666	hyper
chr5	143005527	143006246	60	0.179035	0.564969	0.385934	hyper
chr5	143919098	143919302	22	0.17047	0.338029	0.167559	hyper
chr5	145626661	145627554	24	-0.161939	0.507684	0.669623	hypo
chr5	147708634	147708946	12	0.158864	0.595608	0.436743	hyper
chr5	147937160	147937698	12	0.181578	0.591248	0.40967	hyper
chr5	148401389	148401951	14	0.208842	0.559615	0.350773	hyper
chr5	148426545	148427014	15	0.166719	0.626143	0.459424	hyper
chr5	148458019	148458349	12	0.206892	0.530207	0.323315	hyper
chr5	148539056	148539420	13	0.172639	0.344368	0.17173	hyper
chr5	148577515	148578128	12	0.182579	0.620447	0.437867	hyper
chr5	148754852	148755829	30	0.223243	0.620174	0.396931	hyper
chr5	149226280	149226961	11	0.15661	0.592857	0.436247	hyper
chr5	149500927	149501512	12	0.187295	0.530845	0.34355	hyper
chr5	149632081	149632363	18	0.265665	0.466227	0.200562	hyper
chr5	149648985	149649336	11	0.153669	0.547266	0.393597	hyper
chr5	149810784	149811137	14	0.159649	0.75018	0.590531	hyper
chr5	150286629	150287097	12	0.156308	0.535429	0.379121	hyper
chr5	150461797	150462463	12	0.169945	0.546368	0.376422	hyper
chr5	150497683	150498271	17	0.197285	0.704617	0.507331	hyper
chr5	150621189	150622006	18	0.158357	0.600883	0.442526	hyper
chr5	150938209	150938557	13	0.204807	0.510531	0.305723	hyper
chr5	151010235	151010612	16	0.173725	0.576521	0.402796	hyper
chr5	151183399	151183750	11	0.172993	0.577752	0.404759	hyper
chr5	151187078	151187670	13	0.15275	0.382318	0.229568	hyper
chr5	151755936	151756548	26	0.182737	0.434704	0.251966	hyper
chr6	4843247	4843866	20	0.279644	0.675696	0.396052	hyper
chr6	6797090	6798199	18	0.210942	0.419841	0.208899	hyper
chr6	12056977	12057745	22	0.163895	0.605976	0.442081	hyper
chr6	17016611	17017054	12	0.219354	0.626561	0.407208	hyper
chr6	17982357	17982922	12	0.200028	0.616151	0.416123	hyper
chr6	22075100	22075266	16	-0.161541	0.367713	0.529254	hypo
chr6	23336756	23337810	13	0.163866	0.535241	0.371375	hyper
chr6	24298193	24298490	11	-0.150186	0.204377	0.354563	hypo
chr6	28119967	28120359	15	0.161483	0.691916	0.530433	hyper
chr6	29945230	29945850	14	0.172718	0.646806	0.474088	hyper
chr6	31061599	31061815	13	0.185879	0.842424	0.656545	hyper
chr6	34898654	34898966	17	0.178627	0.347486	0.168859	hyper
chr6	38166147	38166558	12	0.168844	0.6019	0.433057	hyper
chr6	38871002	38871609	23	0.21948	0.644803	0.425323	hyper
chr6	39380776	39381405	17	0.208575	0.658464	0.449889	hyper
chr6	41493232	41493948	27	0.19079	0.460018	0.269228	hyper
chr6	47622919	47623132	22	0.182247	0.343927	0.16168	hyper
chr6	47892586	47893002	16	0.274965	0.490145	0.21518	hyper
chr6	47893363	47893863	30	0.219572	0.355639	0.136066	hyper
chr6	48579110	48580231	68	0.243211	0.36471	0.121499	hyper
chr6	49757758	49758086	14	0.209111	0.64263	0.433519	hyper
chr6	51345549	51345961	13	0.182291	0.581821	0.39953	hyper
chr6	52240271	52240805	14	0.190376	0.420107	0.22973	hyper
chr6	52266318	52266639	20	0.180139	0.2995	0.119361	hyper
chr6	52266755	52267105	44	0.187043	0.284932	0.0978883	hyper
chr6	53830964	53831279	11	0.165838	0.408441	0.242603	hyper
chr6	53971357	53971469	11	0.165953	0.275706	0.109753	hyper
chr6	58102595	58103314	11	0.151375	0.68829	0.536915	hyper
chr6	67063687	67064214	25	0.196858	0.373528	0.17667	hyper
chr6	67422539	67422979	11	0.174293	0.30944	0.135147	hyper
chr6	72586340	72586981	11	-0.163834	0.328665	0.4925	hypo
chr6	82644741	82645187	17	0.215488	0.583153	0.367666	hyper
chr6	85075644	85076360	46	0.210662	0.420622	0.209959	hyper
chr6	90182697	90183265	37	0.170765	0.417438	0.246673	hyper
chr6	90259288	90259838	70	0.156674	0.649735	0.493061	hyper
chr6	90855562	90855720	24	0.178834	0.826888	0.648054	hyper
chr6	93863951	93864708	15	0.160698	0.653726	0.493028	hyper
chr6	94694067	94694091	13	-0.157035	0.33565	0.492685	hypo
chr6	96065496	96066013	13	0.184833	0.678896	0.494062	hyper
chr6	99233011	99233423	11	0.169125	0.422689	0.253563	hyper
chr6	100076581	100077109	11	0.150017	0.579669	0.429652	hyper
chr6	101221578	101222125	12	0.158941	0.398305	0.239365	hyper
chr6	101402998	101403223	13	0.331124	0.829872	0.498749	hyper
chr6	101404082	101404208	11	0.237896	0.793683	0.555787	hyper
chr6	112438980	112439191	21	0.153017	0.357559	0.204542	hyper
chr6	113698189	113699128	47	0.167825	0.494153	0.326327	hyper
chr6	114688533	114688728	15	0.152089	0.512651	0.360562	hyper
chr6	117110444	117110944	11	0.150776	0.495757	0.344981	hyper
chr6	121378231	121378632	21	0.182116	0.557554	0.375438	hyper
chr6	122478257	122478565	11	0.184901	0.78167	0.596769	hyper
chr6	122576612	122578156	50	0.250988	0.516306	0.265318	hyper
chr6	122578650	122578958	19	0.190335	0.61539	0.425055	hyper
chr6	124375078	124375872	14	0.169489	0.498391	0.328902	hyper
chr6	125102559	125102773	12	-0.151265	0.212528	0.363793	hypo
chr6	126591894	126592527	19	0.154089	0.5792	0.425111	hyper
chr6	126663579	126663843	12	0.17742	0.607734	0.430314	hyper
chr6	126970238	126970707	15	0.164641	0.60027	0.435629	hyper
chr6	126971093	126971751	13	0.152651	0.539136	0.386484	hyper
chr6	127706856	127707115	12	0.193299	0.660513	0.467214	hyper
chr6	129184169	129184379	16	0.215513	0.692205	0.476691	hyper
chr6	136419751	136421061	13	0.275382	0.494037	0.218655	hyper
chr6	136435400	136435745	26	0.206524	0.83086	0.624336	hyper
chr6	136503640	136504622	13	-0.164017	0.3913	0.555317	hypo
chr6	140286809	140287250	12	0.179966	0.542844	0.362878	hyper
chr6	142911071	142911436	12	0.178789	0.714406	0.535617	hyper
chr6	145135484	145136569	27	-0.157715	0.224492	0.382207	hypo
chr7	3546728	3547210	12	0.181033	0.285488	0.104455	hyper
chr7	4472422	4472700	11	0.160751	0.387346	0.226595	hyper
chr7	4478483	4478709	20	0.171805	0.397119	0.225314	hyper
chr7	4945947	4946157	16	0.163703	0.556391	0.392688	hyper
chr7	13534577	13535644	46	0.20279	0.473491	0.270701	hyper
chr7	16732037	16732176	14	0.167524	0.40021	0.232686	hyper
chr7	19651054	19651369	39	0.207791	0.416515	0.208724	hyper
chr7	20004636	20004993	13	0.153386	0.486746	0.333359	hyper
chr7	20277051	20278253	35	0.289895	0.75077	0.460876	hyper
chr7	20442941	20443456	28	0.195281	0.46614	0.270859	hyper
chr7	20520942	20521215	12	0.153708	0.302865	0.149157	hyper
chr7	25137473	25137803	17	0.170728	0.445737	0.275009	hyper
chr7	25216909	25218166	83	0.242376	0.652136	0.40976	hyper
chr7	25287665	25288073	11	0.153893	0.665377	0.511484	hyper
chr7	25288312	25289177	12	0.224319	0.547508	0.323189	hyper
chr7	25370521	25371138	59	0.28925	0.595165	0.305915	hyper
chr7	26666727	26667475	17	0.209392	0.366293	0.156902	hyper
chr7	26688201	26688426	13	-0.257477	0.376845	0.634322	hypo
chr7	28059003	28059242	26	0.16223	0.323942	0.161712	hyper
chr7	28219237	28219442	11	0.153664	0.536404	0.38274	hyper
chr7	29460404	29461029	21	0.181999	0.600698	0.418699	hyper
chr7	29672865	29673128	13	0.164367	0.759543	0.595177	hyper
chr7	30577980	30578430	31	0.195849	0.622452	0.426603	hyper
chr7	31245606	31245759	11	0.208565	0.646786	0.438221	hyper
chr7	31550351	31550816	19	0.18249	0.632477	0.449987	hyper
chr7	31572474	31573001	11	0.179373	0.552098	0.372725	hyper
chr7	31576834	31577134	14	0.163235	0.467119	0.303884	hyper
chr7	31617583	31618035	15	0.23428	0.47525	0.24097	hyper
chr7	31883075	31883289	15	-0.193573	0.510783	0.704355	hypo
chr7	31901330	31902143	25	0.246416	0.710305	0.463889	hyper
chr7	31910116	31910650	17	0.1856	0.625545	0.439946	hyper
chr7	35971560	35971808	17	0.158357	0.304009	0.145652	hyper
chr7	36705059	36705597	15	0.180761	0.479246	0.298485	hyper
chr7	38301880	38302151	12	0.169275	0.644662	0.475386	hyper
chr7	38353972	38354596	34	0.225882	0.671313	0.445431	hyper
chr7	38474941	38475373	17	0.225529	0.668752	0.443223	hyper
chr7	48815666	48816206	16	-0.156857	0.437579	0.594436	hypo
chr7	51716769	51717947	98	0.180391	0.562043	0.381652	hyper
chr7	51888561	51888872	13	0.162126	0.456458	0.294332	hyper
chr7	52427255	52427625	18	0.186991	0.646401	0.45941	hyper
chr7	52730353	52730828	11	-0.204356	0.308421	0.512777	hypo
chr7	53049112	53049256	12	0.1683	0.77031	0.60201	hyper
chr7	53653086	53653810	78	0.151662	0.263628	0.111966	hyper
chr7	56598088	56598591	18	0.174995	0.475527	0.300532	hyper
chr7	56598874	56599193	12	0.195547	0.49327	0.297723	hyper
chr7	67300421	67300499	19	0.217422	0.678997	0.461575	hyper
chr7	70970050	70970326	11	0.238588	0.62197	0.383382	hyper
chr7	72302055	72303002	17	0.223394	0.45425	0.230856	hyper
chr7	73593321	73593830	16	0.214747	0.704985	0.490238	hyper
chr7	75624910	75625079	13	0.255679	0.688465	0.432786	hyper
chr7	77262811	77263886	29	0.233867	0.509301	0.275434	hyper
chr7	78601047	78601978	26	0.18175	0.693737	0.511987	hyper
chr7	80467872	80469105	32	0.220141	0.510015	0.289874	hyper
chr7	80964357	80964548	11	0.192618	0.681236	0.488618	hyper
chr7	83128003	83128817	22	0.161346	0.388651	0.227305	hyper
chr7	86098748	86099186	12	0.180988	0.420973	0.239985	hyper
chr7	86275189	86275568	11	0.172986	0.402613	0.229627	hyper
chr7	86376824	86377369	13	0.182486	0.610106	0.42762	hyper
chr7	87350603	87351249	12	0.154709	0.640442	0.485733	hyper
chr7	88640131	88640418	13	0.166788	0.664526	0.497738	hyper
chr7	89077377	89078153	16	0.170766	0.423182	0.252415	hyper
chr7	91030912	91031416	42	0.190883	0.672442	0.481559	hyper
chr7	100032874	100033581	12	0.180579	0.582274	0.401695	hyper
chr7	105259673	105260063	27	0.167078	0.281826	0.114749	hyper
chr7	112583485	112583685	17	0.15019	0.716871	0.566681	hyper
chr7	114352699	114354802	223	0.213967	0.43239	0.218424	hyper
chr7	128389438	128389544	16	-0.151247	0.485556	0.636803	hypo
chr7	133103254	133103616	17	0.21285	0.497141	0.284291	hyper
chr7	142603135	142603815	23	0.291007	0.577213	0.286207	hyper
chr7	143411159	143411965	18	0.188751	0.518325	0.329574	hyper
chr7	143694349	143694783	13	0.164886	0.342875	0.177989	hyper
chr7	143881802	143882414	15	0.264799	0.46173	0.196931	hyper
chr7	144061709	144062153	13	-0.174509	0.48181	0.656319	hypo
chr7	151596662	151596919	16	0.151038	0.823602	0.672564	hyper
chr8	3278316	3278709	12	0.21353	0.356372	0.142843	hyper
chr8	3475862	3476105	16	0.157519	0.471449	0.31393	hyper
chr8	11006773	11007077	19	0.160234	0.270954	0.11072	hyper
chr8	13493224	13493740	15	0.177628	0.432044	0.254416	hyper
chr8	14110949	14111560	11	0.17972	0.609614	0.429894	hyper
chr8	19534716	19535217	17	0.26289	0.467666	0.204776	hyper
chr8	19535676	19536014	13	0.176689	0.34967	0.172981	hyper
chr8	24494596	24495448	17	0.179766	0.701995	0.522228	hyper
chr8	26434196	26434385	11	0.181497	0.327666	0.146168	hyper
chr8	26551354	26551943	16	0.197961	0.503484	0.305523	hyper
chr8	28076844	28077103	13	0.212617	0.699632	0.487015	hyper
chr8	28336668	28337357	18	0.184208	0.550708	0.3665	hyper
chr8	29704671	29705099	13	0.178213	0.625649	0.447435	hyper
chr8	35024585	35025202	22	0.178886	0.544299	0.365413	hyper
chr8	35143525	35143873	13	0.168972	0.583926	0.414954	hyper
chr8	35343047	35343750	17	0.209974	0.43258	0.222606	hyper
chr8	35511665	35511893	12	0.200123	0.554295	0.354172	hyper
chr8	35751853	35752708	29	0.303969	0.431841	0.127872	hyper
chr8	36172476	36172769	11	0.187417	0.494444	0.307027	hyper
chr8	36172848	36173216	16	0.252198	0.58774	0.335542	hyper
chr8	36252777	36253035	12	0.212353	0.608981	0.396627	hyper
chr8	36423109	36423869	12	0.173128	0.566141	0.393013	hyper
chr8	46042662	46043010	11	0.194644	0.672814	0.47817	hyper
chr8	47059740	47060165	13	0.19366	0.631456	0.437796	hyper
chr8	47588118	47588364	14	0.16204	0.663756	0.501715	hyper
chr8	48199585	48200059	13	0.163184	0.483639	0.320456	hyper
chr8	48848156	48848975	18	0.186646	0.605336	0.41869	hyper
chr8	60278640	60279139	17	-0.166292	0.202155	0.368446	hypo
chr8	60315809	60316195	13	0.198609	0.613804	0.415195	hyper
chr8	64641427	64641608	12	-0.183424	0.538633	0.722057	hypo
chr8	67404711	67405100	13	0.18036	0.409627	0.229266	hyper
chr8	72404707	72405075	30	0.192194	0.333288	0.141094	hyper
chr8	72405220	72405397	21	0.156653	0.37663	0.219977	hyper
chr8	73325106	73325411	12	0.193198	0.363108	0.16991	hyper
chr8	73357596	73357774	14	0.159185	0.581342	0.422157	hyper
chr8	74216757	74218105	102	0.195269	0.32709	0.131822	hyper
chr8	81069114	81069628	14	0.211912	0.554794	0.342881	hyper
chr8	83015922	83016599	13	-0.188909	0.372611	0.56152	hypo
chr8	83391786	83392612	14	0.17251	0.58699	0.41448	hyper
chr8	86191958	86192849	78	0.253903	0.569332	0.315429	hyper
chr8	86386290	86386807	23	0.231462	0.339219	0.107757	hyper
chr8	89281378	89281700	16	0.15093	0.461379	0.310449	hyper
chr8	89288972	89289292	11	0.186757	0.629371	0.442614	hyper
chr8	89993496	89993714	12	0.194543	0.304624	0.110081	hyper
chr8	90508115	90508805	18	0.244646	0.526446	0.2818	hyper
chr8	90906088	90906482	14	0.192423	0.698168	0.505745	hyper
chr8	90933198	90934071	20	0.168285	0.520242	0.351957	hyper
chr8	93014709	93015179	12	0.15856	0.6569	0.49834	hyper
chr8	94093806	94094354	15	0.194826	0.424074	0.229248	hyper
chr8	94389357	94389696	12	0.24873	0.508454	0.259725	hyper
chr8	96047509	96048022	11	0.167491	0.598888	0.431397	hyper
chr8	98349182	98349624	30	0.177267	0.492311	0.315044	hyper
chr8	98675017	98675393	16	-0.170715	0.168911	0.339626	hypo
chr8	108485023	108485402	13	0.154498	0.500534	0.346036	hyper
chr8	109032748	109033603	11	0.178169	0.447618	0.269449	hyper
chr8	109097026	109097345	21	0.153012	0.433011	0.28	hyper
chr8	109157141	109157956	19	0.182689	0.536018	0.35333	hyper
chr8	110765245	110765530	15	0.16837	0.504248	0.335878	hyper
chr8	111344423	111344898	12	0.183438	0.301079	0.117641	hyper
chr8	111346762	111347058	13	0.166225	0.613553	0.447328	hyper
chr8	117423252	117423727	12	0.193331	0.737261	0.543931	hyper
chr8	117674173	117674660	18	0.201455	0.484385	0.28293	hyper
chr8	117684094	117684303	12	0.197896	0.36692	0.169023	hyper
chr8	117998219	117998442	11	0.231235	0.490334	0.259099	hyper
chr8	118205123	118206168	11	0.205212	0.674437	0.469225	hyper
chr8	121869378	121869852	17	0.173147	0.571747	0.3986	hyper
chr8	121882644	121882882	11	0.186828	0.456485	0.269658	hyper
chr8	122516754	122516946	15	0.165056	0.338589	0.173533	hyper
chr8	122536811	122537356	17	0.23989	0.61747	0.37758	hyper
chr8	122559867	122560380	11	0.18731	0.437735	0.250425	hyper
chr8	122698519	122698814	16	0.176802	0.659432	0.48263	hyper
chr8	122715133	122715347	16	0.184841	0.693971	0.509131	hyper
chr8	123541775	123542199	20	0.261692	0.68584	0.424149	hyper
chr8	123949966	123950159	11	0.171438	0.681332	0.509894	hyper
chr8	124634063	124634415	12	0.15007	0.626032	0.475962	hyper
chr8	125286922	125287670	17	0.225325	0.549045	0.32372	hyper
chr8	125388371	125388741	16	0.264008	0.738676	0.474668	hyper
chr8	125388844	125389116	20	0.242799	0.718573	0.475774	hyper
chr8	125395561	125395966	11	0.188334	0.597245	0.40891	hyper
chr8	129549772	129550005	11	0.179857	0.619189	0.439332	hyper
chr9	7913892	7913996	14	0.16464	0.581472	0.416832	hyper
chr9	14555369	14555885	35	0.189771	0.701497	0.511726	hyper
chr9	18725616	18725989	12	-0.184321	0.448282	0.632603	hypo
chr9	21113994	21114374	14	-0.163187	0.360041	0.523228	hypo
chr9	21126778	21127329	11	0.163775	0.698094	0.534319	hyper
chr9	21796007	21796375	19	0.224924	0.703268	0.478344	hyper
chr9	24757282	24757490	13	0.162017	0.383371	0.221355	hyper
chr9	42690133	42690665	13	0.191171	0.48329	0.29212	hyper
chr9	44248953	44249087	11	0.165806	0.624906	0.459101	hyper
chr9	47637154	47637466	11	0.151177	0.602653	0.451476	hyper
chr9	56467319	56469000	95	0.180899	0.491056	0.310157	hyper
chr9	58404563	58405219	15	0.185917	0.490818	0.304901	hyper
chr9	58706955	58707181	12	0.201995	0.4944	0.292406	hyper
chr9	61137160	61137613	13	0.178838	0.639463	0.460625	hyper
chr9	63727496	63729423	50	0.261205	0.531343	0.270138	hyper
chr9	63973982	63974561	19	0.163272	0.589258	0.425986	hyper
chr9	65041010	65041258	11	-0.158848	0.385329	0.544177	hypo
chr9	66653478	66654031	39	0.293169	0.633212	0.340043	hyper
chr9	69352907	69353189	15	-0.152061	0.318385	0.470445	hypo
chr9	69603674	69604370	13	0.248633	0.420593	0.17196	hyper
chr9	70098246	70098867	11	0.164603	0.591845	0.427242	hyper
chr9	71016079	71016632	13	0.161975	0.627479	0.465504	hyper
chr9	72648454	72649213	21	0.200255	0.464478	0.264222	hyper
chr9	77894436	77895249	29	0.245671	0.557226	0.311555	hyper
chr9	78462341	78462965	16	0.184245	0.556287	0.372042	hyper
chr9	87040557	87041107	14	0.15539	0.433067	0.277677	hyper
chr9	88961362	88961618	20	0.152711	0.648512	0.495802	hyper
chr9	91289372	91289664	14	0.281334	0.387715	0.106381	hyper
chr9	94973085	94973345	12	0.194491	0.680083	0.485592	hyper
chr9	95305707	95305908	19	0.183304	0.486018	0.302714	hyper
chr9	96342455	96342934	12	0.355768	0.519365	0.163597	hyper
chr9	96437366	96437779	31	0.208896	0.349905	0.141009	hyper
chr9	96895162	96895701	11	0.192975	0.704335	0.511359	hyper
chr9	97013618	97013986	14	0.225357	0.721033	0.495676	hyper
chr9	98743061	98743311	19	0.16131	0.392641	0.231331	hyper
chr9	99701035	99701348	11	0.196346	0.689387	0.493041	hyper
chr9	106062656	106063150	11	-0.19442	0.32483	0.519251	hypo
chr9	106549670	106549939	18	0.18823	0.587116	0.398885	hyper
chr9	106550038	106550261	12	0.163869	0.598058	0.434189	hyper
chr9	106786631	106787005	17	-0.151948	0.403779	0.555726	hypo
chr9	108017445	108017980	33	0.208821	0.735693	0.526871	hyper
chr9	108333951	108334453	30	0.206617	0.50788	0.301263	hyper
chr9	110760668	110761082	24	0.155388	0.365306	0.209918	hyper
chr9	114947023	114947660	17	0.182131	0.559261	0.37713	hyper
chr9	115077648	115078026	11	0.20891	0.578773	0.369863	hyper
chr9	115535295	115535495	11	0.198846	0.624516	0.42567	hyper
chr9	116082893	116083297	13	0.159802	0.623883	0.464081	hyper
chr9	117769086	117769927	13	0.212722	0.47858	0.265858	hyper
chr9	118972013	118973151	33	0.205833	0.554097	0.348264	hyper
chr9	119758125	119758670	13	0.198135	0.500297	0.302161	hyper
chr9	120819741	120820232	14	0.191897	0.595895	0.403998	hyper
chr9	120913166	120913584	14	0.176126	0.47386	0.297734	hyper
chr9	121700307	121701243	20	0.17032	0.489277	0.318957	hyper
chr10	6135819	6136400	17	0.268389	0.659501	0.391112	hyper
chr10	8268457	8269036	17	0.306615	0.771651	0.465036	hyper
chr10	10059288	10059684	11	0.154249	0.834857	0.680608	hyper
chr10	10197417	10197709	16	0.216058	0.683369	0.46731	hyper
chr10	10799921	10800358	18	0.17072	0.337117	0.166397	hyper
chr10	16957251	16957653	12	0.184814	0.591454	0.40664	hyper
chr10	19082774	19083310	13	0.183412	0.260934	0.0775223	hyper
chr10	25034267	25034595	11	0.161801	0.638623	0.476822	hyper
chr10	40145267	40145565	15	0.234837	0.571062	0.336226	hyper
chr10	41774119	41774350	13	0.26304	0.8358	0.572761	hyper
chr10	41775010	41775414	20	0.435899	0.823718	0.387819	hyper
chr10	41786819	41787262	11	0.166475	0.785878	0.619403	hyper
chr10	42692341	42692804	14	0.150422	0.319362	0.16894	hyper
chr10	43386719	43387733	38	0.340959	0.708687	0.367728	hyper
chr10	43410867	43411313	14	0.20204	0.646298	0.444259	hyper
chr10	47172886	47173000	11	0.152271	0.906462	0.754191	hyper
chr10	50624131	50624333	13	0.311904	0.584577	0.272673	hyper
chr10	52670862	52671100	23	0.157658	0.631464	0.473806	hyper
chr10	53469993	53470425	19	0.180939	0.403226	0.222287	hyper
chr10	56157057	56157570	16	0.214381	0.487974	0.273593	hyper
chr10	56159753	56160239	11	0.168241	0.547463	0.379222	hyper
chr10	59648723	59649500	55	0.16195	0.502948	0.340999	hyper
chr10	60148383	60148643	14	0.156596	0.367786	0.21119	hyper
chr10	60184135	60184567	15	0.201694	0.714152	0.512458	hyper
chr10	60394601	60394850	16	0.205237	0.495125	0.289888	hyper
chr10	66375988	66377064	27	0.176204	0.606819	0.430615	hyper
chr10	67002823	67003200	14	0.197874	0.430022	0.232149	hyper
chr10	67003371	67003590	13	0.21908	0.475948	0.256867	hyper
chr10	67048998	67049422	13	0.151438	0.435811	0.284373	hyper
chr10	67099462	67099863	18	0.197616	0.25524	0.0576243	hyper
chr10	67109500	67111413	39	0.317177	0.503039	0.185862	hyper
chr10	68331505	68332214	11	0.20009	0.617751	0.417661	hyper
chr10	69444631	69444882	13	0.173618	0.353682	0.180064	hyper
chr10	69572599	69573165	11	0.168439	0.619804	0.451365	hyper
chr10	75073151	75073701	11	0.168802	0.610044	0.441243	hyper
chr10	76650656	76651213	17	0.193955	0.751985	0.55803	hyper
chr10	77512510	77512837	14	0.188309	0.60361	0.415301	hyper
chr10	80484765	80485231	30	0.162633	0.458496	0.295863	hyper
chr10	80923011	80923833	35	0.203226	0.507046	0.30382	hyper
chr10	82233830	82234194	13	0.207394	0.641895	0.434501	hyper
chr10	82417109	82417400	35	0.229386	0.70968	0.480295	hyper
chr10	84215655	84216059	13	0.203252	0.478013	0.274761	hyper
chr10	84728702	84729825	21	0.158924	0.407669	0.248744	hyper
chr10	87799414	87799698	17	0.168957	0.612579	0.443622	hyper
chr10	87808585	87809057	12	0.178607	0.509092	0.330484	hyper
chr10	87922364	87922872	30	0.182147	0.836969	0.654823	hyper
chr10	88863460	88863739	11	0.196214	0.639173	0.442959	hyper
chr10	92558627	92559474	14	0.18451	0.703565	0.519055	hyper
chr10	93135434	93136063	18	0.256418	0.521584	0.265166	hyper
chr10	93145192	93145530	15	0.206419	0.752778	0.546359	hyper
chr10	94714396	94714805	18	0.189082	0.75612	0.567038	hyper
chr10	94754010	94754514	12	0.152267	0.531552	0.379285	hyper
chr10	94857613	94857938	12	0.194211	0.450035	0.255824	hyper
chr10	95067578	95068068	18	0.198464	0.501941	0.303477	hyper
chr10	95142740	95143360	17	0.190192	0.580408	0.390216	hyper
chr10	96187112	96187741	11	0.229766	0.535321	0.305555	hyper
chr10	98713480	98713891	12	0.199064	0.677676	0.478612	hyper
chr10	98742063	98742582	15	0.274773	0.481948	0.207175	hyper
chr10	98748347	98749343	18	0.246615	0.679483	0.432868	hyper
chr10	98749544	98749896	19	0.252899	0.410391	0.157492	hyper
chr10	99494222	99494534	12	0.31155	0.540087	0.228537	hyper
chr10	110451371	110451800	13	0.167196	0.734917	0.567721	hyper
chr10	110593533	110593768	13	0.198817	0.681393	0.482576	hyper
chr10	112041485	112041684	11	0.20633	0.811513	0.605183	hyper
chr10	115834161	115835134	35	0.265343	0.62233	0.356987	hyper
chr10	115855087	115855452	21	0.166072	0.601266	0.435194	hyper
chr10	116399943	116400186	15	0.150738	0.525745	0.375007	hyper
chr10	116849140	116849552	16	0.236918	0.493642	0.256724	hyper
chr10	116931354	116931631	16	0.244353	0.366106	0.121752	hyper
chr10	117076964	117077456	20	0.208482	0.400138	0.191656	hyper
chr10	117522333	117522619	13	0.182992	0.673546	0.490554	hyper
chr10	117528437	117528858	13	0.258362	0.586154	0.327791	hyper
chr10	118487115	118487639	16	0.23693	0.669018	0.432088	hyper
chr10	119800900	119801199	11	0.184093	0.562216	0.378123	hyper
chr10	119802298	119802864	17	0.24363	0.713153	0.469523	hyper
chr10	120131197	120132067	25	0.423132	0.578379	0.155247	hyper
chr10	120331342	120331813	12	0.185546	0.547437	0.361891	hyper
chr10	121466596	121466920	13	0.184173	0.798582	0.614409	hyper
chr10	125386213	125386822	14	0.214211	0.551415	0.337204	hyper
chr10	126246603	126247427	39	0.207968	0.512812	0.304844	hyper
chr10	126332691	126332818	13	0.155529	0.482533	0.327004	hyper
chr10	129849316	129849543	28	0.256	0.610951	0.354951	hyper
chr11	4340855	4341329	25	0.23774	0.585824	0.348083	hyper
chr11	5703083	5703697	25	0.153979	0.638429	0.48445	hyper
chr11	5820260	5820531	13	0.150937	0.353269	0.202333	hyper
chr11	5906264	5906663	33	0.177283	0.503595	0.326312	hyper
chr11	5906823	5907117	11	0.160693	0.579467	0.418774	hyper
chr11	5907342	5908085	40	0.275597	0.532606	0.257009	hyper
chr11	11938076	11938628	17	0.167528	0.438211	0.270684	hyper
chr11	23827903	23828473	15	0.184931	0.439183	0.254252	hyper
chr11	29725058	29725186	19	0.151702	0.224157	0.0724551	hyper
chr11	29725254	29725495	23	0.173892	0.443248	0.269357	hyper
chr11	31135731	31136271	11	0.184228	0.560851	0.376623	hyper
chr11	35446255	35446394	11	0.151771	0.744315	0.592544	hyper
chr11	35611024	35611453	40	0.162663	0.383973	0.221309	hyper
chr11	35747020	35747509	14	0.189692	0.559671	0.369979	hyper
chr11	44498003	44498445	14	0.199302	0.316151	0.116849	hyper
chr11	44499338	44499943	25	0.278017	0.64898	0.370962	hyper
chr11	48663087	48663299	16	0.180208	0.542833	0.362625	hyper
chr11	48982585	48982810	17	0.16564	0.259064	0.0934245	hyper
chr11	50418096	50418538	14	0.159659	0.704099	0.544441	hyper
chr11	57091253	57092154	17	0.157567	0.593296	0.435729	hyper
chr11	57502573	57502648	11	0.182069	0.769916	0.587848	hyper
chr11	58948025	58948222	24	0.194982	0.336171	0.141189	hyper
chr11	58948391	58949140	41	0.162773	0.282068	0.119295	hyper
chr11	59351918	59352348	12	0.205244	0.473481	0.268238	hyper
chr11	60291500	60292147	31	0.278909	0.727114	0.448206	hyper
chr11	61025650	61026031	22	0.181091	0.400988	0.219898	hyper
chr11	61026366	61026860	12	0.169354	0.582357	0.413003	hyper
chr11	61262896	61263180	13	0.204545	0.529249	0.324704	hyper
chr11	62373824	62374520	47	0.229172	0.577464	0.348292	hyper
chr11	64333721	64333920	20	0.257588	0.365534	0.107946	hyper
chr11	64334208	64334396	12	0.252603	0.395655	0.143053	hyper
chr11	64403296	64403476	12	0.200071	0.600049	0.399978	hyper
chr11	68090319	68091243	19	0.191421	0.514239	0.322817	hyper
chr11	70484057	70484433	15	-0.152063	0.526859	0.678921	hypo
chr11	71253541	71253741	12	0.165281	0.47356	0.308279	hyper
chr11	77748796	77749224	13	0.213427	0.618368	0.404942	hyper
chr11	78007739	78008326	22	0.155028	0.283641	0.128614	hyper
chr11	78943068	78943689	11	0.193272	0.504004	0.310732	hyper
chr11	82413276	82413718	11	0.159143	0.639147	0.480004	hyper
chr11	82739678	82739898	12	0.154328	0.426445	0.272118	hyper
chr11	86392355	86392932	17	0.158993	0.478094	0.3191	hyper
chr11	87542769	87543024	13	0.169708	0.509034	0.339326	hyper
chr11	87962496	87962809	11	0.166354	0.530558	0.364204	hyper
chr11	88107339	88108414	40	0.211089	0.49052	0.279431	hyper
chr11	88479995	88480578	12	0.164394	0.530408	0.366014	hyper
chr11	89890869	89891748	23	0.178944	0.579968	0.401024	hyper
chr11	90248948	90249194	13	0.179537	0.479438	0.299901	hyper
chr11	94603151	94603238	11	0.151126	0.755189	0.604063	hyper
chr11	94735496	94736163	13	0.156553	0.349351	0.192798	hyper
chr11	94939462	94939940	13	0.172876	0.447606	0.27473	hyper
chr11	94949997	94950309	13	0.1766	0.452418	0.275817	hyper
chr11	95459499	95459953	16	0.176041	0.456646	0.280605	hyper
chr11	95657375	95657937	19	0.17638	0.432812	0.256432	hyper
chr11	96228307	96228801	15	0.217862	0.360855	0.142994	hyper
chr11	96235058	96236125	23	0.245288	0.438541	0.193253	hyper
chr11	97465191	97465396	11	0.228646	0.619978	0.391332	hyper
chr11	98570812	98571062	15	-0.152579	0.501592	0.654171	hypo
chr11	98629351	98629684	19	-0.158037	0.331939	0.489977	hypo
chr11	99212222	99212366	12	0.173129	0.724557	0.551428	hyper
chr11	99793395	99793656	27	0.165746	0.529707	0.363961	hyper
chr11	100610934	100611185	19	0.15256	0.553295	0.400735	hyper
chr11	100702056	100702693	14	0.153093	0.45667	0.303577	hyper
chr11	101017769	101018195	14	0.150013	0.584447	0.434433	hyper
chr11	101731006	101731847	24	0.196569	0.505679	0.30911	hyper
chr11	101910866	101911372	13	0.161377	0.633912	0.472536	hyper
chr11	102171376	102172775	58	-0.192572	0.447613	0.640184	hypo
chr11	102527090	102527255	14	0.16008	0.596571	0.436491	hyper
chr11	102527452	102528181	42	0.235449	0.53731	0.30186	hyper
chr11	102800428	102800933	13	0.166359	0.498553	0.332194	hyper
chr11	103669277	103669645	13	0.152099	0.488322	0.336223	hyper
chr11	104546864	104547150	18	0.288048	0.423087	0.135039	hyper
chr11	105027402	105027665	16	0.185495	0.773712	0.588217	hyper
chr11	107660545	107661243	15	0.168993	0.584587	0.415594	hyper
chr11	108751991	108752296	14	0.1973	0.54389	0.34659	hyper
chr11	108931747	108932212	11	0.192398	0.545255	0.352857	hyper
chr11	108968285	108968895	13	0.170193	0.593923	0.423731	hyper
chr11	112660100	112660493	13	0.182427	0.5208	0.338373	hyper
chr11	112839730	112840180	11	0.160083	0.358115	0.198032	hyper
chr11	113069868	113070309	13	0.283391	0.694271	0.41088	hyper
chr11	113640574	113640944	15	0.221766	0.648513	0.426748	hyper
chr11	114284648	114284790	11	0.169987	0.829614	0.659627	hyper
chr11	114296561	114297064	11	0.189332	0.579764	0.390433	hyper
chr11	115195510	115197253	64	0.274494	0.48823	0.213736	hyper
chr11	115302853	115303051	12	0.172771	0.677057	0.504286	hyper
chr11	115988465	115988724	12	0.209728	0.548476	0.338748	hyper
chr11	116359921	116360745	37	0.245116	0.562453	0.317338	hyper
chr11	116766518	116767748	35	0.210823	0.443541	0.232718	hyper
chr11	116908765	116909482	24	0.219947	0.627466	0.407519	hyper
chr11	117340989	117341308	11	0.190926	0.531555	0.34063	hyper
chr11	120811148	120811492	11	0.171409	0.388292	0.216883	hyper
chr12	3550208	3550575	15	0.172106	0.336383	0.164277	hyper
chr12	5126296	5126667	16	0.174574	0.354375	0.179801	hyper
chr12	8309786	8310561	18	0.169388	0.439488	0.2701	hyper
chr12	8899853	8900240	13	0.15008	0.49241	0.34233	hyper
chr12	12943955	12944150	17	-0.160355	0.394327	0.554682	hypo
chr12	12993625	12993930	13	0.165756	0.463531	0.297775	hyper
chr12	13129064	13129434	11	0.16504	0.477733	0.312692	hyper
chr12	17182033	17182400	22	0.173431	0.627247	0.453816	hyper
chr12	19182230	19182503	15	0.198415	0.374638	0.176223	hyper
chr12	19295028	19295390	14	0.190434	0.461035	0.270601	hyper
chr12	21833911	21834324	19	0.200755	0.453584	0.252829	hyper
chr12	25178381	25178608	29	0.196405	0.528483	0.332077	hyper
chr12	52959303	52960050	13	0.232657	0.648977	0.41632	hyper
chr12	55168552	55168885	20	0.2104	0.358805	0.148404	hyper
chr12	55169652	55170152	38	0.188086	0.653304	0.465219	hyper
chr12	58634477	58635203	11	0.176995	0.481604	0.304609	hyper
chr12	58676201	58676827	11	0.211987	0.714239	0.502252	hyper
chr12	70563033	70563261	13	0.184185	0.36293	0.178746	hyper
chr12	72395163	72396068	20	0.267906	0.517882	0.249975	hyper
chr12	73183397	73183698	18	0.2201	0.426829	0.206729	hyper
chr12	73437083	73437258	12	0.175106	0.589336	0.41423	hyper
chr12	74103369	74104404	30	0.31717	0.548237	0.231067	hyper
chr12	74645548	74646631	47	0.22629	0.355868	0.129578	hyper
chr12	77893526	77893972	17	0.278665	0.664442	0.385777	hyper
chr12	78244065	78244336	13	0.20594	0.733296	0.527356	hyper
chr12	81115402	81115990	19	0.220472	0.433289	0.212817	hyper
chr12	82129049	82129754	18	0.170473	0.529176	0.358703	hyper
chr12	85292728	85293585	32	0.281598	0.570072	0.288474	hyper
chr12	87039129	87039643	31	0.296431	0.569992	0.273561	hyper
chr12	87554680	87555523	32	0.346477	0.541132	0.194655	hyper
chr12	87562220	87562713	13	0.177451	0.546535	0.369084	hyper
chr12	87810910	87811594	42	0.234372	0.641553	0.407181	hyper
chr12	88170263	88171029	12	0.188494	0.491147	0.302652	hyper
chr12	89592813	89593228	36	0.306713	0.428877	0.122164	hyper
chr12	100706336	100706708	16	0.160239	0.265136	0.104898	hyper
chr12	104421603	104421851	12	0.195919	0.49491	0.29899	hyper
chr12	104554041	104554790	21	0.198524	0.51833	0.319806	hyper
chr12	105769809	105770601	29	0.259011	0.506509	0.247498	hyper
chr12	105873655	105874171	11	0.190382	0.619644	0.429262	hyper
chr12	105874822	105875118	12	0.252469	0.723224	0.470755	hyper
chr12	106162088	106162393	16	0.228969	0.684898	0.455929	hyper
chr12	106996008	106996663	16	0.246501	0.520317	0.273816	hyper
chr12	107205926	107206411	21	0.204907	0.431561	0.226654	hyper
chr12	107527417	107527690	16	0.167354	0.53396	0.366606	hyper
chr12	107546975	107547260	12	0.189892	0.716098	0.526205	hyper
chr12	107767412	107767605	11	0.176185	0.470187	0.294001	hyper
chr12	107911295	107911693	15	0.191712	0.52751	0.335798	hyper
chr12	108265858	108266230	14	0.197481	0.523969	0.326488	hyper
chr12	108756018	108756490	15	0.190322	0.631826	0.441504	hyper
chr12	109097188	109097636	11	0.156049	0.567116	0.411066	hyper
chr12	109207955	109208496	20	0.260509	0.587565	0.327056	hyper
chr12	109209029	109209397	13	0.206508	0.642595	0.436087	hyper
chr12	109556590	109556763	20	0.182643	0.287445	0.104803	hyper
chr12	110271167	110272406	120	0.210206	0.461282	0.251075	hyper
chr12	110639227	110639634	13	0.190661	0.581444	0.390784	hyper
chr12	110640337	110640667	12	0.172947	0.429521	0.256574	hyper
chr12	110667108	110667501	11	0.158613	0.635422	0.476808	hyper
chr12	113539467	113540031	13	0.162854	0.550468	0.387614	hyper
chr12	114426481	114426709	19	0.168508	0.496576	0.328068	hyper
chr13	9222704	9222947	25	0.178205	0.641439	0.463234	hyper
chr13	9386755	9387021	17	0.198187	0.616602	0.418415	hyper
chr13	12813404	12813608	13	-0.154068	0.388495	0.542562	hypo
chr13	20185354	20185830	18	0.171131	0.544722	0.373591	hyper
chr13	23787470	23788688	34	0.282396	0.60954	0.327144	hyper
chr13	25168779	25169535	16	0.156177	0.615824	0.459647	hyper
chr13	34838700	34839099	37	0.195739	0.817418	0.621679	hyper
chr13	35008535	35008947	37	0.197548	0.521829	0.324282	hyper
chr13	35057229	35057870	12	0.163224	0.706499	0.543275	hyper
chr13	37720519	37721273	14	0.162961	0.600366	0.437405	hyper
chr13	37961986	37962578	11	0.210791	0.472768	0.261977	hyper
chr13	40599485	40599962	11	0.184724	0.652069	0.467345	hyper
chr13	40955080	40955654	22	0.239339	0.433107	0.193768	hyper
chr13	40955899	40956138	11	0.172965	0.793051	0.620086	hyper
chr13	43881395	43881851	12	0.16844	0.467784	0.299344	hyper
chr13	44549604	44550507	13	0.18736	0.560679	0.373319	hyper
chr13	44810848	44811602	16	0.210722	0.737131	0.526409	hyper
chr13	44935687	44936195	18	-0.179226	0.409552	0.588777	hypo
chr13	45173695	45174591	50	0.353206	0.643054	0.289848	hyper
chr13	46020100	46020680	15	0.231454	0.59997	0.368516	hyper
chr13	47106346	47106468	13	0.264079	0.695646	0.431567	hyper
chr13	47353334	47353740	11	0.162499	0.539164	0.376665	hyper
chr13	48811898	48812529	11	0.191821	0.618285	0.426464	hyper
chr13	50560177	50560362	15	0.187948	0.501127	0.313179	hyper
chr13	51068971	51069617	15	0.160991	0.45972	0.298729	hyper
chr13	51297780	51298045	15	0.210772	0.443987	0.233215	hyper
chr13	51473428	51474308	14	0.22457	0.555749	0.331179	hyper
chr13	51564014	51564302	12	0.23639	0.611399	0.375009	hyper
chr13	52006911	52007454	12	0.183886	0.530479	0.346593	hyper
chr13	52012077	52012723	18	0.199255	0.663152	0.463897	hyper
chr13	52120030	52120581	15	0.207569	0.385921	0.178352	hyper
chr13	52155479	52155952	13	0.150538	0.648296	0.497758	hyper
chr13	53599756	53600164	14	0.173972	0.464124	0.290153	hyper
chr13	53659365	53659909	13	0.160267	0.708821	0.548554	hyper
chr13	54493481	54493896	17	0.201586	0.633299	0.431713	hyper
chr13	56024593	56025082	19	0.157689	0.55474	0.397051	hyper
chr13	56320559	56320976	11	0.209987	0.549072	0.339085	hyper
chr13	58621368	58621722	11	0.189639	0.683484	0.493846	hyper
chr13	58769857	58770420	23	0.19249	0.404127	0.211637	hyper
chr13	59081326	59081569	11	0.18209	0.554799	0.37271	hyper
chr13	59105049	59105636	12	0.195523	0.545867	0.350344	hyper
chr13	59161058	59161737	22	0.178011	0.58947	0.411459	hyper
chr13	62914282	62914641	27	0.279761	0.418154	0.138394	hyper
chr13	65358688	65358951	14	0.159173	0.42193	0.262757	hyper
chr13	72503386	72504104	30	0.230433	0.56562	0.335187	hyper
chr13	73395255	73395966	16	0.164005	0.524154	0.36015	hyper
chr13	73404763	73405047	19	0.184117	0.260313	0.0761962	hyper
chr13	74728713	74729449	17	-0.16745	0.298811	0.466261	hypo
chr13	81491398	81491653	11	0.172325	0.419483	0.247158	hyper
chr13	94371620	94371966	12	0.169023	0.632818	0.463795	hyper
chr13	94584578	94584914	14	0.200764	0.588317	0.387553	hyper
chr13	95450632	95451000	11	0.163599	0.7195	0.555902	hyper
chr13	97995241	97995498	14	0.164562	0.646088	0.481526	hyper
chr13	98065425	98066562	26	0.252447	0.536798	0.28435	hyper
chr13	98067422	98067870	12	0.225023	0.517194	0.292171	hyper
chr13	98233347	98234064	12	0.343216	0.679487	0.336271	hyper
chr13	99199973	99200443	30	0.192298	0.561626	0.369328	hyper
chr13	99343930	99344065	12	0.214787	0.581685	0.366898	hyper
chr13	112281232	112282066	19	0.224986	0.468808	0.243822	hyper
chr13	112367325	112367758	12	0.165294	0.746075	0.58078	hyper
chr13	112684810	112685448	20	0.316344	0.436463	0.120119	hyper
chr13	112694990	112695381	14	-0.181139	0.272534	0.453673	hypo
chr13	114396395	114396703	13	0.255329	0.777005	0.521676	hyper
chr13	114407511	114407829	19	0.153428	0.557063	0.403635	hyper
chr13	114606068	114606537	15	0.1602	0.420732	0.260532	hyper
chr13	115879312	115879577	11	0.165872	0.415835	0.249964	hyper
chr13	117089192	117089883	15	0.253274	0.546327	0.293054	hyper
chr14	8836217	8836985	17	0.168953	0.421424	0.252471	hyper
chr14	20012834	20013281	19	0.203883	0.728038	0.524156	hyper
chr14	20854024	20854425	13	0.173491	0.451512	0.278021	hyper
chr14	28045369	28045714	15	0.157708	0.753093	0.595385	hyper
chr14	28242989	28243730	14	0.197723	0.639332	0.441609	hyper
chr14	29692472	29693329	11	0.163041	0.625323	0.462282	hyper
chr14	32474663	32474987	16	-0.15822	0.185868	0.344088	hypo
chr14	34745351	34745583	11	0.165699	0.524932	0.359233	hyper
chr14	43800500	43800934	27	0.154724	0.423619	0.268895	hyper
chr14	46064824	46065383	18	0.185868	0.561748	0.375879	hyper
chr14	47224797	47225340	13	0.24592	0.588825	0.342905	hyper
chr14	47374041	47374515	14	0.211181	0.633237	0.422056	hyper
chr14	49209963	49210408	15	0.214082	0.509987	0.295905	hyper
chr14	52357304	52359356	47	0.230364	0.414956	0.184592	hyper
chr14	55732473	55732769	25	0.15435	0.512819	0.358469	hyper
chr14	56985583	56986006	16	0.156444	0.285297	0.128853	hyper
chr14	57963572	57964069	16	0.193329	0.489631	0.296302	hyper
chr14	58165613	58165959	12	0.16426	0.343736	0.179476	hyper
chr14	62217131	62217800	24	0.207038	0.589362	0.382325	hyper
chr14	63083614	63083843	12	0.208083	0.450447	0.242364	hyper
chr14	66663785	66663928	15	0.193948	0.439734	0.245785	hyper
chr14	66696579	66696906	12	0.18145	0.459704	0.278254	hyper
chr14	66708053	66708408	13	0.152624	0.466628	0.314004	hyper
chr14	67256464	67257790	48	0.302435	0.514153	0.211717	hyper
chr14	69776745	69777102	19	0.254333	0.762139	0.507806	hyper
chr14	69788519	69789129	14	0.257563	0.391495	0.133933	hyper
chr14	70390189	70390921	15	0.244629	0.649521	0.404892	hyper
chr14	70687417	70688188	19	0.177453	0.507931	0.330478	hyper
chr14	71004232	71004625	19	0.156769	0.589953	0.433184	hyper
chr14	75918356	75918960	14	0.156342	0.669476	0.513134	hyper
chr14	75919406	75919784	13	0.177598	0.62374	0.446142	hyper
chr14	75925201	75925855	22	0.172833	0.602767	0.429934	hyper
chr14	76637174	76637427	23	0.28439	0.726613	0.442222	hyper
chr14	77939477	77939592	15	0.152299	0.778431	0.626132	hyper
chr14	79826893	79827164	19	0.20243	0.553481	0.351051	hyper
chr14	103352894	103353195	11	0.186167	0.616049	0.429882	hyper
chr14	104215970	104216327	16	0.208959	0.627464	0.418506	hyper
chr14	105901596	105902317	17	0.202368	0.488442	0.286073	hyper
chr14	106261492	106262031	14	0.240825	0.613332	0.372507	hyper
chr14	112079273	112079961	17	0.208563	0.598083	0.38952	hyper
chr14	115232580	115233265	17	0.203616	0.587831	0.384215	hyper
chr14	116864672	116864853	14	0.187528	0.490269	0.302741	hyper
chr14	117482211	117482410	11	-0.153016	0.739469	0.892485	hypo
chr14	118186065	118186401	11	0.22399	0.51082	0.28683	hyper
chr14	118592796	118593096	12	0.1812	0.594335	0.413135	hyper
chr14	118596242	118596493	11	0.151113	0.564549	0.413435	hyper
chr14	118721856	118722099	11	0.163113	0.357212	0.194099	hyper
chr14	118874211	118874577	11	0.154339	0.57806	0.423722	hyper
chr14	119386600	119387257	11	-0.193491	0.398861	0.592352	hypo
chr14	120553439	120553904	11	0.171522	0.681503	0.509981	hyper
chr14	121275375	121275733	13	0.168725	0.725504	0.556779	hyper
chr14	122628089	122628640	20	0.158555	0.513727	0.355172	hyper
chr14	122852444	122853014	25	0.186589	0.371482	0.184893	hyper
chr14	123880304	123880436	11	0.153327	0.884454	0.731127	hyper
chr15	6529206	6530091	23	0.186167	0.612664	0.426497	hyper
chr15	11336284	11337034	12	-0.17305	0.45062	0.623669	hypo
chr15	13105336	13105778	11	0.151591	0.378837	0.227247	hyper
chr15	25293931	25294619	100	0.384686	0.548257	0.163571	hyper
chr15	27351625	27352002	15	0.209415	0.761567	0.552152	hyper
chr15	27389487	27389747	14	0.285594	0.612345	0.326752	hyper
chr15	27980996	27981347	14	0.183932	0.523177	0.339245	hyper
chr15	36191159	36191798	11	-0.168937	0.427476	0.596413	hypo
chr15	36386030	36386442	11	0.177366	0.647978	0.470612	hyper
chr15	56641663	56642172	17	0.313138	0.521534	0.208396	hyper
chr15	58291137	58291224	15	-0.180114	0.697122	0.877236	hypo
chr15	61868526	61868885	18	0.249976	0.745161	0.495185	hyper
chr15	72764384	72764656	11	0.168268	0.643898	0.47563	hyper
chr15	72810548	72811156	13	0.165149	0.72734	0.562192	hyper
chr15	74630068	74630281	14	0.1575	0.586848	0.429349	hyper
chr15	74764205	74764735	17	0.333028	0.63069	0.297661	hyper
chr15	76446853	76447267	18	0.178463	0.600278	0.421814	hyper
chr15	77687972	77688626	34	0.193616	0.312916	0.119299	hyper
chr15	78502481	78502711	14	0.233893	0.532166	0.298273	hyper
chr15	78502928	78503517	31	0.21581	0.609471	0.393661	hyper
chr15	78504282	78504594	19	0.186686	0.603735	0.41705	hyper
chr15	78859219	78860221	23	0.247003	0.404701	0.157698	hyper
chr15	79039326	79039630	16	0.194365	0.563151	0.368786	hyper
chr15	79083085	79083321	13	0.213415	0.465662	0.252247	hyper
chr15	79084004	79084696	18	0.331493	0.684589	0.353097	hyper
chr15	79333490	79333743	11	0.201605	0.444908	0.243304	hyper
chr15	80202864	80203198	20	0.164092	0.752673	0.58858	hyper
chr15	80225855	80226050	11	0.161036	0.725936	0.564901	hyper
chr15	80407792	80408216	15	0.169034	0.454367	0.285333	hyper
chr15	81690304	81690675	13	0.152657	0.368567	0.215909	hyper
chr15	82847768	82848151	13	0.172666	0.517808	0.345142	hyper
chr15	83252907	83254019	19	0.183263	0.607963	0.4247	hyper
chr15	84013316	84013830	20	0.1886	0.62059	0.43199	hyper
chr15	84156227	84156502	12	0.203847	0.60662	0.402774	hyper
chr15	84962169	84962326	15	0.150034	0.520894	0.37086	hyper
chr15	84993300	84993788	15	0.157541	0.590638	0.433097	hyper
chr15	88898012	88899586	95	0.196799	0.447527	0.250728	hyper
chr15	90936456	90936951	38	0.357924	0.594388	0.236465	hyper
chr15	93422066	93422475	15	0.230243	0.406497	0.176254	hyper
chr15	93728989	93729378	14	0.163566	0.651928	0.488362	hyper
chr15	95652624	95653253	13	0.197916	0.532262	0.334346	hyper
chr15	96468672	96469047	12	0.206625	0.584839	0.378214	hyper
chr15	96531357	96531690	12	0.15827	0.629968	0.471698	hyper
chr15	96830870	96831629	17	0.15371	0.475256	0.321546	hyper
chr15	96983072	96983842	16	0.192897	0.540062	0.347164	hyper
chr15	97043032	97043871	15	0.204914	0.483416	0.278501	hyper
chr15	97153959	97154108	13	0.165271	0.763291	0.598021	hyper
chr15	97210281	97210905	15	0.237548	0.603891	0.366343	hyper
chr15	97288673	97289318	16	0.294224	0.527526	0.233303	hyper
chr15	99300917	99301281	23	-0.156191	0.596487	0.752678	hypo
chr15	99529438	99529582	11	0.156527	0.454776	0.298249	hyper
chr15	100499799	100500159	17	0.207124	0.322572	0.115448	hyper
chr15	100722569	100723149	19	0.170167	0.524883	0.354715	hyper
chr15	100923198	100923860	24	0.167526	0.4669	0.299374	hyper
chr16	7037085	7038133	21	0.205334	0.544591	0.339258	hyper
chr16	8562542	8562872	16	0.171259	0.717134	0.545875	hyper
chr16	13868372	13868517	14	0.194622	0.533427	0.338806	hyper
chr16	18011879	18012989	43	0.26788	0.743665	0.475785	hyper
chr16	20497264	20497897	26	-0.176306	0.247073	0.423379	hypo
chr16	23548808	23549052	20	-0.150471	0.609991	0.760463	hypo
chr16	28927190	28927907	13	0.169497	0.510037	0.34054	hyper
chr16	36199383	36199700	19	0.220584	0.643774	0.42319	hyper
chr16	37854060	37854380	13	0.197346	0.768536	0.57119	hyper
chr16	38484198	38484484	19	0.181035	0.528736	0.347701	hyper
chr16	44451617	44452039	21	0.191844	0.520347	0.328503	hyper
chr16	44478915	44479483	21	0.239938	0.719164	0.479227	hyper
chr16	44533016	44533342	15	0.164042	0.599214	0.435173	hyper
chr16	50994927	50995293	18	0.216517	0.484674	0.268157	hyper
chr16	56478781	56479493	14	0.197063	0.531806	0.334743	hyper
chr16	59604105	59604444	11	0.162628	0.610219	0.447591	hyper
chr16	78412430	78413114	15	0.214654	0.538993	0.324338	hyper
chr16	78460117	78460716	13	0.158713	0.462422	0.303709	hyper
chr16	85553758	85554355	15	0.176585	0.739157	0.562572	hyper
chr16	87575868	87576669	20	0.213974	0.449283	0.235309	hyper
chr16	91905501	91906106	11	0.184162	0.674107	0.489945	hyper
chr16	92028565	92028816	11	0.211308	0.461015	0.249708	hyper
chr16	92359116	92359677	15	0.208167	0.497868	0.2897	hyper
chr16	92871722	92872151	11	0.220056	0.433866	0.21381	hyper
chr17	3313527	3313947	13	0.227644	0.476576	0.248932	hyper
chr17	7152326	7152461	15	0.170798	0.357958	0.18716	hyper
chr17	9048788	9049776	22	0.213004	0.438416	0.225412	hyper
chr17	15767986	15769081	21	0.188738	0.329568	0.14083	hyper
chr17	18046501	18046817	11	0.16889	0.525376	0.356486	hyper
chr17	19105230	19105742	17	-0.155268	0.438775	0.594042	hypo
chr17	23660215	23660327	12	0.153203	0.634198	0.480995	hyper
chr17	23878448	23878955	20	0.171285	0.514225	0.34294	hyper
chr17	25519912	25520076	16	0.161587	0.522284	0.360698	hyper
chr17	27461636	27462014	12	0.314751	0.511833	0.197082	hyper
chr17	27462250	27462715	28	0.248343	0.412936	0.164594	hyper
chr17	27522815	27523142	14	0.220601	0.687029	0.466428	hyper
chr17	27639602	27639848	20	0.195716	0.672503	0.476787	hyper
chr17	28235050	28235674	18	0.157988	0.627165	0.469177	hyper
chr17	29207565	29207965	12	0.163	0.691821	0.528821	hyper
chr17	31383810	31384602	14	0.161411	0.610811	0.4494	hyper
chr17	34231458	34231939	19	0.151667	0.593213	0.441546	hyper
chr17	34816424	34817193	42	0.21167	0.700439	0.488769	hyper
chr17	35094166	35095320	89	0.202743	0.335538	0.132795	hyper
chr17	35107846	35108006	20	0.207082	0.383174	0.176093	hyper
chr17	36385541	36386145	44	0.245584	0.505054	0.25947	hyper
chr17	40961233	40962286	15	-0.191878	0.410311	0.602188	hypo
chr17	43021956	43022462	17	0.202269	0.536214	0.333945	hyper
chr17	43497363	43497804	12	0.19223	0.443329	0.2511	hyper
chr17	47605326	47605746	39	0.236777	0.449593	0.212816	hyper
chr17	47646638	47646708	11	0.151715	0.582168	0.430453	hyper
chr17	48786820	48787186	13	0.212516	0.696243	0.483727	hyper
chr17	49099592	49099924	16	0.18807	0.298553	0.110483	hyper
chr17	50040211	50040434	14	0.161913	0.28368	0.121767	hyper
chr17	50837667	50837907	17	0.195819	0.277012	0.0811932	hyper
chr17	50838193	50838682	13	0.203217	0.534724	0.331507	hyper
chr17	51444332	51444679	13	0.173486	0.580879	0.407393	hyper
chr17	56649883	56650787	55	0.202297	0.390453	0.188156	hyper
chr17	56651028	56651439	38	0.177817	0.34345	0.165633	hyper
chr17	56890823	56892031	97	0.151706	0.372166	0.22046	hyper
chr17	56893252	56893974	19	0.16622	0.379929	0.213709	hyper
chr17	57022849	57023612	28	0.174552	0.438615	0.264063	hyper
chr17	57209926	57210398	12	0.157142	0.437878	0.280735	hyper
chr17	61614033	61614396	13	-0.152265	0.429182	0.581447	hypo
chr17	66073585	66073938	12	0.190415	0.631927	0.441512	hyper
chr17	66089075	66089559	12	0.159446	0.743296	0.58385	hyper
chr17	66357578	66357885	12	0.159635	0.785978	0.626343	hyper
chr17	66713593	66714081	40	-0.20958	0.553141	0.762721	hypo
chr17	69189496	69190052	22	0.192274	0.316867	0.124593	hyper
chr17	71158195	71158506	11	0.196074	0.629479	0.433404	hyper
chr17	71605611	71606118	14	0.159867	0.551971	0.392104	hyper
chr17	73597268	73597584	13	0.185055	0.707194	0.522138	hyper
chr17	74672182	74672343	11	0.235146	0.486616	0.25147	hyper
chr17	76002000	76002389	14	0.194893	0.657201	0.462308	hyper
chr17	80109520	80110254	17	0.24684	0.519438	0.272598	hyper
chr17	80111102	80111872	14	0.197874	0.397404	0.19953	hyper
chr17	80348492	80349792	29	0.219415	0.523645	0.304231	hyper
chr17	80370839	80371076	11	0.220728	0.537905	0.317177	hyper
chr17	80375346	80375815	12	0.313076	0.462542	0.149465	hyper
chr17	81224939	81225270	11	0.189101	0.403351	0.21425	hyper
chr17	83521309	83522158	16	0.192871	0.498276	0.305406	hyper
chr17	83522785	83523275	12	0.201066	0.512361	0.311295	hyper
chr17	84028865	84030126	22	0.169929	0.524861	0.354932	hyper
chr17	84382523	84382971	13	0.22913	0.466118	0.236988	hyper
chr17	85090584	85091523	29	0.180053	0.653764	0.473711	hyper
chr17	85773472	85773773	11	0.181782	0.762717	0.580936	hyper
chr17	85774021	85774433	12	0.169959	0.635194	0.465236	hyper
chr17	86400870	86401711	13	0.172453	0.541408	0.368955	hyper
chr17	88008936	88009280	17	0.16351	0.383887	0.220378	hyper
chr17	88146108	88146309	14	0.176769	0.307196	0.130428	hyper
chr17	88541053	88541789	22	0.173034	0.639971	0.466937	hyper
chr17	88593517	88594134	12	0.182567	0.587373	0.404805	hyper
chr17	89067707	89068241	25	0.254163	0.421943	0.167781	hyper
chr17	89191024	89191452	30	0.15745	0.572681	0.415231	hyper
chr18	3498759	3499333	26	0.166486	0.402084	0.235599	hyper
chr18	5427678	5428632	30	0.247607	0.629339	0.381732	hyper
chr18	8859826	8860160	11	0.212253	0.418711	0.206458	hyper
chr18	9214602	9215053	36	0.154497	0.372536	0.21804	hyper
chr18	15504671	15505134	12	0.162053	0.53597	0.373916	hyper
chr18	22798746	22798938	13	0.224519	0.746054	0.521535	hyper
chr18	25636908	25637087	20	0.186956	0.428329	0.241373	hyper
chr18	25662734	25663150	14	0.162083	0.531402	0.36932	hyper
chr18	25691296	25691809	12	0.174634	0.689524	0.514889	hyper
chr18	25749155	25749636	11	0.177437	0.339497	0.16206	hyper
chr18	32098682	32098876	29	0.195217	0.427944	0.232727	hyper
chr18	32298998	32299461	19	0.159357	0.545237	0.38588	hyper
chr18	33374448	33374791	11	-0.150612	0.169053	0.319665	hypo
chr18	33544475	33544645	23	0.182702	0.736325	0.553623	hyper
chr18	34938420	34939186	17	0.232298	0.461711	0.229413	hyper
chr18	35268787	35269132	13	0.17207	0.611944	0.439874	hyper
chr18	36176710	36177497	16	0.176689	0.526442	0.349753	hyper
chr18	36484008	36484394	12	0.23804	0.565404	0.327364	hyper
chr18	38702111	38702719	19	0.202403	0.446301	0.243898	hyper
chr18	38702957	38703821	17	0.209279	0.453125	0.243845	hyper
chr18	38860456	38860864	11	0.227401	0.501753	0.274352	hyper
chr18	46625426	46625587	17	0.193958	0.34955	0.155592	hyper
chr18	47530999	47531363	12	0.151529	0.357031	0.205502	hyper
chr18	47592482	47593425	27	0.282978	0.647093	0.364115	hyper
chr18	50211284	50211583	15	0.176173	0.727264	0.551091	hyper
chr18	53173995	53174262	11	0.194975	0.717122	0.522147	hyper
chr18	55138170	55138900	18	0.207371	0.530664	0.323293	hyper
chr18	57135316	57136844	19	0.213859	0.701654	0.487795	hyper
chr18	61174337	61175146	17	0.186128	0.439492	0.253364	hyper
chr18	62338159	62338524	11	0.170782	0.410434	0.239652	hyper
chr18	62338955	62339219	12	0.166748	0.615027	0.448279	hyper
chr18	64842127	64842494	11	0.157094	0.349985	0.192891	hyper
chr18	65738356	65739493	16	0.257572	0.615989	0.358416	hyper
chr18	66618674	66619876	35	0.151289	0.277025	0.125736	hyper
chr18	69030946	69031118	11	0.198204	0.661343	0.463139	hyper
chr18	69773660	69774143	19	0.171148	0.60901	0.437862	hyper
chr18	69939434	69939813	12	0.167785	0.524901	0.357116	hyper
chr18	70718924	70719210	11	0.24919	0.584729	0.335539	hyper
chr18	74411805	74412720	24	0.291536	0.61201	0.320474	hyper
chr18	75041816	75042500	12	0.176832	0.633307	0.456475	hyper
chr18	75575014	75575335	11	0.153942	0.446455	0.292512	hyper
chr18	76297355	76297970	16	0.173271	0.777042	0.603771	hyper
chr18	76305304	76305683	36	0.193856	0.644512	0.450656	hyper
chr18	77096073	77096426	11	0.224828	0.367478	0.14265	hyper
chr18	77839927	77840360	15	0.176774	0.667869	0.491095	hyper
chr19	3083422	3083560	12	0.199445	0.750186	0.550741	hyper
chr19	3159949	3160377	12	0.204259	0.60675	0.402492	hyper
chr19	5307555	5307814	27	0.160116	0.325119	0.165003	hyper
chr19	5323522	5324019	11	0.171502	0.4659	0.294398	hyper
chr19	5503713	5503808	12	0.154717	0.592968	0.438251	hyper
chr19	5819586	5819915	11	0.156023	0.642553	0.48653	hyper
chr19	7170790	7171225	24	0.16224	0.489129	0.326889	hyper
chr19	7742770	7742962	19	0.206082	0.631126	0.425044	hyper
chr19	8623736	8624035	15	0.221912	0.750893	0.528981	hyper
chr19	10536206	10536900	15	0.174139	0.475272	0.301134	hyper
chr19	10872824	10873303	21	0.247671	0.700155	0.452484	hyper
chr19	11952955	11953173	17	0.207746	0.676344	0.468598	hyper
chr19	19269091	19269346	12	0.1505	0.448626	0.298125	hyper
chr19	21927984	21928369	13	-0.170777	0.523929	0.694706	hypo
chr19	23967142	23967288	11	0.162668	0.421357	0.258689	hyper
chr19	23967947	23968840	61	0.169219	0.415815	0.246596	hyper
chr19	24616197	24616463	11	0.209886	0.812219	0.602333	hyper
chr19	25282340	25282910	23	0.193111	0.497268	0.304158	hyper
chr19	27221865	27222243	14	0.227656	0.674992	0.447337	hyper
chr19	30085105	30085382	11	0.171274	0.657308	0.486034	hyper
chr19	30503230	30503603	18	0.171652	0.880917	0.709265	hyper
chr19	30613789	30614103	20	0.30394	0.475681	0.171741	hyper
chr19	36130702	36131212	15	0.165041	0.378514	0.213473	hyper
chr19	37092516	37092973	18	0.165757	0.396514	0.230757	hyper
chr19	37507230	37508093	19	0.192103	0.458651	0.266548	hyper
chr19	37569683	37570500	17	0.256659	0.613563	0.356905	hyper
chr19	37595517	37596048	15	0.166066	0.623744	0.457677	hyper
chr19	40347173	40347466	12	0.208196	0.537466	0.329271	hyper
chr19	41882304	41883100	11	0.181205	0.655557	0.474352	hyper
chr19	44583566	44584190	12	0.217441	0.464931	0.24749	hyper
chr19	44749077	44749207	16	0.188723	0.385982	0.197259	hyper
chr19	44749341	44749590	13	0.188311	0.286945	0.0986339	hyper
chr19	44751115	44751965	16	0.20842	0.363657	0.155237	hyper
chr19	44791493	44792041	19	0.178801	0.681325	0.502524	hyper
chr19	45769705	45770137	13	0.230201	0.438789	0.208588	hyper
chr19	47314452	47315747	39	0.271592	0.544943	0.273351	hyper
chr19	50751181	50751984	18	0.205666	0.581967	0.3763	hyper
chr19	53498367	53498556	12	0.241366	0.453163	0.211797	hyper
chr19	53575045	53575430	16	0.171973	0.643174	0.4712	hyper
chr19	53631536	53631945	13	0.188688	0.328443	0.139755	hyper
chr19	53632424	53632926	15	0.164611	0.652509	0.487898	hyper
chr19	56013088	56014179	24	0.216378	0.612498	0.39612	hyper
chr19	56015501	56016381	25	0.271044	0.657434	0.386389	hyper
chr19	56154517	56154802	12	0.152184	0.615497	0.463313	hyper
chr19	56394325	56395127	21	0.187564	0.406122	0.218557	hyper
chr19	56900533	56901042	46	0.255943	0.611821	0.355878	hyper
chr19	57696291	57696806	21	0.172041	0.513458	0.341417	hyper
chrUn_random	3744652	3744892	11	0.173071	0.50365	0.330579	hyper
chrUn_random	3747892	3748186	13	0.193287	0.413237	0.21995	hyper
chrX	7150489	7150675	18	0.291444	0.621443	0.329999	hyper
chrX	13063136	13063331	24	0.208873	0.693144	0.48427	hyper
chrX	13063431	13063733	43	0.252301	0.62166	0.369359	hyper
chrX	64874959	64875164	12	0.193862	0.75603	0.562168	hyper
chrX	72478205	72478395	22	0.271042	0.419476	0.148433	hyper
chrX	72918657	72919025	22	-0.225622	0.572106	0.797728	hypo
chrX	81120788	81121397	13	-0.167714	0.528095	0.69581	hypo
chrX	94337119	94337398	23	-0.168262	0.621802	0.790064	hypo
chrX	131009580	131009951	31	0.228105	0.550528	0.322423	hyper
chrX	139067731	139067816	16	0.255455	0.520196	0.264742	hyper
chrX	154050869	154051216	31	0.235933	0.406458	0.170525	hyper
chrX	155948599	155948896	12	0.241205	0.583894	0.34269	hyper
