# Supplementary material for: The recently identified modifier of murine metastable epialleles, Rearranged L-Myc Fusion, is involved in maintaining epigenetic marks at CpG island shores and enhancers
Source: BMC Biol. 2015 Mar 26;13:21. doi: 10.1186/s12915-015-0128-2 (PMC4381397; doi:10.1186/s12915-015-0128-2)
Supplement: Additional file 4: Table S2. — H3K4me1 peaks detected in chromatin extracted from Rlf +/+ and RlfMommeD28/MommeD28 E14.5 fetal livers. [file 12915_2015_128_MOESM4_ESM.xlsx]

## Sheet: H3K4me1
Additional file 4: Table S2: H3K4me1 peaks detected in chromatin extracted from Rlf+/+ and Rlf MommeD28/MommeD28 E14.5 fetal livers
					Average fragment densities of bins in region					Value at peak summit
Region	Chromosome	Start	End	Length	Wild1_H3K4me1::1 Avg Value	Wild2_H3K4me1::1 Avg Value	Homo1_H3K4me1::1 Avg Value	Homo2_H3K4me1::1 Avg Value	Ratio Homo/Wild	Wild1_H3K4me1::1 Peak Value	Wild2_H3K4me1::1 Peak Value	Homo1_H3K4me1::1 Peak Value	Homo2_H3K4me1::1 Peak Value	Gene List	Dist to Start	Position
1	1	4773786	4774897	1111	11.514	10.938	11.171	9.171	0.906022	23	21	19	16	Mrpl15	1450	in gene
2	1	4776662	4777551	889	13.214	9.107	8.286	10.786	0.854442	23	14	13	19	Mrpl15	-1315	upstream
3	1	4797140	4798206	1066	6.394	9.667	5.152	7.091	0.762281	15	18	12	17	Lypla1	-301	upstream
4	1	4798324	4799468	1144	10.139	9.194	10.528	7.194	0.916671	17	15	20	15	Lypla1	922	in gene
5	1	4849408	4850939	1531	10.646	8.17	10.312	10.562	1.10937	24	17	19	19	Tcea1	2277	in gene
6	1	4862581	4865624	3043	13.589	15.326	13.053	12	0.866436	30	33	25	25	Tcea1	16206	in gene
7	1	5072881	5073602	721	10.435	6.826	4.652	7.522	0.705289	17	12	7	13	Atp6v1h	-13	upstream
8	1	5906363	5907383	1020	8.281	9.594	9.25	10.156	1.08565	13	14	17	13	Npbwr1	606	in gene
9	1	6202872	6204430	1558	9.959	9.612	7.245	13.714	1.07092	18	17	14	30	4732440D04Rik, Rb1cc1	5690, -1092	in gene, upstream
10	1	6205192	6207429	2237	10.886	9.886	8.557	8.629	0.827364	23	21	17	19	4732440D04Rik, Rb1cc1	3031, 1567	in gene, in gene
11	1	7077926	7078844	918	10.107	9.5	10.037	10.571	1.05105	16	14	17	16	Pcmtd1	-846	upstream
12	1	9535193	9539897	4704	14.877	14.014	13.578	13.803	0.947735	34	32	29	34	Rrs1, Adhfe1	2022, -616	downstream, upstream
13	1	9689148	9690644	1496	11.182	12.319	12.204	14.156	1.12165	21	25	28	29	Mybl1	394	in gene
14	1	9690654	9691524	870	9.64	9.893	9.036	11.179	1.03492	13	17	13	18	Mybl1	-799	upstream
15	1	9732817	9734534	1717	10.241	10.148	8.5	9.889	0.901908	17	20	15	18	Vcpip1, LOC100039536	4788, -4887	in gene, upstream
16	1	9735193	9738403	3210	19.97	19.899	15.95	17.455	0.837869	35	34	28	29	Vcpip1, LOC100039536	1665, -1764	in gene, upstream
17	1	9762774	9767399	4625	30.699	28.497	22.824	26.049	0.825613	65	65	62	64	LOC100039536	26524	downstream
18	1	9769965	9774514	4549	25.422	23.518	18.17	19.176	0.763098	62	50	52	56	LOC100039536	33677	downstream
19	1	9775047	9779134	4087	14.323	14.992	13.667	13.898	0.940304	36	25	29	40	Sgk3	-11121	upstream
20	1	9783752	9787831	4079	10.74	10.709	9.535	9.709	0.897198	23	24	21	24	Sgk3, EG620986	-2420, 6843	upstream, downstream
21	1	9788867	9798399	9532	16.527	16.886	14.449	14.15	0.855924	41	60	44	40	Sgk3, EG620986	5422, -999	in gene, upstream
22	1	9798708	9802766	4058	9.913	12.702	10.325	8.551	0.834667	18	23	20	17	Sgk3, EG620986	12526, -8103	in gene, upstream
23	1	9802767	9808423	5656	12.588	11.751	11.017	10.296	0.875673	28	27	21	24	Sgk3	17384	in gene
24	1	9808677	9810307	1630	11.882	10.208	11.76	10.569	1.01082	25	21	19	24	Sgk3	21281	in gene
25	1	9811809	9814609	2800	15.081	15.172	11.816	12.149	0.792153	31	33	24	26	Sgk3	24998	in gene
26	1	9836009	9841489	5480	13.456	13.618	12.205	11.988	0.893588	38	46	35	35	Sgk3	50538	in gene
27	1	9842592	9843462	870	4.407	9.125	10.107	5.75	1.17181	6	17	16	8	Sgk3	54816	in gene
28	1	9850511	9851620	1109	11.629	7.485	7.629	7.086	0.769855	19	13	16	12	Sgk3	62854	in gene
29	1	9926834	9928228	1394	9.568	8.568	11.841	8.182	1.10405	16	14	20	20	6030422M02Rik	25731	in gene
30	1	9928567	9930407	1840	9.362	7.81	10.483	9.483	1.16271	16	16	19	17	6030422M02Rik	27687	in gene
31	1	9930902	9931688	786	10.04	9.957	8.6	12.2	1.04016	13	20	13	17	6030422M02Rik	29495	downstream
32	1	9931998	9934499	2501	8.089	10.392	8.051	9.705	0.960771	19	24	23	22	6030422M02Rik	31448	downstream
33	1	9936878	9938246	1368	8.116	10.698	6.884	8.558	0.820772	13	20	12	16	6030422M02Rik	35762	downstream
34	1	9938614	9939220	606	11.421	7.526	5.895	7.789	0.722225	16	14	9	10	6030422M02Rik	37117	downstream
35	1	9956756	9958589	1833	10.526	11.193	9.982	9.2	0.88319	29	26	22	19	LOC100039596, 4930418G15Rik	-106, 41539	upstream, downstream
36	1	10025357	10027663	2306	10.361	10.097	10.583	10.986	1.05431	16	19	21	21	Cops5, Cspp1	1477, -1789	in gene, upstream
37	1	10028661	10031534	2873	9.867	11.689	9.689	13.933	1.09584	19	28	21	28	Cops5, Cspp1	-2110, 1798	upstream, in gene
38	1	10221024	10222867	1843	9.086	10.517	10.946	10.069	1.07203	18	16	18	20	Arfgef1	806	in gene
39	1	10223163	10224331	1168	6.324	9.784	7.514	6.243	0.854048	9	20	12	11	Arfgef1	-996	upstream
40	1	12980457	12981455	998	9.387	9.452	9	11	1.06163	21	16	16	21	Slco5a1	260	in gene
41	1	13145519	13146382	863	8.593	8.333	10.259	6.296	0.978081	14	12	17	10	Ncoa2	218214	in gene
42	1	13193024	13194673	1649	9.519	8.365	9	9.308	1.02371	16	20	17	15	Ncoa2	170316	in gene
43	1	13231893	13232986	1093	5.853	4.294	9.088	5.412	1.42899	10	7	16	9	Ncoa2	131725	in gene
44	1	13245542	13246690	1148	7.861	8.111	11.611	12.028	1.48003	12	16	19	21	Ncoa2	118048	in gene
45	1	13248380	13250544	2164	8.727	9.426	9.206	9.925	1.05388	21	22	22	18	Ncoa2	114702	in gene
46	1	13278556	13280758	2202	10.072	11.13	11.87	9.391	1.00278	19	26	21	17	Ncoa2	84507	in gene
47	1	13282803	13284626	1823	7.614	8.404	9.333	11.351	1.2913	14	15	16	18	Ncoa2	80450	in gene
48	1	13284697	13286109	1412	9.047	8.455	10.568	9.907	1.16987	19	17	27	17	Ncoa2	78761	in gene
49	1	13290811	13292724	1913	9.25	8.783	11.733	10.117	1.21167	17	19	20	18	Ncoa2	72397	in gene
50	1	13293428	13295918	2490	8.077	9.795	8.256	9.436	0.989928	17	16	17	20	Ncoa2	69491	in gene
51	1	13312765	13313860	1095	5.353	9.2	9.286	9.229	1.27225	9	15	16	15	Ncoa2	50852	in gene
52	1	13350452	13351681	1229	8.162	9.564	7.128	8.487	0.880909	17	19	13	14	Ncoa2	13098	in gene
53	1	13356525	13359790	3265	9.147	9.578	12.206	10.735	1.22515	15	17	26	18	Ncoa2	6007	in gene
54	1	13360373	13362859	2486	8.731	10.385	8.372	12.833	1.10928	16	18	15	23	Ncoa2	2548	in gene
55	1	13363847	13365220	1373	10.512	10.791	9.163	11.762	0.982256	25	21	19	19	Ncoa2	-369	upstream
56	1	13416799	13418552	1753	9.436	8.145	11.873	10.091	1.2493	16	14	23	18
57	1	13555961	13560741	4780	14.612	12.887	13.64	13	0.968763	30	26	39	32	EG621685, Tram1	-8465, 21594	upstream, in gene
58	1	13561166	13567848	6682	19.034	18.74	18.024	17.057	0.928708	52	55	48	46	Tram1	15438	in gene
59	1	13574076	13575502	1426	8.2	8.548	11	8.644	1.17292	13	16	21	17	Tram1	5156	in gene
60	1	13576262	13579053	2791	12.605	11.593	11.276	13.207	1.01178	26	23	23	28	Tram1	2288	in gene
61	1	13580017	13580718	701	10.136	9.955	10	7.136	0.852919	14	16	16	11	Tram1	-422	upstream
62	1	13643395	13644220	825	6.32	9.44	6.36	10.56	1.0736	9	12	10	19	Lactb2	6783	in gene
63	1	13646571	13653496	6925	13.569	12.995	12.199	12.301	0.922301	31	29	28	27	Lactb2, Xkr9	557, -8819	in gene, upstream
64	1	14474175	14475092	917	4.552	7.962	9.31	7.241	1.3226	7	14	15	11
65	1	14475142	14476069	927	6.448	6	9.276	13.69	1.84496	13	12	15	30
66	1	15794833	15796064	1231	8.389	10.263	7.514	5.757	0.711505	17	19	14	10	Terf1	-291	upstream
67	1	16089692	16093784	4092	11.234	12.586	11.609	11.484	0.969479	24	25	25	23	4930444P10Rik, Rpl7, Rdh10	-1139, 2750, -4225	upstream, in gene, upstream
68	1	16095476	16098165	2689	10.786	10.893	9.595	9.238	0.868721	20	18	19	17	4930444P10Rik, Rpl7, Rdh10	-6221, -2332, 857	upstream, upstream, in gene
69	1	16606124	16609431	3307	11.456	11.699	11.786	11.748	1.01637	24	24	25	23	Ube2w	1590	in gene
70	1	16640869	16647211	6342	19.207	19.742	16.096	16.611	0.839739	50	45	38	37	Tceb1, Tmem70	2906, -11232	in gene, upstream
71	1	16655290	16657673	2383	9.867	10.84	9.827	10.227	0.968465	18	21	20	22	Tceb1, Tmem70	-9535, 1209	upstream, in gene
72	1	17086787	17088041	1254	9.795	11.282	8.359	12.421	0.985909	20	19	15	20	Jph1	465	in gene
73	1	20783837	20787015	3178	12.62	9.586	10.265	10.583	0.938845	29	21	21	19	Il17f, Mcm3	-11075, 24868	upstream, downstream
74	1	20806764	20809420	2656	9.422	13.084	11.108	11.398	1	21	26	24	20	Mcm3	2202	in gene
75	1	20822530	20823284	754	9.043	9.348	6.043	10.826	0.917242	16	17	10	21
76	1	20880943	20882193	1250	7.846	9.59	7.949	7.487	0.885295	12	15	16	14	Paqr8	865	in gene
77	1	20941054	20942495	1441	8.222	9.289	7.75	8.156	0.908343	14	19	17	13	Efhc1	2789	in gene
78	1	21038548	21039747	1199	7.395	9.158	10.237	7.579	1.0763	11	15	15	11	Tram2	30159	in gene
79	1	21039792	21041442	1650	6.038	9.577	6.596	6.327	0.827602	12	16	10	10	Tram2	28689	in gene
80	1	21041585	21043496	1911	9.533	9.633	9.3	10.967	1.05745	18	16	20	18	Tram2	26766	in gene
81	1	21059644	21060676	1032	6.091	8.727	8.121	10.333	1.24538	9	14	12	17	Tram2	9146	in gene
82	1	21066887	21070304	3417	12.224	10.561	10.065	11.084	0.928198	23	25	21	20	Tram2	711	in gene
83	1	21079269	21080226	957	8.467	7.2	10.533	7.483	1.14993	13	13	18	14	Tram2	-10441	upstream
84	1	21950431	21952917	2486	8.321	9.013	10.351	9.923	1.16961	16	15	28	20	Kcnq5	-12	upstream
85	1	23261709	23263263	1554	8.167	9.104	8.795	9.021	1.03156	18	18	16	20	EG623356	74617	downstream
86	1	23263681	23266713	3032	9.362	10.713	9.628	8.681	0.91203	16	23	17	17	EG623356	71906	in gene
87	1	23286403	23293485	7082	19.688	18.891	17.855	17.557	0.917909	54	45	44	51	EG623356, Mirn30a, Mirn30c-2	47159, 10837, -8595	in gene, downstream, upstream
88	1	23340914	23346008	5094	17.805	18.78	14.252	15.07	0.801476	43	44	35	33	EG623356	-6358	upstream
89	1	23380712	23381473	761	12.708	6.913	6.417	7.565	0.712604	23	14	10	17	Ogfrl1	8922	in gene
90	1	23384102	23389964	5862	15.24	16.033	13.126	13.721	0.858472	33	28	34	27	Ogfrl1	2981	in gene
91	1	23390110	23391756	1646	11.385	11.115	10.058	10.308	0.905156	21	26	21	27	Ogfrl1	-919	upstream
92	1	23401893	23403715	1822	13.464	14.281	9.719	9.211	0.682285	22	40	18	18
93	1	23405207	23406654	1447	7.333	9.867	5.378	5.267	0.618895	13	18	10	17
94	1	23422971	23426663	3692	20.991	19.719	13.351	16.15	0.724662	55	47	30	48
95	1	23432824	23436459	3635	12.33	12.54	9.754	10.429	0.81154	40	42	21	28
96	1	23768567	23770543	1976	6.705	11.371	7.29	9.677	0.938648	15	19	15	17	B3gat2	790	in gene
97	1	23905571	23907025	1454	9.2	8.622	9.8	9.8	1.09976	21	17	17	21	Smap1	22830	in gene
98	1	23909129	23910251	1122	8.143	5.771	10.771	9.2	1.43532	12	14	18	15	Smap1	19438	in gene
99	1	23921678	23929146	7468	11.643	11.892	11.526	11.582	0.981857	28	28	27	31	Smap1	3716	in gene
100	1	23929207	23931106	1899	11.534	10.067	6.727	7	0.63548	20	22	14	12	Smap1	-1028	upstream
101	1	24755848	24756925	1077	4.909	9	6.394	4.758	0.801783	10	20	13	7	Lmbrd1	71003	in gene
102	1	31007088	31007781	693	10.591	8.091	7.773	6.091	0.742105	18	14	16	10	Ptp4a1	-834	upstream
103	1	33556413	33557662	1249	6.667	10.026	7.564	7.026	0.874019	14	21	13	12	Prim2	169566	in gene
104	1	33586443	33587593	1150	9.25	9.528	10.917	10.778	1.15534	15	14	15	18	Prim2	139585	in gene
105	1	33587844	33589554	1710	12.717	10.528	11.887	11.321	0.998408	22	25	26	24	Prim2	137904	in gene
106	1	33627652	33632749	5097	26.103	26.841	19.916	22.626	0.803528	76	58	63	56	Prim2	96403	in gene
107	1	33633739	33638793	5054	10.095	11.589	10.58	9.936	0.946135	28	38	20	22	Prim2	90337	in gene
108	1	33639130	33640172	1042	7.935	9.606	5.939	4.364	0.587367	15	16	14	8	Prim2	86952	in gene
109	1	33659168	33659876	708	12.261	9.087	6.913	5.522	0.58249	16	16	11	11	Prim2	67081	in gene
110	1	33661060	33662661	1601	10.12	9.98	7.4	6.163	0.674776	16	17	11	12	Prim2	64743	in gene
111	1	33665448	33669506	4058	10.882	11.465	9.339	9.252	0.831924	21	28	17	20	Prim2	59126	in gene
112	1	33672078	33673914	1836	8.772	10.351	9.649	11.21	1.09078	25	25	17	20	Prim2	53607	in gene
113	1	33674259	33691879	17620	24.849	23.609	21.965	22.418	0.915907	71	62	71	57	Prim2	43534	in gene
114	1	33692703	33693961	1258	10.4	13.25	9.775	11.25	0.889006	17	23	16	19	Prim2	33271	in gene
115	1	33694226	33697921	3695	12.147	11.388	8.888	9.026	0.761164	29	24	21	24	Prim2	30530	in gene
116	1	33702362	33704546	2184	10.059	9.529	10.203	8.377	0.94854	22	18	20	19	Prim2	23149	in gene
117	1	33704770	33709850	5080	12.88	13.897	12.019	12.516	0.916271	27	43	29	36	Prim2	19293	in gene
118	1	33721074	33726271	5197	21.506	19.702	20.269	18.809	0.948311	41	38	38	49	Prim2, 1700001G17Rik	2931, -2997	in gene, upstream
119	1	33726646	33730055	3409	13.71	12.953	13.879	14.037	1.04699	30	35	33	39	Prim2, 1700001G17Rik	-1747, 1681	upstream, downstream
120	1	33776015	33778455	2440	7.829	10.54	8.829	9.763	1.01214	14	21	19	21	Rab23	494	in gene
121	1	33809050	33816716	7666	22.829	20.983	18.841	20.462	0.897083	44	53	47	44	Bag2, Zfp451	1712, 58389	in gene, downstream
122	1	33869203	33871845	2642	13.651	13.651	12.578	12.361	0.91345	29	36	26	27	Zfp451	748	in gene
123	1	33965028	33966534	1506	6.043	9.532	8.915	8.936	1.14613	12	16	17	15	B230209C24Rik	-1315	upstream
124	1	34176495	34177490	995	5.129	6.71	10.097	8.774	1.59397	8	10	20	15	Dst	108322	in gene
125	1	34292659	34293731	1072	6.353	9.176	4.971	7.647	0.812544	10	16	10	14	Dst	224525	in gene
126	1	34293769	34296389	2620	12.78	13.683	11.061	10.78	0.825341	25	26	22	18	Dst	226409	in gene
127	1	34337005	34339923	2918	10.165	9.648	7.451	6.326	0.695352	19	17	14	13	Dst	269794	in gene
128	1	34340456	34341827	1371	11.651	11.395	10.046	7.791	0.773974	21	20	18	12	Dst	272471	in gene
129	1	34345613	34348019	2406	10.76	11.667	9	6.164	0.676149	21	24	16	12	Dst	278146	in gene
130	1	34348927	34350701	1774	8.339	10.643	5.929	5.462	0.600095	16	23	9	13	Dst	281144	in gene
131	1	34353450	34355235	1785	9	8.446	5.089	3.618	0.499083	20	18	13	9	Dst, LOC100040913	285672, -10145	in gene, upstream
132	1	34355618	34361277	5659	15.188	13.722	8.4	8.451	0.582878	36	28	23	23	Dst, LOC100040913	289777, -6040	in gene, upstream
133	1	34489296	34491511	2215	13.768	11.652	9.176	11.275	0.804524	26	28	27	24	Ccdc115, Imp4	6114, -6342	downstream, upstream
134	1	34491698	34496410	4712	10.143	10.605	9.143	10.939	0.967901	18	24	19	24	Ccdc115, Imp4	2463, -2691	in gene, upstream
135	1	34496476	34499152	2676	11.369	10.512	10.369	10.108	0.935835	19	26	19	17	Ccdc115, Imp4	-1297, 1069	upstream, in gene
136	1	34514913	34518803	3890	11.091	10.893	10.777	9.661	0.929676	21	20	23	20	Ptpn18	267	in gene
137	1	34519809	34523580	3771	11.359	10.325	9.479	8.07	0.809306	23	22	18	17	Ptpn18	5103	in gene
138	1	34527773	34531051	3278	15.184	13.903	11.33	11.544	0.786399	45	26	30	22	Ptpn18	12821	in gene
139	1	34535950	34537176	1226	9.368	8.658	10.526	9.526	1.11239	16	14	16	18	Ptpn18	19972	downstream
140	1	34537825	34538672	847	6.154	8.846	9.885	6.692	1.10513	12	15	16	12	Ptpn18	21657	downstream
141	1	34541819	34543547	1728	12.426	12.704	13.759	11.87	1.01986	29	26	25	23
142	1	34544307	34545917	1610	10.98	11.78	9.48	9.562	0.836643	20	25	21	20	Tesp1	-10163	upstream
143	1	34546635	34550051	3416	17.922	16.738	14.935	15.192	0.869215	36	32	31	32	Tesp1	-6932	upstream
144	1	34567314	34567909	595	7.889	7.632	9.737	10.895	1.3293	16	16	22	22	Tesp1	12336	downstream
145	1	34570516	34571257	741	11	7.174	7.565	9.261	0.925828	21	12	14	13
146	1	34857491	34860748	3257	10.363	11.555	10.167	12.892	1.05206	27	26	22	33	Arhgef4, BC043098	552, 40700	in gene, downstream
147	1	34860832	34862060	1228	5.846	9.744	7.432	6.143	0.87075	12	14	15	10	Arhgef4, BC043098	2879, 38373	in gene, downstream
148	1	34862508	34863414	906	12.107	5.536	7.036	6.643	0.775322	20	9	12	14	Arhgef4, BC043098	4394, 36858	in gene, downstream
149	1	34894520	34899621	5101	15.487	15.348	14.667	15.378	0.97438	33	32	39	31	BC043098, Plekhb2	2749, -9734	in gene, upstream
150	1	34899858	34901235	1377	10.186	9.814	10.163	8.047	0.9105	18	17	19	13	BC043098, Plekhb2	-727, -6258	upstream, upstream
151	1	34905930	34909796	3866	10.769	11.942	11.322	10.215	0.948307	18	28	24	24	BC043098, Plekhb2	-8044, 1059	upstream, in gene
152	1	34922220	34923516	1296	12.425	10.895	8.95	9.795	0.803816	24	20	16	20	Plekhb2	16064	in gene
153	1	35981469	35983429	1960	9.194	10.71	9.081	12.387	1.07858	17	18	19	23
154	1	36117236	36159843	42607	39.174	35.84	29.349	31.052	0.805196	150	158	106	106	Hs6st1	13285	in gene
155	1	36160011	36161429	1418	13.546	12.068	10.5	10.818	0.832279	27	21	17	21	Hs6st1	35466	in gene
156	1	36161575	36163194	1619	9.52	9.32	7.32	6.26	0.720807	19	20	15	13	Hs6st1	37130	in gene
157	1	36186566	36191363	4797	21.286	20.313	15.804	14.497	0.728407	41	44	37	34	Ugcgl1	112130	downstream
158	1	36216796	36220344	3548	9.423	9.234	12.387	8.396	1.11395	23	20	23	16	Ugcgl1	82524	in gene
159	1	36270252	36272730	2478	12.597	9.468	10.831	10.649	0.973487	25	22	20	17	Ugcgl1	29603	in gene
160	1	36296057	36297824	1767	7.571	8.571	9.375	7.796	1.06375	15	15	21	19	Ugcgl1	4154	in gene
161	1	36297911	36301380	3469	11.761	11.174	11.789	10.385	0.966819	24	22	21	20	Ugcgl1	1449	in gene
162	1	36321739	36322637	898	9.036	10.571	7	8.75	0.803285	13	14	10	14	Lincr	8082	in gene
163	1	36325876	36333952	8076	14.134	12.663	13.726	14.749	1.06262	28	30	27	30	Lincr	356	in gene
164	1	36364512	36367699	3187	14.83	14.19	15.27	13.93	1.0062	38	31	33	24	Arid5a	1506	in gene
165	1	36414102	36415452	1350	10.833	9.071	10.381	8.548	0.951015	21	15	23	15	4632411B12Rik, 4930533C12Rik	11249, -10298	in gene, upstream
166	1	36421830	36423116	1286	10.2	7.9	11.65	9.35	1.16022	20	17	19	15	4632411B12Rik, 4930533C12Rik	3553, -2602	in gene, upstream
167	1	36423192	36425735	2543	15.588	16.125	13.675	15.925	0.933371	40	32	33	38	4632411B12Rik, 4930533C12Rik	1563, -612	in gene, upstream
168	1	36428500	36430245	1745	12.636	9.764	9.582	9.556	0.854375	25	17	23	20	4632411B12Rik, 4930533C12Rik	-3346, 4297	upstream, in gene
169	1	36501054	36504617	3563	8.357	10.295	9.174	8.08	0.925048	20	19	23	22	Lman2l	-751	upstream
170	1	36525549	36533851	8302	19.075	18.158	19.316	17.864	0.998577	64	65	57	56	Cnnm4	870	in gene
171	1	36534142	36535722	1580	9.76	10.74	13.58	10.98	1.19805	18	21	27	16	Cnnm4	6102	in gene
172	1	36538674	36539373	699	12.091	5.182	7.091	8.818	0.921033	24	9	12	14	Cnnm4	10193	in gene
173	1	36569251	36573536	4285	13.97	14.5	14.481	13.818	0.993994	52	52	47	47	Cnnm4, Cnnm3	42563, 2672	downstream, in gene
174	1	36581891	36583218	1327	7.829	9.293	8.39	9.317	1.03417	12	15	13	16	Cnnm3, Ankrd23	13833, 10020	in gene, downstream
175	1	36592151	36593673	1522	8.771	9.167	9.5	10.042	1.08942	15	23	13	17	Cnnm3, Ankrd23, Ankrd39	24191, -338, 11134	downstream, upstream, downstream
176	1	36595333	36596104	771	7.833	7.417	7.474	13.167	1.35351	16	12	13	25	Ankrd23, Ankrd39, Sema4c	-3144, 8328, 21171	upstream, in gene, downstream
177	1	36601955	36604963	3008	12.032	11.67	13.287	12.617	1.0929	29	25	26	25	Ankrd23, Ankrd39, Sema4c	-10885, 587, 13430	upstream, in gene, downstream
178	1	36611446	36617006	5560	11.891	10.667	11.207	11.764	1.01831	23	22	22	24	Ankrd39, Sema4c, 1700024G10Rik	-10180, 2663, 30306	upstream, in gene, downstream
179	1	36618209	36622389	4180	12.6	11.4	11.654	13.323	1.04071	32	21	21	25	Sema4c, 1700024G10Rik	-3410, 24233	upstream, in gene
180	1	36625172	36626468	1296	11.122	7.463	9.077	9.125	0.979392	24	15	19	25	Sema4c, 1700024G10Rik	-8931, 18712	upstream, in gene
181	1	36626982	36628465	1483	8.717	9.478	9.174	11.87	1.15658	15	15	17	18	1700024G10Rik	16809	in gene
182	1	36633255	36641442	8187	14.105	13.59	15.25	13.988	1.05571	45	39	37	44	1700024G10Rik	7184	in gene
183	1	36642308	36642973	665	10.7	5.9	5.45	7.25	0.76506	18	9	8	10	1700024G10Rik	1892	in gene
184	1	36645443	36648609	3166	8.121	7.67	10.252	10.99	1.3452	14	20	18	20	1700024G10Rik, BC050210	-2494, 92905	upstream, downstream
185	1	36692087	36694334	2247	10.671	9.529	10.014	10.314	1.00634	22	14	18	21	BC050210	46721	in gene
186	1	36700237	36701429	1192	9.838	11.081	9.135	8.514	0.843683	15	17	20	14	BC050210	39098	in gene
187	1	36712563	36716448	3885	12.795	12.625	12.667	11.369	0.945555	28	26	29	33	BC050210	25426	in gene
188	1	36720565	36721815	1250	9.308	7.923	12.308	10.846	1.34374	17	16	23	26	BC050210	18741	in gene
189	1	36721841	36723301	1460	9.217	10.717	9.304	11.043	1.02072	17	20	19	26	BC050210	17360	in gene
190	1	36725513	36728931	3418	18.813	16.467	16.785	16.698	0.949065	48	41	36	33	BC050210	12709	in gene
191	1	36747422	36750384	2962	12.946	11.187	11.376	11.602	0.95214	28	23	21	30	BC050210, Cox5b, Actr1b	-8972, 571, 17867	upstream, in gene, downstream
192	1	36762457	36767069	4612	16.438	16.917	16.28	18.035	1.02878	46	39	44	42	Actr1b, 4933424G06Rik	2007, -6620	in gene, upstream
193	1	36838716	36839835	1119	7.714	7.212	11.2	8	1.28635	14	21	16	12	Zap70, Tmem131	20569, 157097	in gene, downstream
194	1	36841836	36842787	951	11.167	8.933	10.633	10.3	1.04144	26	19	23	19	Zap70, Tmem131	23605, 154061	downstream, downstream
195	1	36896471	36898656	2185	9.377	9.217	10.739	11.348	1.18786	23	18	20	19	Tmem131	98809	in gene
196	1	36899388	36901249	1861	9.085	6.644	10.271	7.576	1.13466	16	15	15	17	Tmem131	96054	in gene
197	1	36918119	36919027	908	6.929	7.536	11.679	8.393	1.38763	14	14	21	12	Tmem131	77799	in gene
198	1	36930576	36933830	3254	9.713	10.15	10.307	11.529	1.09933	19	18	25	23	Tmem131	64169	in gene
199	1	36934596	36935532	936	10.448	8.536	11.172	11.414	1.18974	20	20	18	24	Tmem131	61308	in gene
200	1	36936125	36938079	1954	8.984	9.525	9.541	10.131	1.06283	17	18	15	15	Tmem131	59270	in gene
201	1	36939754	36942044	2290	8.324	9.718	9.408	10.451	1.10071	16	21	16	18	Tmem131	55473	in gene
202	1	36942833	36944097	1264	8.35	8.275	9.825	11.225	1.26617	15	14	16	19	Tmem131	52907	in gene
203	1	36946850	36948474	1624	9.08	8.2	11.7	10.26	1.27083	13	13	17	16	Tmem131	48710	in gene
204	1	36949297	36953035	3738	15.422	15.419	16.59	17.727	1.11271	28	30	35	41	Tmem131	45206	in gene
205	1	36953759	36954547	788	12.36	8.24	6.64	8.08	0.714563	17	10	9	14	Tmem131	42219	in gene
206	1	36959125	36962930	3805	12.504	12.849	14.101	12.773	1.05999	23	29	26	25	Tmem131	35345	in gene
207	1	36964643	36995624	30981	32.903	33.047	28.028	28.901	0.863215	95	113	82	75	Tmem131	16239	in gene
208	1	36996423	37003241	6818	24.498	22.418	20.563	20.571	0.876758	61	59	47	48	Tmem131	-3460	upstream
209	1	37085714	37086944	1230	8.564	10.237	7.154	6.923	0.748737	19	23	15	14	A230074B11Rik	168	in gene
210	1	37087162	37087972	810	5	9.346	10.615	7.538	1.26537	8	16	14	10	A230074B11Rik	1406	in gene
211	1	37356318	37358696	2378	11.88	12.986	12.76	9.013	0.875613	27	30	28	17	Inpp4a	769	in gene
212	1	37364910	37366302	1392	4.767	7.575	10	9.209	1.55639	8	13	19	19	Inpp4a	8868	in gene
213	1	37369106	37371815	2709	7.012	10.412	8.929	8.259	0.986455	16	21	18	20	Inpp4a	13722	in gene
214	1	37372431	37375635	3204	6.84	9.72	8.65	8.37	1.02778	18	18	19	13	Inpp4a	17295	in gene
215	1	37397809	37399942	2133	7.343	10.313	10.403	8.642	1.07867	11	16	17	17	Inpp4a	42137	in gene
216	1	37483840	37491828	7988	18.76	17.564	17.936	17.137	0.96556	47	50	38	39	6330578E17Rik, Unc50, Mgat4a	-939, 817, 105143	upstream, in gene, downstream
217	1	37492006	37495809	3803	20.218	19.857	19.714	19.647	0.982183	39	44	43	45	6330578E17Rik, Unc50, Mgat4a	-7012, 6890, 99070	upstream, in gene, downstream
218	1	37497860	37501023	3163	13.227	13.765	18.49	17.214	1.32276	31	36	49	39	Unc50, Mgat4a	12424, 93536	downstream, downstream
219	1	37527849	37531503	3654	7.825	9.728	12.386	11.403	1.35527	16	21	25	21	Mgat4a	63301	in gene
220	1	37531602	37539295	7693	20.692	20.017	19.779	20.15	0.98084	42	38	38	47	Mgat4a	57529	in gene
221	1	37541553	37542478	925	6.379	8.414	9.448	6.483	1.07693	13	14	16	11	Mgat4a	50962	in gene
222	1	37548422	37549999	1577	6.714	9.041	8.082	8.082	1.02596	12	15	17	12	Mgat4a	43767	in gene
223	1	37597839	37598711	872	5.84	8.593	9.741	10.222	1.38315	11	17	14	19	Mgat4a	-5298	upstream
224	1	37642421	37643068	647	6.55	7.6	9.95	11.2	1.4947	11	15	13	16
225	1	37674332	37675292	960	5	9	5.621	8.833	1.03243	9	25	12	25	2010300C02Rik	101844	in gene
226	1	37776071	37776585	514	8.125	6.667	11.625	10.688	1.50845	14	10	21	19	2010300C02Rik	328	in gene
227	1	37920957	37923940	2983	12.587	11.925	10.581	10.745	0.870023	31	26	20	22	Tsga10, EG623661	-524, -6603	upstream, upstream
228	1	37924176	37930790	6614	14.493	15.367	14.527	13.995	0.955191	27	40	34	33	Tsga10, EG623661, Mitd1	-5559, -1568, 19773	upstream, upstream, downstream
229	1	37940304	37941924	1620	12.196	9.882	9.961	11.02	0.950313	22	16	21	23	EG623661, Mitd1, Mrpl30	12063, 6142, -6284	downstream, in gene, upstream
230	1	37942465	37947362	4897	15.706	16.628	16.046	16	0.991093	34	35	35	39	EG623661, Mitd1, Mrpl30	15862, 2343, -2485	downstream, in gene, upstream
231	1	37947628	37950733	3105	10.588	10.856	11.402	11.794	1.0817	23	32	28	23	Mitd1, Mrpl30	-1924, 1782	upstream, in gene
232	1	38051547	38053669	2122	9.418	9.642	11.418	10.627	1.15661	22	17	22	19	Txndc9, EG666434, Eif5b	1445, -152, -2247	in gene, upstream, upstream
233	1	38055473	38073079	17606	22.386	22.758	21.305	21.427	0.946571	63	63	46	60	Txndc9, EG666434, Eif5b	-10223, 11516, 9421	upstream, downstream, in gene
234	1	38151573	38152975	1402	9.432	8.909	10.159	10.75	1.14001	15	19	19	21	Rev1	34233	in gene
235	1	38181397	38182482	1085	8.647	9.294	7.125	8.088	0.847946	14	17	12	14	Rev1	4568	in gene
236	1	38182956	38186185	3229	14.78	12.792	12.406	13.634	0.944436	31	21	30	32	Rev1	1937	in gene
237	1	38186642	38190376	3734	13.339	13.089	11.068	10.478	0.815272	33	29	26	25	Rev1	-2002	upstream
238	1	38297651	38299375	1724	7.788	9	10.944	11.463	1.3347	16	14	19	18	Aff3	423287	in gene
239	1	38497968	38508454	10486	24.037	24.851	17.738	17.256	0.715799	77	87	61	49	Aff3	218589	in gene
240	1	38534904	38536324	1420	7.302	9.814	7.93	5.279	0.771734	12	17	16	9	Aff3	186186	in gene
241	1	38555691	38557406	1715	13.151	10.865	8.83	9.698	0.771486	22	20	15	18	Aff3	165252	in gene
242	1	38822983	38825294	2311	14.778	13.361	12.417	13.236	0.911653	33	29	26	29
243	1	39043814	39046694	2880	10.389	9.478	9.178	8.811	0.905471	25	21	18	17	Pdcl3	595	in gene
244	1	39417206	39419940	2734	9.4	11.779	9.651	8.43	0.853723	21	25	20	23	Npas2, Rpl31, Tbc1d8	167529, -6191, 117007	in gene, upstream, downstream
245	1	39423497	39428849	5352	13.431	13.419	12.874	13.18	0.970354	29	36	25	34	Npas2, Rpl31, Tbc1d8	175129, 1409, 109407	downstream, in gene, downstream
246	1	39437520	39438824	1304	8.195	9.05	10.025	8.39	1.06785	15	17	21	19	Rpl31, Tbc1d8	13408, 97408	downstream, in gene
247	1	39443021	39454199	11178	15.14	14.613	14.421	13.599	0.941754	30	31	34	29	Tbc1d8	86970	in gene
248	1	39464516	39465758	1242	8.579	11.842	9.421	8.974	0.900788	17	21	18	19	Tbc1d8	70443	in gene
249	1	39475142	39476528	1386	8.767	9.372	8.535	6.643	0.836761	17	16	14	14	Tbc1d8	59745	in gene
250	1	39477160	39478661	1501	9.83	11.447	7.894	4.83	0.598017	18	20	14	10	Tbc1d8	57670	in gene
251	1	39482702	39483447	745	11.348	9.435	6.826	9.826	0.801232	21	13	10	14	Tbc1d8	52506	in gene
252	1	39484580	39486431	1851	9.14	11.123	10.491	10.263	1.02423	19	20	22	19	Tbc1d8	50075	in gene
253	1	39486494	39488671	2177	15.882	14.691	14.441	16.603	1.01541	30	35	27	32	Tbc1d8	47998	in gene
254	1	39492170	39494012	1842	7.211	13.14	9.86	7.912	0.873274	13	24	21	12	Tbc1d8	42489	in gene
255	1	39494320	39498855	4535	16.827	15.546	14.273	13.657	0.862756	35	37	29	29	Tbc1d8	38993	in gene
256	1	39499198	39530063	30865	16.396	14.874	13.249	12.368	0.81922	44	47	43	35	Tbc1d8	20950	in gene
257	1	39532782	39536005	3223	18.941	19.366	16.515	16.317	0.857076	37	35	35	37	Tbc1d8	1187	in gene
258	1	39536194	39537793	1599	11.18	10.271	7.64	9.562	0.801921	24	17	12	16	Tbc1d8	-1413	upstream
259	1	39538209	39539748	1539	11.708	10.792	9.667	10.583	0.9	17	18	15	19	Tbc1d8	-3398	upstream
260	1	39590900	39591867	967	5.4	6.8	8.933	11.533	1.67754	11	11	13	20	D1Bwg0212e	-1264	upstream
261	1	39593168	39595740	2572	11.175	8.35	10.688	10.525	1.08645	20	19	18	27	D1Bwg0212e	1807	in gene
262	1	39625930	39626971	1041	7.719	9.25	10.75	8.875	1.15652	14	16	26	14	Rnf149	7800	in gene
263	1	39628990	39636034	7044	11.493	11.928	10.52	11	0.918834	32	32	28	26	Rnf149	1738	in gene
264	1	39671273	39672196	923	6.724	7.621	7.793	10.724	1.29083	11	17	14	17	Creg2	36293	downstream
265	1	39698632	39708459	9827	24.994	23.069	21.779	20.182	0.873042	80	69	69	65	Creg2	4482	in gene
266	1	39724570	39728810	4240	15.316	13.015	14.729	13.336	0.990611	39	34	33	31	4933400N17Rik	51148	in gene
267	1	39728889	39729552	663	7.143	6.389	11.286	8.619	1.47096	13	13	15	12	4933400N17Rik	48618	in gene
268	1	39790498	39793736	3238	13.495	12.782	11.119	12	0.879819	29	26	21	21
269	1	39810733	39812567	1834	10.667	10.246	11.333	10.456	1.04189	18	20	26	22
270	1	39922343	39927144	4801	11.673	11.415	11.147	10.927	0.956081	26	26	28	26
271	1	39953119	39954147	1028	5.788	9.061	9.97	9.364	1.30204	10	16	18	17	Map4k4	-4442	upstream
272	1	39956405	39957657	1252	7.974	9.684	9.526	8.436	1.01722	14	22	21	14	Map4k4	-1044	upstream
273	1	39977864	39978727	863	5.519	9.519	10.259	8.481	1.24618	12	15	20	19	Map4k4	20220	in gene
274	1	39979642	39980961	1319	10	11.5	11.952	10.952	1.0653	18	22	20	18	Map4k4	22226	in gene
275	1	39981550	39982946	1396	11.864	10.864	11.227	11.636	1.00594	21	17	20	20	Map4k4	24173	in gene
276	1	39987539	39989052	1513	9.021	9.851	7.913	10.532	0.977374	19	19	13	19	Map4k4	30220	in gene
277	1	39989184	39989999	815	8.846	8.731	10.077	7.731	1.01314	12	13	17	11	Map4k4	31516	in gene
278	1	39990151	39990844	693	10.286	10.238	8.905	10.524	0.946648	16	19	14	15	Map4k4	32422	in gene
279	1	39991237	39992959	1722	12.302	9.24	11.472	11.312	1.05765	23	18	22	25	Map4k4	34023	in gene
280	1	39993055	39997433	4378	22.197	21.36	17.635	18.584	0.831531	43	47	34	47	Map4k4	37169	in gene
281	1	39997524	39999484	1960	9.5	9.934	11.705	10.951	1.16579	18	20	19	21	Map4k4	40429	in gene
282	1	40001615	40002364	749	6.13	8.304	5.696	10.435	1.11757	8	14	9	18	Map4k4	43914	in gene
283	1	40004806	40008260	3454	13.028	12.759	13.148	13.074	1.01687	24	22	26	35	Map4k4	48458	in gene
284	1	40008454	40009613	1159	7.583	10.861	8.361	7.833	0.878009	13	22	15	16	Map4k4	50958	in gene
285	1	40010739	40015870	5131	9.764	9.481	11.1	10.775	1.13666	21	22	24	28	Map4k4	55229	in gene
286	1	40020379	40022967	2588	9.432	9.593	9.593	10.803	1.07206	20	23	17	23	Map4k4	63598	in gene
287	1	40024729	40025721	992	10.097	8.742	7.129	8.29	0.818462	17	13	14	13	Map4k4	67150	in gene
288	1	40026624	40027535	911	7.552	9.138	7.655	11.172	1.12804	12	16	12	18	Map4k4	69004	in gene
289	1	40142328	40143331	1003	10.812	10.938	7.688	7.719	0.708368	16	16	16	13	Il1r2	1216	in gene
290	1	40284610	40291649	7039	18.6	19.704	17.682	17.968	0.930712	57	58	50	54	Il1r1	6204	in gene
291	1	40321921	40323906	1985	9.548	8.597	8.629	11.032	1.08355	16	14	16	19	Il1r1	40988	in gene
292	1	40325192	40325944	752	6.783	10.565	8.261	11.435	1.13535	11	16	16	20	Il1r1	43643	in gene
293	1	40326674	40328158	1484	10.804	10.891	10.957	13.304	1.11828	18	20	17	25	Il1r1	45491	in gene
294	1	40331765	40332486	721	10.391	8.435	7.739	5.391	0.69744	18	14	11	8	Il1r1	50200	in gene
295	1	40352548	40355358	2810	12.729	12.442	10.035	8.581	0.739581	23	28	22	19	Il1r1	72028	in gene
296	1	40355485	40357258	1773	10.375	8.036	8.286	8.945	0.935908	24	17	15	21	Il1r1	74446	in gene
297	1	40358147	40361591	3444	11.14	11.065	10.654	10.524	0.953749	22	19	20	22	Il1r1	77944	in gene
298	1	40376281	40386119	9838	12.13	11.841	10.974	11.254	0.927287	22	28	26	28	Il1r1, Il1rl2	99275, -272	downstream, upstream
299	1	40386255	40387730	1475	8.674	11.043	7.391	9.413	0.852259	15	20	15	21	Il1rl2	5520	in gene
300	1	40407475	40419096	11621	17.802	15.813	14.562	16.03	0.91007	42	44	37	46	Il1rl2	31813	in gene
301	1	40470037	40471994	1957	10.098	10.705	8.951	10	0.910974	22	18	14	16
302	1	40484163	40490158	5995	15.631	14.888	12.647	12.684	0.830008	32	31	29	26	Il1rl1	-9447	upstream
303	1	40492964	40494554	1590	11.551	8.796	10.612	7.633	0.896692	21	16	16	18	Il1rl1	-2848	upstream
304	1	40737393	40739431	2038	11	10.688	8.469	8.857	0.798875	19	22	18	19	Slc9a2	-145	upstream
305	1	40827033	40829645	2612	11.805	12.598	9.61	9.84	0.797033	31	29	24	18	Slc9a2, Mfsd9	89782, 19163	downstream, downstream
306	1	40830139	40831336	1197	10.447	9.526	10.053	6.289	0.818205	14	20	18	13	Slc9a2, Mfsd9	92180, 16765	downstream, in gene
307	1	42752388	42753927	1539	10.467	9.739	9.419	10.659	0.993665	23	17	16	21	2610017I09Rik, Pou3f3	-1490, -834	upstream, upstream
308	1	42754189	42755910	1721	12.13	12.889	10.63	9.333	0.797914	24	26	22	16	2610017I09Rik, Pou3f3	-3382, 1058	upstream, in gene
309	1	42908717	42909812	1095	10.5	7.912	7.353	6.059	0.728438	17	17	12	9	Mrps9	1136	in gene
310	1	42921564	42923144	1580	8	8.86	9.6	8.74	1.08778	14	21	15	16	Mrps9	14226	in gene
311	1	43147071	43149352	2281	16.282	14.197	12.647	12.681	0.830998	30	29	25	27	Tgfbrap1, AI597479	7256, -7344	in gene, upstream
312	1	43149359	43150480	1121	12.829	11.257	10.353	10.143	0.850951	24	21	18	19	Tgfbrap1, AI597479	5548, -5636	in gene, upstream
313	1	43353071	43357962	4891	15.229	12.823	15.83	15.013	1.09949	33	33	34	30
314	1	43422685	43423635	950	6.533	6.69	9.333	5.417	1.11548	9	15	20	14
315	1	43441135	43443094	1959	9.066	11.885	8.492	9.131	0.841153	22	24	22	23
316	1	43454630	43459793	5163	11.994	12.851	10.615	10.627	0.854981	24	23	24	22
317	1	43466093	43467592	1499	10.723	9.447	7.213	9.915	0.849182	18	20	13	25
318	1	43467859	43474641	6782	25.316	25.307	22.043	22.431	0.878533	72	72	54	60
319	1	43500876	43508656	7780	14.413	13.942	14.123	13.983	0.991218	29	30	35	29	Nck2	2170	in gene
320	1	43509233	43511031	1798	13.071	10.143	12.268	10.5	0.980787	21	14	20	17	Nck2	7536	in gene
321	1	43511107	43515572	4465	15.791	14.942	15.36	13.95	0.953698	28	32	33	24	Nck2	10743	in gene
322	1	43519959	43533218	13259	17.61	16.251	16.894	15.925	0.969227	46	42	52	40	Nck2	23992	in gene
323	1	43539064	43544530	5466	10.275	10.111	9.942	10.608	1.00804	20	20	22	30	Nck2	39201	in gene
324	1	43556398	43561051	4653	10.317	9.862	11.552	11.241	1.12954	23	25	25	21	Nck2	56128	in gene
325	1	43574999	43580634	5635	17.581	16.303	15.25	16.761	0.944723	36	47	33	37	Nck2	75220	in gene
326	1	43587785	43594548	6763	17.72	16.645	17.289	15.81	0.96316	49	42	48	49	Nck2	88570	in gene
327	1	43594850	43597465	2615	9.63	10.37	9.506	8.37	0.8938	17	17	18	14	Nck2	93561	in gene
328	1	43597643	43600076	2433	10.171	9.697	10.553	10.105	1.03976	16	15	23	16	Nck2	96263	in gene
329	1	43600457	43606932	6475	17.337	18.401	14.781	14.025	0.806033	39	51	36	30	Nck2	101098	in gene
330	1	43607338	43608273	935	5.241	8.931	9.931	9.069	1.34067	11	17	15	17	Nck2	105209	in gene
331	1	43608818	43619651	10833	22.882	22.369	19.605	17.649	0.823275	54	58	47	38	Nck2	111638	in gene
332	1	43621050	43623319	2269	12.451	11.746	10.38	9.956	0.840435	22	25	20	18	Nck2	119588	in gene
333	1	43866789	43869756	2967	13.033	13.989	13.141	14.37	1.0181	21	28	24	26	Uxs1	16321	in gene
334	1	43878976	43885926	6950	12.065	12.674	12.06	11.857	0.966773	29	26	34	30	Uxs1	2142	in gene
335	1	43991760	43993854	2094	10.723	9.508	9.862	9.708	0.967327	18	17	21	14	Tpp2	1955	in gene
336	1	43998077	44000433	2356	11.27	12.176	11.676	12.473	1.02998	23	26	20	26	Tpp2	8403	in gene
337	1	44175139	44175978	839	10.115	10.385	9.308	10.5	0.966244	16	16	16	19	Kdelc1, Bivm	60, -1294	in gene, upstream
338	1	44176272	44177612	1340	6.952	11	10.333	9.667	1.11408	15	23	22	20	Kdelc1, Bivm	-1324, 90	upstream, in gene
339	1	44203365	44205062	1697	8.226	11.17	5.811	8.415	0.73345	15	20	13	15	Bivm, Ercc5	27361, -479	downstream, upstream
340	1	45817600	45819463	1863	10.407	9.356	8.085	9.085	0.868795	16	17	21	21
341	1	45853343	45855365	2022	9.922	9.5	11.422	10.938	1.15127	21	24	25	20	Wdr75	2008	in gene
342	1	45916505	45917354	849	6.185	7.296	9.963	10.222	1.49729	9	15	17	13	EG433297	-2312	upstream
343	1	45927842	45934176	6334	16.015	15.652	12.773	14.538	0.862444	61	55	36	36
344	1	45979961	45982201	2240	9.868	11.942	11.586	12.3	1.09519	24	23	23	22	Slc40a1	1358	in gene
345	1	45982395	45985185	2790	15.841	14.568	11.954	14.557	0.871814	28	25	22	35	Slc40a1	-1351	upstream
346	1	50983601	50984913	1312	5.634	9.659	10.61	10.805	1.40031	8	21	18	18	Tmeff2	-110	upstream
347	1	51533668	51535578	1910	10.644	11.593	8.119	8.797	0.760714	18	23	20	13	Obfc2a	620	in gene
348	1	51586496	51588103	1607	11.373	16.02	9.569	12.765	0.815318	23	37	19	25
349	1	51622588	51624365	1777	12.304	13.036	13.161	9.982	0.913299	26	25	23	17
350	1	51640545	51642692	2147	10.701	12.354	11.313	12.06	1.01379	23	21	24	20
351	1	51936223	51936973	750	7.667	6.75	9.5	9.958	1.34966	12	11	14	20	Myo1b	36198	in gene
352	1	51960772	51961477	705	6.773	6.545	6.727	10.591	1.30035	9	11	9	16	Myo1b	11672	in gene
353	1	51965919	51967292	1373	4.316	8.977	8.419	9.512	1.34891	8	15	14	17	Myo1b	6191	in gene
354	1	51969922	51970816	894	9.929	7.571	9.536	8	1.00206	17	13	23	15	Myo1b	2427	in gene
355	1	52169811	52171179	1368	10.651	10.372	9.14	10.795	0.948247	22	20	16	25	Stat4, Stat1	105407, -5787	downstream, upstream
356	1	52174838	52176334	1496	11.894	9.489	11.298	11.596	1.07066	25	19	20	28	Stat1	-696	upstream
357	1	52176544	52178143	1599	11.551	11.48	12.76	10.84	1.02471	19	22	23	19	Stat1	1061	in gene
358	1	52206068	52209341	3273	11.431	11.578	13.127	12.314	1.1057	36	25	29	33	Stat1	31422	in gene
359	1	52227304	52229006	1702	8.472	8	12.396	9.887	1.35278	12	15	20	18	Stat1, Gls	51873, 61681	downstream, in gene
360	1	52286795	52289709	2914	13.143	12.813	11.711	13.11	0.956272	23	25	24	24	Gls	1584	in gene
361	1	52289791	52291079	1288	11.049	9.927	9.282	7.951	0.821558	20	17	22	14	Gls	-599	upstream
362	1	52687772	52688999	1227	9.103	9.59	7.718	8.333	0.858664	19	15	11	14	5330401P04Rik	794	in gene
363	1	52855845	52857336	1491	8.761	10.63	9.37	10.413	1.02022	15	20	16	15	Inpp1	17791	in gene
364	1	52873688	52874911	1223	6.974	9.632	7.526	8.974	0.993617	13	19	12	15	Inpp1	82	in gene
365	1	52900732	52906114	5382	10.438	11.793	10.704	10.899	0.971751	23	23	22	25	Hibch	1533	in gene
366	1	53009186	53010396	1210	8.838	7.378	8.595	12.622	1.3084	15	13	16	20	1700019D03Rik	-107	upstream
367	1	53354619	53357031	2412	11.553	9.039	10.434	7.539	0.872815	25	18	20	14	Pms1, LOC671024, Ormdl1	-1985, 3688, 1868	upstream, downstream, in gene
368	1	53377480	53380894	3414	10.717	9.67	8.528	7.257	0.774268	22	22	21	22	Osgepl1	8680	in gene
369	1	53390145	53395649	5504	14.561	12.959	10.802	10.477	0.773219	30	30	27	20	Osgepl1, Asnsd1	22390, 16646	downstream, downstream
370	1	53407934	53409204	1270	8.7	10.641	8.205	9.35	0.907657	14	26	16	20	Asnsd1	974	in gene
371	1	54886950	54887919	969	4.9	9	7.793	8.467	1.16978	8	17	13	17	Ankrd44	95768	in gene
372	1	54896338	54897110	772	5.333	8.25	10.375	5.833	1.19326	7	14	18	9	Ankrd44	86478	in gene
373	1	54909988	54910562	574	7.278	6.167	6	12.278	1.35946	11	10	9	21	Ankrd44	72927	in gene
374	1	54921772	54923544	1772	10.146	10.182	10.364	12	1.10016	17	16	21	21	Ankrd44	60544	in gene
375	1	54923588	54926131	2543	9.367	9.468	9.481	11.089	1.09212	18	15	19	21	Ankrd44	58343	in gene
376	1	54939431	54940220	789	11.25	8.957	10.25	8.417	0.923789	17	19	18	16	Ankrd44	43377	in gene
377	1	54981992	54983974	1982	9.839	9.855	9.133	9.403	0.9412	18	18	18	16	Ankrd44	219	in gene
378	1	55079359	55083596	4237	16.579	17.406	14.203	14.654	0.84911	33	44	30	33	Sf3b1	19099	in gene
379	1	55084082	55089791	5709	16.517	14.983	15.905	15.567	0.999111	29	29	33	30	Sf3b1	13640	in gene
380	1	55108058	55109715	1657	12.654	10.519	11.846	10.115	0.947698	25	22	24	18	Sf3b1, Coq10b	-8310, -728	upstream, upstream
381	1	55110091	55113370	3279	12.657	11.333	12.431	12.147	1.02451	25	26	25	20	Sf3b1, Coq10b	-11154, 2116	upstream, in gene
382	1	55113370	55119842	6472	15.389	14.163	14.172	12.995	0.919295	40	42	33	34	Coq10b	6992	in gene
383	1	55129274	55130940	1666	12.769	16.49	14.041	13.44	0.939232	24	33	26	29	Coq10b, Hspd1	20493, 14582	downstream, downstream
384	1	55130972	55133600	2628	17.5	15.634	14.123	17.765	0.962395	35	36	27	31	Coq10b, Hspd1	22672, 12403	downstream, downstream
385	1	55135646	55137071	1425	10.4	9.756	10.267	9.822	0.996676	20	15	18	15	Coq10b, Hspd1, Hspe1	26744, 8331, -8803	downstream, in gene, upstream
386	1	55137488	55138581	1093	8.853	5.647	10.618	7.382	1.24138	15	11	16	14	Coq10b, Hspd1, Hspe1	28420, 6655, -7127	downstream, in gene, upstream
387	1	55138845	55150129	11284	12.578	12.555	12.15	12.912	0.997175	35	30	30	28	Coq10b, Hspd1, Hspe1	34873, 202, -674	downstream, in gene, upstream
388	1	55163545	55164685	1140	9.611	10.167	9.639	7.917	0.887653	15	17	17	13
389	1	55185969	55187921	1952	11.638	11.9	10.492	11.557	0.936741	23	17	20	23	Prei3	-1144	upstream
390	1	55187965	55191632	3667	10.623	11.539	10.693	10.097	0.938092	20	23	29	22	Prei3	1709	in gene
391	1	55267419	55268327	908	12.31	9.103	8.724	8.241	0.792276	21	16	13	16	Rftn2	15753	in gene
392	1	55293605	55296384	2779	14.552	18.365	12.823	12.908	0.781693	31	32	26	27	Rftn2, Mars2	-11368, 973	upstream, in gene
393	1	55296557	55297998	1441	11.159	8.756	10.956	10.932	1.09907	21	23	27	25	Mars2	3256	downstream
394	1	55462441	55463775	1334	6.725	10.341	9.024	10.122	1.12188	12	14	13	18
395	1	56002214	56003534	1320	8.244	10.122	9.61	6.146	0.85789	16	20	18	14
396	1	57028811	57030203	1392	12.786	10.163	8.953	6.581	0.676892	28	20	25	16	Satb2, EG329160, 9130024F11Rik, LOC100042869	-1329, 1183, 2533, -4140	upstream, in gene, in gene, upstream
397	1	57433372	57435878	2506	9.494	11.241	9.81	9.62	0.937063	22	20	25	28	1700066M21Rik, 1110034B05Rik	161, 28654	in gene, downstream
398	1	57435884	57437015	1131	9.152	9.629	7.143	9.086	0.864118	15	18	12	12	1700066M21Rik, 1110034B05Rik	1985, 26830	in gene, downstream
399	1	57461244	57462869	1625	10.118	7.902	8.157	10.392	1.02936	17	13	13	15	1110034B05Rik, 9430016H08Rik	1223, -1116	in gene, upstream
400	1	57463410	57465975	2565	11.2	11.613	11.363	11.463	1.00057	23	19	19	19	1110034B05Rik, 9430016H08Rik	-1413, 1520	upstream, in gene
401	1	58025237	58026997	1760	9.855	12	7.655	8.436	0.736262	18	26	14	15	Kctd18	779	in gene
402	1	58052331	58055938	3607	11.823	13.265	10.814	11.38	0.884646	30	34	23	31	Sgol2	1224	in gene
403	1	58083643	58088166	4523	13.078	13.254	11.493	13.62	0.953707	29	29	23	27	Sgol2, Aox1	32994, -909	downstream, upstream
404	1	58447728	58449695	1967	12.852	10.836	7.246	12.262	0.823539	23	20	15	22	EG628262, Bzw1	2104, -1269	in gene, upstream
405	1	58450419	58451343	924	12.69	10.862	8.345	7.793	0.685207	20	19	15	13	EG628262, Bzw1	-66, 901	upstream, in gene
406	1	58451349	58453294	1945	11.066	9.918	10.033	10.574	0.982034	19	22	20	20	EG628262, Bzw1	-1506, 2341	upstream, in gene
407	1	58477442	58479699	2257	11.386	11.857	11.257	11.271	0.969238	25	28	21	23	Clk1, Ppil3	2362, 23760	in gene, downstream
408	1	58480412	58482401	1989	9.254	10.682	6.54	10.667	0.863112	21	25	15	29	Clk1, Ppil3	-474, 20924	upstream, downstream
409	1	58500418	58506878	6460	11.169	12.711	11.7	10.196	0.916918	30	28	35	27	Ppil3, Nif3l1	-1318, 1176	upstream, in gene
410	1	58557940	58563027	5087	11.598	10.925	8.822	10.228	0.845802	24	25	18	22	Orc2l	1280	in gene
411	1	58642095	58642893	798	8.52	9.6	6.92	11.84	1.03532	15	13	11	22	BC049806, Ndufb3	591, -949	in gene, upstream
412	1	58643979	58644824	845	10.077	6.208	8	11.923	1.2234	13	9	13	16	BC049806, Ndufb3	-1316, 958	upstream, in gene
413	1	58711229	58711899	670	6.947	10.238	5.81	9.857	0.911667	10	17	12	16	Als2cr12	41237	downstream
414	1	58767413	58768866	1453	8.326	9.413	7.804	9.14	0.955183	16	16	13	16	Cflar	-1991	upstream
415	1	58769950	58774148	4198	11.649	11.229	8.909	9.215	0.792202	23	24	22	21	Cflar	1919	in gene
416	1	58775405	58777249	1844	10.241	10.207	9.707	10.293	0.978091	15	19	15	17	Cflar	6197	in gene
417	1	58778293	58779353	1060	9.545	7.818	9.879	8.879	1.08034	17	17	15	14	Cflar	8693	in gene
418	1	58799098	58800448	1350	7.349	9.488	10.302	8	1.08701	12	17	21	16	Cflar	29643	in gene
419	1	58853659	58855081	1422	8.178	7.022	8.2	11.2	1.27632	17	13	15	19	Casp8	2152	in gene
420	1	59002780	59029329	26549	30.933	30.257	25.982	28.196	0.885406	103	94	95	91	Trak2, Als2cr2	-12712, -14361	upstream, upstream
421	1	59030503	59031511	1008	10.613	7.581	6.516	7.194	0.753545	14	13	10	11	Als2cr2	592	in gene
422	1	59032148	59034018	1870	10.441	10.61	9.203	10.966	0.958102	22	22	22	29	Als2cr2	2668	in gene
423	1	59039063	59040050	987	7.419	9.71	9.774	9.097	1.1017	13	15	17	12	Als2cr2	9141	in gene
424	1	59048477	59050594	2117	14.179	13.879	14.381	13.075	0.978544	26	29	26	29	Als2cr2, 4930408G06Rik	19120, 30212	in gene, downstream
425	1	59175662	59177762	2100	9.591	9.939	10.015	7.576	0.900717	22	22	23	17	Als2cr4, Mpp4	228, 38800	in gene, downstream
426	1	59196053	59197345	1292	8.024	7.341	8.659	8.146	1.09372	17	13	16	12	Mpp4	18813	in gene
427	1	59228581	59230652	2071	9.359	9.5	12.719	12.25	1.32398	21	17	25	24	Als2	64447	in gene
428	1	59258325	59260184	1859	11.379	9.414	7.983	9.052	0.819266	23	25	14	20	Als2	34809	in gene
429	1	59292043	59294193	2150	10.552	12.121	10.313	10.94	0.93737	18	24	22	18	Als2	945	in gene
430	1	59376623	59378821	2198	6.768	8.826	7.478	9.319	1.07715	13	20	12	18	Als2cr7	63972	in gene
431	1	59416592	59418482	1890	8.644	9.949	9.356	8.576	0.964449	16	16	19	15	Als2cr7	103787	downstream
432	1	59423230	59426635	3405	12.327	12.57	12.981	10.822	0.956059	21	45	37	17
433	1	59538229	59551143	12914	19.757	19.706	15.819	16.911	0.829384	67	64	48	63	Fzd7	5663	downstream
434	1	59553856	59557043	3187	11.88	8.323	9.67	10.66	1.00629	20	16	19	20
435	1	59688151	59692734	4583	10.182	9.761	9.042	7.704	0.839693	27	26	22	20	Gm973, Sumo1	117334, 37236	in gene, downstream
436	1	59717281	59718175	894	8.296	8.37	11.482	8.741	1.21343	13	18	17	16	Sumo1	9950	in gene
437	1	59723413	59724458	1045	5.727	6.182	10.061	6.697	1.40717	11	10	14	15	Sumo1	3743	in gene
438	1	59724850	59726446	1596	11.52	12.82	10.32	9.72	0.823336	25	28	24	18	Sumo1	2030	in gene
439	1	59742185	59745591	3406	14.594	13.613	12.472	12.877	0.898678	25	26	30	26	Nol5	2038	in gene
440	1	59746325	59747184	859	9.385	8.704	10.333	10.444	1.1486	20	15	21	20	Nol5	4904	in gene
441	1	59795302	59797533	2231	15.797	13.696	11.638	11.696	0.791171	30	31	27	26
442	1	59818926	59822179	3253	11.98	11.814	8.657	10.637	0.810877	23	26	17	22	B430105G09Rik, LOC100043007, Bmpr2	543, 1499, -929	in gene, downstream, upstream
443	1	59859778	59861327	1549	9.792	9.104	9.438	9.583	1.00662	16	25	15	16	Bmpr2	39071	in gene
444	1	59948796	59954842	6046	18.112	17.91	16.202	16.809	0.916412	40	46	36	36
445	1	59954893	59964930	10037	15.854	14.064	15.819	14.192	1.00311	43	36	52	42	Als2cr13	-9939	upstream
446	1	59969906	59975616	5710	14.497	14.838	14.145	13.134	0.929913	28	34	30	31	Als2cr13	2911	in gene
447	1	59996294	59997801	1507	9.021	9.787	10.553	7.489	0.959273	18	19	20	15	Als2cr13	27197	in gene
448	1	60000354	60001395	1041	8.219	9.094	8.031	7.875	0.918732	13	22	12	14	Als2cr13	31024	in gene
449	1	60002070	60003340	1270	7.6	8.975	9.925	6.075	0.965309	12	16	15	11	Als2cr13	32855	in gene
450	1	60072433	60073468	1035	11.062	7.125	9.219	6.875	0.884918	17	11	14	14	Ica1l	26981	in gene
451	1	60073628	60075423	1795	9.571	11.839	9.286	7.643	0.790705	16	20	18	13	Ica1l	25406	in gene
452	1	60151985	60153095	1110	6.3	9.545	7.879	6.676	0.918586	14	16	14	12	Wdr12, Carf	2182, -2585	in gene, upstream
453	1	60235783	60237076	1293	11.575	11.9	8.225	7.225	0.658147	26	23	21	16	Nbeal1	-1014	upstream
454	1	60399043	60402827	3784	13.034	12.042	9.449	11.585	0.83881	28	32	22	28	Nbeal1, Cyp20a1	163492, 719	downstream, in gene
455	1	60465439	60467244	1805	7.263	9.491	7.772	9.351	1.02202	14	16	18	25	Abi2	-301	upstream
456	1	60712642	60713465	823	10.44	7.84	8.76	10.48	1.05252	18	11	15	15
457	1	60714193	60716145	1952	6.492	9.115	9.407	8.967	1.17729	12	17	17	18
458	1	60724793	60725651	858	5.346	6.654	7.852	10.074	1.49383	12	13	13	20
459	1	61429705	61431530	1825	8.298	9.93	10.982	10.333	1.16935	23	17	21	22
460	1	62227801	62228704	903	10.138	9.552	6.448	7.345	0.700508	16	17	11	10	Pard3b	542435	in gene
461	1	62429170	62430654	1484	9.543	10.13	8.696	9.391	0.919382	24	21	15	21	Pard3b	744095	in gene
462	1	62749166	62750053	887	8.536	9.036	8.393	12.286	1.17682	13	15	14	21	Nrp2	-282	upstream
463	1	62752378	62753714	1336	8.786	9.476	9.214	11.809	1.15119	20	19	15	18	Nrp2	3155	in gene
464	1	62817445	62821296	3851	8.692	11.092	6.333	7.083	0.678124	17	24	13	16	Nrp2	69479	in gene
465	1	62823751	62824599	848	6.269	6.654	9.769	6.692	1.27378	11	13	15	12	Nrp2	74284	in gene
466	1	62846260	62848902	2642	13.398	13.843	7.578	8.398	0.586469	24	34	18	18	Nrp2	97690	in gene
467	1	62849256	62851072	1816	11.105	11.281	6.298	5.741	0.537791	19	18	11	15	Nrp2	100273	in gene
468	1	63104381	63105981	1600	11.32	11.32	12.78	11.7	1.08127	18	23	27	21	A430093A21Rik	27694	in gene
469	1	63155089	63156124	1035	7.281	8.031	10.938	6	1.10619	11	12	21	8
470	1	63156366	63157681	1315	10.927	10.049	11	9.707	0.987176	20	15	18	13
471	1	63158209	63159999	1790	11.109	6.636	9.574	12.164	1.22502	26	19	15	26
472	1	63162083	63164270	2187	14.765	9.881	11.309	13.25	0.99647	32	20	24	30
473	1	63164363	63167504	3141	10.265	10.622	10.184	10.561	0.993202	27	25	22	21
474	1	63168775	63169769	994	9.29	4.7	8.065	11.548	1.40193	15	11	13	18
475	1	63170155	63171233	1078	7.265	9.353	7.088	10.823	1.07781	12	21	11	20
476	1	63171658	63172707	1049	6.606	8.545	7.364	9.848	1.13603	13	16	14	19
477	1	63175564	63179286	3722	13.73	10.561	9.931	9.129	0.784653	34	23	23	17
478	1	63221075	63223053	1978	12	11.597	10.758	12.726	0.995211	25	22	16	21	Ndufs1, Eef1b2, Gpr1	1219, 10067, 38719	in gene, in gene, downstream
479	1	63223483	63227233	3750	13.568	13.288	12.288	11.776	0.896038	27	30	25	28	Ndufs1, Eef1b2, Gpr1	-2075, 13361, 35425	upstream, in gene, downstream
480	1	63777699	63779215	1516	8.979	8.936	8.915	7.723	0.928719	13	17	18	16	Mdh1b, Fastkd2	-1565, 1232	upstream, in gene
481	1	64125009	64126284	1275	11.175	10.275	7.325	6.825	0.659674	16	17	13	14	Klf7	42317	in gene
482	1	64135218	64136030	812	5.64	7.44	9.72	6.52	1.24159	12	15	16	9	Klf7	32339	in gene
483	1	64143950	64147802	3852	8.79	11.025	8.638	9.11	0.895685	21	20	16	21	Klf7	22087	in gene
484	1	64151065	64152733	1668	6.635	9.577	9.558	9.192	1.15655	14	19	17	18	Klf7	16064	in gene
485	1	64163854	64167357	3503	10.991	10.743	10.605	9.339	0.917641	29	22	22	20	Klf7	2358	in gene
486	1	64575861	64579195	3334	16.471	13.223	14.654	14.798	0.99185	44	33	28	31	Creb1	-1850	upstream
487	1	64580355	64581992	1637	9.059	10.098	6.902	6.627	0.706217	19	19	12	10	Creb1	1795	in gene
488	1	64581993	64583367	1374	8.023	8.535	10.954	9.558	1.2388	12	14	20	17	Creb1	3302	in gene
489	1	64653539	64658491	4952	16.409	16.571	15.591	14.818	0.922044	36	45	37	33	Creb1, 2310038H17Rik	76637, 7727	downstream, in gene
490	1	64661278	64664675	3397	11.383	13.897	13.29	12.215	1.0089	24	27	28	24	2310038H17Rik	766	in gene
491	1	64665185	64666258	1073	9.091	11.454	10.303	10.061	0.99119	14	18	13	15	2310038H17Rik	-1979	upstream
492	1	64684081	64686579	2498	10.41	11.256	11.61	11.013	1.04417	17	26	23	24
493	1	64686695	64687549	854	9.192	9.423	7.731	9	0.898791	18	19	14	14
494	1	64733866	64735505	1639	10.745	10.745	7.235	10.569	0.828478	24	20	16	17	Ccnyl1	-1013	upstream
495	1	64735554	64737227	1673	10.692	9.173	9.731	12.481	1.11815	20	14	16	19	Ccnyl1	692	in gene
496	1	64737518	64738864	1346	12.35	11.049	12.256	9.923	0.947861	25	21	26	20	Ccnyl1	2493	in gene
497	1	64752258	64755195	2937	7.758	10.066	10.066	9.33	1.0882	13	21	20	15	Ccnyl1	18028	in gene
498	1	64761313	64762481	1168	12.167	10.306	13.556	13	1.18168	21	25	23	26	Ccnyl1	26199	in gene
499	1	64776049	64786882	10833	32.498	30.28	25.032	26.384	0.819013	140	134	99	98	Ccnyl1, Fzd5	45767, 2859	downstream, in gene
500	1	64800218	64801396	1178	9.541	9.649	7.568	11.189	0.977436	14	14	12	17
501	1	64837705	64839280	1575	9.143	9.694	11.061	12.571	1.25455	13	18	20	23	9430067K14Rik	164906	in gene
502	1	64839483	64840375	892	7.071	6.429	10.571	9.964	1.52111	13	10	17	17	9430067K14Rik	163469	in gene
503	1	64840529	64841971	1442	8.533	8.978	11.8	9.422	1.21192	14	17	19	13	9430067K14Rik	162148	in gene
504	1	64843293	64844946	1653	13.577	12.712	12.154	12.192	0.926091	30	24	20	20	9430067K14Rik	159279	in gene
505	1	64894492	64895617	1125	8.167	8.444	10.778	11.528	1.34285	18	18	22	21	9430067K14Rik	108344	in gene
506	1	65002717	65003954	1237	4.256	10.128	5.513	9.5	1.04373	12	18	11	21	9430067K14Rik	63	in gene
507	1	65222834	65226683	3849	11	12.008	10.1	10.692	0.903686	23	28	18	25	Idh1, Pip5k3	930, -8501	in gene, upstream
508	1	65231656	65234322	2666	10.373	9.157	9.639	10.463	1.02929	19	19	19	19	Idh1, Pip5k3	-7301, -270	upstream, upstream
509	1	65234890	65235951	1061	9.394	9.303	9.156	12.333	1.14933	17	19	17	25	Idh1, Pip5k3	-9732, 2161	upstream, in gene
510	1	66747454	66749501	2047	10.172	8.406	10.438	11.344	1.17246	19	17	23	24	Rpe	1010	in gene
511	1	66749638	66751483	1845	9.123	9.105	10.842	8.491	1.06062	16	16	19	16	Rpe	3093	in gene
512	1	66860763	66863434	2671	11.667	12.452	8.488	10.869	0.802562	23	24	25	27	1110028C15Rik	2022	in gene
513	1	66864326	66865627	1301	10.525	8.125	8.7	7.525	0.869973	20	13	15	15	1110028C15Rik	-856	upstream
514	1	66907611	66909378	1767	11.714	6.875	8.054	8.661	0.899188	21	13	16	18	Acadl	1347	in gene
515	1	66913949	66915133	1184	11.081	10.676	8.514	7.944	0.756446	18	20	13	13	Acadl	-4700	upstream
516	1	67084001	67085622	1621	11.42	12.3	8.6	11.06	0.828836	24	26	16	26	Lancl1	628	in gene
517	1	69541802	69543165	1363	8.167	10.143	7.643	8.786	0.897269	14	16	20	18
518	1	69546646	69547850	1204	8.763	9.447	6.658	6.658	0.731247	14	17	15	11
519	1	69558872	69564681	5809	11.714	11.066	10.659	11.907	0.990606	25	19	19	27
520	1	69588043	69593499	5456	19.688	18.429	15.777	14.418	0.792166	45	38	31	40	Ikzf2	141624	in gene
521	1	69594618	69595847	1229	10.077	10.82	6.487	6.872	0.639278	18	26	13	11	Ikzf2	137163	in gene
522	1	69604567	69607450	2883	14.189	13.6	14.944	12	0.969592	31	27	30	28	Ikzf2	126387	in gene
523	1	69733112	69733873	761	7.083	9	10.292	8.083	1.14251	10	14	16	12	Ikzf2	-1097	upstream
524	1	69792949	69794274	1325	9.143	11.381	8.31	8.714	0.829468	17	21	14	15
525	1	70948639	70950661	2022	6.297	11.5	9.381	8.656	1.01349	13	29	17	16
526	1	70964014	70966205	2191	12.868	13.132	12.4	11.274	0.910538	28	23	18	18	LOC100042804	13360	downstream
527	1	71099287	71100942	1655	8.077	8.115	9.231	8.288	1.08195	14	14	20	15	Bard1	49378	in gene
528	1	71115004	71116022	1018	6.031	5.062	5.875	9.969	1.42829	11	9	9	16	Bard1	33979	in gene
529	1	71116032	71120001	3969	11.04	12.928	10.84	11.032	0.91255	30	26	26	27	Bard1	31476	in gene
530	1	71139581	71148788	9207	15.222	16.035	16.052	14.549	0.979013	33	46	45	45	Bard1	5308	in gene
531	1	71149903	71153721	3818	14.227	13.538	12.034	11.689	0.854421	30	27	26	23	Bard1	-2320	upstream
532	1	71603335	71605597	2262	13.071	12.214	10.543	13.786	0.962191	28	21	23	23	Atic	718	in gene
533	1	71733716	71734709	993	12.194	5.871	3.724	5.548	0.513258	17	12	8	10
534	1	71932128	71933266	1138	10.194	8.583	7.889	8.861	0.892049	19	14	20	16	EG667931	-814	upstream
535	1	71984287	71985078	791	8.48	8.44	8.6	10.96	1.15603	12	13	13	18
536	1	72217388	72218571	1183	6.378	9.568	8.459	9.514	1.12712	12	16	13	16	Mreg	40902	in gene
537	1	72284549	72285307	758	7.826	9.13	11	7.87	1.11288	12	15	17	12
538	1	72288998	72289922	924	5.207	5.828	10.345	5.586	1.44368	8	11	16	10
539	1	72289958	72291205	1247	10.026	9.718	8.821	9.308	0.918203	18	18	19	16
540	1	72301813	72304861	3048	9.926	11.6	11.537	12.221	1.10369	19	25	26	22	Pecr	27541	downstream
541	1	72305156	72305796	640	10.85	6.3	10.6	10.8	1.24781	16	11	14	19	Pecr	25402	downstream
542	1	72330363	72331111	748	10.042	8.292	8.875	10.542	1.05907	15	12	13	17	Pecr, Tmem169	141, -210	in gene, upstream
543	1	72333698	72335017	1319	6.561	7.854	9.122	12.146	1.47541	13	14	14	21	Pecr, Tmem169	-3479, 3410	upstream, in gene
544	1	72629769	72632039	2270	9.662	10.451	10.578	10.662	1.05603	16	20	21	20	Smarcal1	1059	in gene
545	1	72646121	72647100	979	6.633	6.481	10.8	9.733	1.56573	13	12	21	19	Smarcal1	16765	in gene
546	1	72758812	72761386	2574	14.58	13.284	11.321	10.605	0.786893	28	30	25	19	Rpl37a	2235	in gene
547	1	72764108	72764975	867	9.259	8.185	10.741	10.741	1.23148	16	18	16	15	Rpl37a	6677	downstream
548	1	72916884	72919110	2226	10.757	8.414	8.471	12.362	1.08669	27	21	18	26	Igfbp5	3442	in gene
549	1	72919986	72920994	1008	9.406	7	10.344	9.406	1.20383	18	14	16	23	Igfbp5	949	in gene
550	1	72992106	72993295	1189	6.784	7.135	5.351	11.054	1.1786	11	11	10	20	LOC100042860	-4224	upstream
551	1	73047305	73052101	4796	17.367	17.187	14.053	15.013	0.841176	38	44	39	37	Tnp1	12743	downstream
552	1	73070460	73075694	5234	13.091	14.079	15.067	16.165	1.1495	29	29	36	28	Tnp1, 1700027A15Rik	-10631, 1919	upstream, downstream
553	1	73080712	73095543	14831	35.255	34.169	27.752	28.953	0.816792	112	108	93	90	1700027A15Rik	16969	downstream
554	1	73098098	73099371	1273	9.175	11.025	10.275	7.8	0.894802	16	21	17	13
555	1	73105245	73106272	1027	8.697	10.03	7.394	8.848	0.867304	11	22	13	17
556	1	73116589	73124106	7517	22.583	23.183	18.03	18.455	0.797208	59	49	48	39
557	1	73124816	73127585	2769	9.828	9.678	7.897	7.299	0.779042	16	24	16	16
558	1	73143707	73147445	3738	11.496	14.051	10.122	11.188	0.834149	24	32	23	25
559	1	73949495	73950280	785	6.08	3.28	5.32	9.72	1.60684	13	8	9	20	Tns1	221134	downstream
560	1	73972957	73973848	891	6	6.036	6.714	11.25	1.49252	9	12	12	14	Tns1	197619	in gene
561	1	73974237	73977548	3311	11.067	10.51	10.519	11.846	1.03652	18	16	21	21	Tns1	195129	in gene
562	1	73977620	73978564	944	7.6	8.833	10.067	9.833	1.21098	12	19	14	15	Tns1	192929	in gene
563	1	73979314	73980335	1021	6.562	5.781	11.25	8.469	1.59759	12	12	18	16	Tns1	191197	in gene
564	1	73983999	73985633	1634	11.673	11.211	10.135	9.808	0.871482	18	21	19	20	Tns1	186205	in gene
565	1	74008979	74009700	721	7.348	9.087	6.826	10.043	1.02641	11	17	11	20	Tns1	161682	in gene
566	1	74010285	74011293	1008	6.258	5.871	10.935	7.613	1.52923	12	10	19	11	Tns1	160232	in gene
567	1	74012924	74014115	1191	7.737	10.368	7.789	10.395	1.00436	11	16	12	18	Tns1	157502	in gene
568	1	74043190	74051780	8590	20.68	18.985	15.45	16.078	0.794857	48	48	34	43	Tns1	123536	in gene
569	1	74052782	74056053	3271	11.284	10.873	10.406	10.392	0.938665	17	19	20	21	Tns1	116604	in gene
570	1	74058634	74064114	5480	10.877	11.453	10.877	10.565	0.960233	20	24	22	20	Tns1	109647	in gene
571	1	74070294	74072175	1881	8.593	9.78	11.508	11.712	1.26381	16	19	24	32	Tns1	99787	in gene
572	1	74072222	74075097	2875	10.833	10.344	10.256	12.3	1.06512	22	17	24	25	Tns1	97362	in gene
573	1	74075448	74076498	1050	10.03	8.848	10.879	9.303	1.06908	15	18	16	13	Tns1	95048	in gene
574	1	74077901	74078385	484	12.267	9.733	9.733	12.333	1.003	20	12	12	17	Tns1	92878	in gene
575	1	74079380	74080568	1188	8.568	8.378	9.757	9.432	1.13236	16	13	14	17	Tns1	91047	in gene
576	1	74082434	74084297	1863	11.293	10.345	10.259	8.741	0.878085	24	20	23	17	Tns1	87656	in gene
577	1	74084308	74094119	9811	15.104	15.222	12.576	11.954	0.808877	36	34	34	30	Tns1	81808	in gene
578	1	74099779	74100598	819	10.92	8.16	6.28	6.56	0.672956	18	16	11	11	Tns1	70833	in gene
579	1	74105472	74106502	1030	9.939	7.758	10.061	10.848	1.1815	15	12	16	20	Tns1	65034	in gene
580	1	74106588	74107277	689	7.909	8.273	6	10.136	0.997157	16	17	10	22	Tns1	64089	in gene
581	1	74114510	74115454	944	9.31	8.483	8.621	10.379	1.06784	21	16	21	19	Tns1	56039	in gene
582	1	74115828	74116814	986	7.5	8.258	10.032	10.839	1.32447	14	17	18	19	Tns1	54700	in gene
583	1	74127731	74129792	2061	10.785	10.338	11.354	11.708	1.0918	23	20	27	22	Tns1	42260	in gene
584	1	74130434	74131344	910	7.714	5.75	9.179	11.107	1.50668	11	12	14	18	Tns1	40132	in gene
585	1	74144485	74145811	1326	7.289	10.561	8.39	6.683	0.844426	12	19	15	13	Tns1	25873	in gene
586	1	74170651	74171793	1142	11.028	10.25	8.917	9.139	0.848576	19	18	16	16	Tns1, Rufy4	-201, -893	upstream, upstream
587	1	74180281	74183108	2827	11.382	11.494	10.889	9.862	0.907108	23	23	17	17	Tns1, Rufy4	-10673, 9579	upstream, in gene
588	1	74193120	74195616	2496	8.628	8.975	8.722	8.468	0.976538	23	17	17	14	Rufy4, Il8rb	22253, -6200	in gene, upstream
589	1	74244167	74245144	977	10.2	11.267	12.167	11.333	1.0947	18	17	22	21	Il8ra	-3450	upstream
590	1	74282007	74282863	856	8.037	8.741	10.482	8.63	1.13911	13	12	16	15	Arpc2	-689	upstream
591	1	74283114	74290194	7080	21.206	19.936	19.389	19.38	0.942322	64	57	53	49	Arpc2	3530	in gene
592	1	74290678	74291251	573	11.278	11.111	8.222	8.944	0.766716	17	18	14	13	Arpc2	7840	in gene
593	1	74291276	74292219	943	11.964	8.724	9.759	10.69	0.988447	19	16	13	19	Arpc2	8623	in gene
594	1	74320745	74321626	881	6.926	5.519	10.852	5.444	1.30944	10	9	17	9	Arpc2, Gpbar1, Aamp, Pnkd	38061, -3989, 10055, -10423	downstream, upstream, downstream, upstream
595	1	74323445	74331434	7989	12.904	11.984	12.668	13.669	1.05822	27	24	29	29	Arpc2, Gpbar1, Aamp, Pnkd, Tmbim1	44315, 2265, 3801, -4169, 23295	downstream, downstream, in gene, upstream, downstream
596	1	74331546	74352688	21142	28.617	26.581	24.977	25.711	0.918294	109	90	79	78	Gpbar1, Aamp, Pnkd, Tmbim1, 2410125D13Rik	16943, -10877, 10509, 8617, -8137	downstream, upstream, in gene, in gene, upstream
597	1	74352740	74356238	3498	9.963	9.486	9.817	13.294	1.18829	19	19	17	27	Pnkd, Tmbim1, 2410125D13Rik	22881, -3755, 4235	in gene, upstream, downstream
598	1	74375434	74381064	5630	21.812	20.676	20.023	20.142	0.945326	63	68	52	56	Pnkd	46641	in gene
599	1	74386367	74387669	1302	10.024	10.366	11.805	8.537	0.997646	23	21	27	14	Pnkd	55410	in gene
600	1	74408717	74410562	1845	7.582	8.845	9.086	10.207	1.17447	16	19	17	16	Pnkd, Gm216	78031, 957	downstream, in gene
601	1	74413419	74416127	2708	12.881	14.095	12	13.643	0.950586	31	39	24	33	Gm216, Slc11a1	6091, -7030	in gene, upstream
602	1	74421455	74424082	2627	10.012	11.099	10.171	10.312	0.970252	21	23	22	22	Gm216, Slc11a1	14086, 965	downstream, in gene
603	1	74425516	74438339	12823	21.441	19.238	17.327	19.587	0.907446	79	70	62	69	Gm216, Slc11a1, Ctdsp1, Mirn26b	23245, 10124, -6246, -8956	downstream, in gene, upstream, upstream
604	1	74438346	74446620	8274	35.566	33.821	30.453	32.977	0.914148	94	85	80	80	Slc11a1, Ctdsp1, Mirn26b, Vil1	20680, 4310, 1600, -13497	downstream, in gene, downstream, upstream
605	1	74446700	74449551	2851	17.955	17.045	19.09	18.787	1.0822	43	44	40	42	Ctdsp1, Mirn26b, Vil1	9952, 7242, -7855	downstream, downstream, upstream
606	1	74460038	74462541	2503	12.039	10.782	13.731	13.628	1.19885	30	30	30	32	Vil1	5309	in gene
607	1	74469932	74470761	829	5.115	5.615	9.654	6.808	1.5342	11	8	19	11	Vil1	14366	in gene
608	1	74479684	74480616	932	8.759	10.931	6.714	7.172	0.705231	14	21	12	13	Vil1, Usp37	24170, 110710	in gene, downstream
609	1	74482009	74483016	1007	8.75	8.375	9.75	10.438	1.17886	19	18	19	15	Vil1, Usp37	26532, 108348	downstream, downstream
610	1	74550020	74552393	2373	10.824	9.324	10.649	11.04	1.07648	17	17	19	21	Usp37, Rqcd1	39654, -1426	in gene, upstream
611	1	74552734	74557944	5210	13.902	13.951	13.012	12.46	0.914515	27	29	39	24	Usp37, Rqcd1	35521, 2707	in gene, in gene
612	1	74558899	74561515	2616	11.793	11.793	13.402	11.061	1.03718	20	23	23	20	Usp37, Rqcd1	30653, 7575	in gene, in gene
613	1	74630558	74637127	6569	15.587	16.942	15.578	15.228	0.947032	41	46	38	39	Zfp142, Bcs1l, Rnf25	760, -1093, 14109	in gene, upstream, downstream
614	1	74646226	74648622	2396	9.613	8.867	7.947	10.347	0.989935	17	23	16	22	Bcs1l, Rnf25, Stk36	12489, 527, -605	downstream, in gene, upstream
615	1	74708247	74710300	2053	10.953	9.812	8.219	10.078	0.881146	18	17	18	18	Ttll4	945	in gene
616	1	74710891	74712998	2107	13.758	11.212	12.394	9.303	0.868923	21	20	23	18	Ttll4	3616	in gene
617	1	74713447	74714452	1005	8.323	8.323	10.581	7.516	1.08717	15	18	18	13	Ttll4	5621	in gene
618	1	74718505	74720103	1598	8.8	10.88	10.56	8.9	0.988821	16	19	23	16	Ttll4	10976	in gene
619	1	74759823	74760840	1017	7.656	8.531	10.031	11.25	1.3147	12	12	13	16	Cyp27a1	183	in gene
620	1	74817360	74818255	895	6.321	6.357	9.714	5.679	1.21415	10	11	18	10	Wnt6	-659	upstream
621	1	74818442	74819295	853	6.462	7.846	9.115	12.385	1.50266	13	15	18	23	Wnt6	402	in gene
622	1	74828448	74829891	1443	8.957	9.174	10.152	10.63	1.14621	20	16	19	17	Wnt6, Wnt10a	10703, -8921	in gene, upstream
623	1	74830187	74831317	1130	9.257	9.457	9.429	9.8	1.02752	17	19	18	19	Wnt6, Wnt10a	12286, -7338	in gene, upstream
624	1	74849451	74850549	1098	9.794	10.294	10.971	8.147	0.951712	16	16	21	15	Wnt10a, LOC100042901	11910, 10414	in gene, downstream
625	1	74853985	74855002	1017	7.581	8.968	10.097	8.903	1.14811	14	16	13	15	Wnt10a, LOC100042901	16403, 5921	downstream, downstream
626	1	74901571	74903241	1670	12.923	12.5	12.135	12.115	0.953861	26	23	23	25	Cdk5r2	734	in gene
627	1	74994160	74995386	1226	11.053	9.368	10.21	10.763	1.02703	16	16	17	17	Ihh	3452	in gene
628	1	75008374	75010305	1931	7.754	9.672	6.803	8.262	0.864513	18	19	18	17	Nhej1	92791	downstream
629	1	75059955	75061987	2032	9.625	9.5	11.719	10.141	1.14301	21	19	19	20	Nhej1	41159	in gene
630	1	75119828	75121491	1663	14.98	12.846	12.096	11.769	0.857651	33	31	31	23	Slc23a3	9805	downstream
631	1	75121494	75127206	5712	13.782	14.391	11.81	14.179	0.922479	38	41	30	37	Slc23a3, 1810031K17Rik	6114, 14592	in gene, downstream
632	1	75127682	75145104	17422	35.835	31.803	29.52	31.302	0.899228	97	99	81	79	Slc23a3, 1810031K17Rik, BC038286	-5929, 2549, -2967	upstream, in gene, upstream
633	1	75150457	75158289	7832	19.25	19.478	17.625	16.787	0.888556	68	60	49	51	BC038286, Zfand2b, Abcb6	15013, -10947, 22484	downstream, upstream, downstream
634	1	75162946	75191117	28171	21.134	20.349	18.583	19.789	0.925005	56	66	50	61	Zfand2b, Abcb6, Atg9a, D1Ertd161e	11711, -174, 11739, -11678	downstream, upstream, downstream, upstream
635	1	75203125	75238995	35870	29.227	26.971	25.343	25.678	0.907879	132	129	136	117	D1Ertd161e, Stk16, Tuba4a, A630095N17Rik, Dnajb10, Ptprn	32351, 13630, -5232, -837, -12002, 39723	downstream, downstream, upstream, upstream, upstream, downstream
636	1	75239210	75251661	12451	15.236	13.946	15.512	15.913	1.07686	40	35	37	40	Dnajb10, Ptprn	12373, 15348	downstream, in gene
637	1	75251905	75252613	708	10.864	5.765	5.682	7.364	0.784533	17	11	10	12	Dnajb10, Ptprn	19197, 8524	downstream, in gene
638	1	75309311	75314635	5324	15.659	15.599	13.868	13.988	0.891164	35	31	34	30	Dnpep	2239	in gene
639	1	75366043	75367158	1115	7.514	7.656	6.429	10.629	1.12446	12	20	11	22	Des, Speg	9681, -5272	downstream, upstream
640	1	75370854	75371644	790	5.958	6.708	10.167	7.625	1.40471	9	10	16	14	Des, Speg	14330, -623	downstream, upstream
641	1	75377930	75378703	773	5.091	6.318	5.625	9.542	1.32939	9	12	13	20	Speg	6444	in gene
642	1	75383659	75385551	1892	10.949	12.441	9.898	8.864	0.802138	20	22	19	19	Speg	12733	in gene
643	1	75395262	75397784	2522	9.785	10.468	10.684	11.291	1.08502	18	24	17	22	Speg	24651	in gene
644	1	75418373	75420259	1886	10.881	9.712	9.525	10.102	0.953091	21	15	16	15	Speg	47444	in gene
645	1	75432268	75434942	2674	10.12	10.904	10.699	11.88	1.07396	24	19	20	25	Speg, Gmppa	61733, 1046	downstream, in gene
646	1	75437674	75450071	12397	24.287	21.295	21.984	22.407	0.973871	68	54	69	68	Speg, Gmppa, Accn4	72000, 11313, -3402	downstream, downstream, upstream
647	1	75450814	75451914	1100	9.382	7.686	11.314	9.2	1.2019	15	13	18	14	Accn4	4090	in gene
648	1	75452865	75457389	4524	15.144	15.252	14.518	15.186	0.977234	32	31	34	35	Accn4	7853	in gene
649	1	75459101	75464568	5467	28.912	23.877	24.276	22.882	0.89333	63	48	52	52	Accn4, D1Bwg1363e	14560, 14142	in gene, downstream
650	1	75471024	75473046	2022	8.349	9.429	9.667	7.492	0.965182	15	20	17	17	Accn4, D1Bwg1363e, A230078I05Rik	24761, 3941, -4120	downstream, in gene, upstream
651	1	75473107	75477103	3996	14.837	16.073	14.776	16.27	1.0044	37	49	38	41	Accn4, D1Bwg1363e, A230078I05Rik	27831, 871, -1050	downstream, in gene, upstream
652	1	75482551	75484097	1546	11.347	9.49	9.673	10.082	0.948073	22	18	20	20	D1Bwg1363e, A230078I05Rik, AW822216	-7348, 7169, 18892	upstream, downstream, downstream
653	1	75499857	75500765	908	8.5	10.464	10.333	10.571	1.1023	15	20	15	22	AW822216, Inha	1905, -3341	in gene, upstream
654	1	75501579	75502862	1283	6.9	10.65	7.475	9.05	0.941595	15	25	12	16	AW822216, Inha	-4, -1432	upstream, upstream
655	1	75516621	75519849	3228	10.743	10.248	10.574	7.792	0.874946	21	21	21	16	Inha, Stk11ip	14583, 114	downstream, in gene
656	1	77288828	77290982	2154	11.382	10.691	8.029	10.701	0.848548	20	20	14	21
657	1	77292812	77298608	5796	17.928	18.365	14.503	15.865	0.836745	41	38	31	33
658	1	77510467	77511162	695	10.429	8.095	7.381	7.667	0.812352	17	14	14	12	Epha4, LOC100039330	849, -1041	in gene, upstream
659	1	77511681	77513119	1438	13.182	9.409	7.409	8.455	0.702227	20	17	13	17	Epha4, LOC100039330	-737, 545	upstream, in gene
660	1	78212415	78213602	1187	7.474	10.027	8.105	6.395	0.828524	12	16	15	10	LOC100039210	1852	downstream
661	1	78306479	78307363	884	7.714	7.286	10.393	10.321	1.38093	13	15	17	19	Sgpp2	0	in gene
662	1	78479713	78485744	6031	11.33	11.644	12.298	10.819	1.00622	25	26	20	26	Farsb	2693	in gene
663	1	78654239	78658357	4118	12.659	12.752	11.651	11.18	0.898469	23	25	24	20	Acsl3, Utp14b	1849, 1849	in gene, in gene
664	1	79666600	79667771	1171	9.972	11.056	14.194	10.861	1.19151	16	25	25	19	Ap1s3	1360	in gene
665	1	79667825	79669091	1266	11.75	10.8	10.82	8.35	0.850111	21	19	25	17	Ap1s3	87	in gene
666	1	79756826	79761820	4994	15.32	13.756	11.654	12.545	0.832267	39	31	28	34	Wdfy1	-1016	upstream
667	1	79772529	79773334	805	5.12	8.28	7.84	10.32	1.35522	11	15	18	17	Mrpl44	338	in gene
668	1	80022603	80024140	1537	10.521	11.271	9.396	7.542	0.777258	15	18	15	15
669	1	80024334	80030892	6558	29.068	27.483	21.166	23.858	0.796166	72	74	53	71
670	1	80326369	80328353	1984	9.823	9.919	10.839	12.161	1.16503	18	19	19	22	Cul3	9644	in gene
671	1	80332014	80335537	3523	9.573	9.945	6.964	9.6	0.848653	21	22	23	19	Cul3	3230	in gene
672	1	80578197	80581657	3460	12.066	11.925	11.857	11.377	0.968447	25	24	26	28	Dock10	175201	in gene
673	1	82280197	82280968	771	9.833	8.708	8.87	6.583	0.83345	17	17	15	11	Irs1	7409	in gene
674	1	82283387	82287256	3869	12.612	12.86	10.661	13.157	0.935066	24	27	22	25	Irs1	2670	in gene
675	1	82312372	82315600	3228	8.168	9.178	9.317	10.099	1.11934	16	32	16	23
676	1	82355116	82358169	3053	11.589	12.316	11.6	10.81	0.937461	26	25	21	24	Rhbdd1	19748	in gene
677	1	82367430	82372584	5154	23.531	24.506	19.745	20.255	0.832691	74	70	63	56	Rhbdd1	33113	in gene
678	1	82620367	82625542	5175	17.006	16.838	14.46	13.588	0.828744	48	43	36	28	Col4a3	39403	in gene
679	1	82625705	82626732	1027	8.448	9	8.125	8.25	0.938503	15	16	16	13	Col4a3	42667	in gene
680	1	82631697	82636887	5190	12.994	12.543	12.21	12.722	0.976309	40	39	40	34	Col4a3	50741	in gene
681	1	82637350	82638538	1188	5.622	6.162	10.216	6.265	1.39859	11	14	17	11	Col4a3	54393	in gene
682	1	82644351	82646038	1687	18.326	14.731	13.962	16.234	0.913453	45	36	39	31	Col4a3	61643	in gene
683	1	82713356	82718007	4651	13.124	13.621	12.91	12.354	0.944625	30	40	34	28	Col4a3, 5230400G24Rik	132130, -5812	in gene, upstream
684	1	82721653	82722995	1342	12.429	10.571	6.738	7.429	0.615957	22	25	14	14	Col4a3, 5230400G24Rik	138773, 831	downstream, in gene
685	1	82723105	82724733	1628	13.22	11.1	8.98	11.54	0.84375	20	19	16	21	Col4a3, 5230400G24Rik	140368, 2426	downstream, in gene
686	1	82788346	82789961	1615	8.98	10.373	7.529	7.902	0.797344	17	19	12	13
687	1	82791664	82795952	4288	12.731	12.813	12.567	11.59	0.945702	26	24	27	21
688	1	82800077	82802670	2593	12.91	12.691	11.833	13.272	0.980626	29	24	22	30
689	1	82802764	82804659	1895	10.638	6.877	9.932	9.237	1.09443	20	14	19	17
690	1	82804879	82836453	31574	34.261	33.295	28.357	31.097	0.88007	98	87	87	88	Hrb	-15392	upstream
691	1	82837122	82843920	6798	19.788	17.406	17.246	16.976	0.920095	45	40	35	37	Hrb	4463	in gene
692	1	82843942	82847353	3411	13.204	11.51	13.019	13.638	1.07862	24	27	25	29	Hrb	9589	in gene
693	1	82848609	82853973	5364	10.611	11.82	11.335	10.647	0.979983	22	23	20	21	Hrb	15233	in gene
694	1	82856635	82857506	871	8.643	5.679	10.393	8.786	1.33913	14	7	18	19	Hrb	21012	in gene
695	1	82863114	82863896	782	8.875	8.583	6.75	10.958	1.01432	15	15	12	17	Hrb	27447	in gene
696	1	84691627	84692591	964	5.9	9.533	6.767	10	1.08644	14	22	12	16	Dner	687	in gene
697	1	84819647	84820565	918	7.828	6.862	10.31	8.207	1.26052	12	13	18	13	Trip12	15773	in gene
698	1	84832936	84834253	1317	12.146	7.317	8.22	8.293	0.84843	18	14	15	12	Trip12, Fbxo36	2285, -2837	in gene, upstream
699	1	84837118	84837955	837	9.074	9.111	5.889	6.444	0.678196	18	14	10	13	Trip12, Fbxo36	-1657, 1105	upstream, in gene
700	1	84845129	84852555	7426	15.112	14.694	14.5	13.983	0.955613	34	38	39	32	Trip12, Fbxo36	-12963, 12411	upstream, in gene
701	1	84855662	84859841	4179	10.702	12.361	11.469	11.424	0.992629	22	27	30	29	Fbxo36	21320	in gene
702	1	84865335	84867019	1684	8.774	10.17	8.321	9.717	0.952175	21	25	14	20	Fbxo36	29746	in gene
703	1	87589386	87590386	1000	10.613	9.194	11.419	11.903	1.17746	20	16	16	20	Sp100	43261	in gene
704	1	87632373	87633313	940	10.967	10.167	9.379	8.467	0.844421	17	16	16	12	A630001G21Rik	42375	in gene
705	1	87647678	87648807	1129	6.222	8.417	10.167	7.25	1.18977	9	15	16	12	A630001G21Rik	26976	in gene
706	1	87690645	87691365	720	10.304	8.478	7.261	10.652	0.953732	16	11	13	18	Cab39	-933	upstream
707	1	87691635	87694628	2993	11.596	9.511	9.287	12.755	1.0443	23	19	20	33	Cab39	1193	in gene
708	1	87708483	87710844	2361	9.726	10.137	8.849	12.069	1.05311	21	18	21	22	Cab39	17725	in gene
709	1	87735014	87736434	1420	9.477	9.795	10.568	9.182	1.0248	21	17	22	15	Cab39	43786	in gene
710	1	87789714	87794419	4705	13.449	12.639	12.17	12.932	0.962205	34	32	26	28	Itm2c	926	in gene
711	1	87794788	87800131	5343	10.09	11.365	9.635	11	0.96178	21	28	24	27	Itm2c	6319	in gene
712	1	87818802	87819983	1181	9.865	8.351	9.784	10.243	1.09942	13	17	17	19	4933407L21Rik	-5666	upstream
713	1	87854633	87858047	3414	9.292	9.5	11.736	10.83	1.20083	20	17	24	20	Gpr55	1290	in gene
714	1	87942326	87943432	1106	6.286	9.629	8.4	8.029	1.0323	11	17	15	19	2810459M11Rik	341	in gene
715	1	87953061	87955122	2061	8.562	9.625	9.984	9.984	1.09793	14	18	17	19	2810459M11Rik, Psmd1	11553, -7103	downstream, upstream
716	1	87960008	87961017	1009	10.484	7.516	8.516	10.839	1.07528	18	13	14	17	2810459M11Rik, Psmd1	17974, -682	downstream, upstream
717	1	87961389	87965718	4329	12.563	11.904	10.726	12.237	0.938529	26	27	21	22	2810459M11Rik, Psmd1	21015, 2359	downstream, in gene
718	1	88047564	88049400	1836	9.86	8.404	10.667	9.228	1.0893	20	13	20	15	Armc9	-2873	upstream
719	1	88049474	88061464	11990	24.322	23.305	21.968	21.781	0.918576	77	59	56	57	Armc9	4114	in gene
720	1	88072514	88074974	2460	7.263	11.079	9.039	8.355	0.948315	13	24	17	18	Armc9	22389	in gene
721	1	88075324	88080998	5674	21.27	22.084	19.298	19.017	0.883771	62	51	47	52	Armc9	26806	in gene
722	1	88104649	88112879	8230	19.724	18.428	16.584	15.825	0.849471	46	50	41	37	Armc9	57409	in gene
723	1	88113360	88114029	669	11.476	8.381	10.286	8.81	0.961676	18	14	15	12	Armc9	62339	in gene
724	1	88119711	88132423	12712	17.781	17.354	16.744	15.706	0.92358	42	50	47	45	Armc9	74712	in gene
725	1	88132427	88133782	1355	8.143	8.634	10.857	9.381	1.20629	13	15	19	17	Armc9	81749	in gene
726	1	88135370	88147598	12228	20.618	19.605	20.037	21.037	1.02116	48	51	48	52	Armc9	90129	in gene
727	1	88152943	88153527	584	12.889	6.222	9.944	8.611	0.970907	22	10	15	16	Armc9	101880	in gene
728	1	88153632	88162097	8465	15.472	14.703	16.525	16.921	1.1084	35	44	39	38	Armc9	106509	in gene
729	1	88162822	88167227	4405	19.372	19.713	19.007	18.752	0.966074	36	36	37	39	Armc9	113669	in gene
730	1	88167509	88169363	1854	7.603	9.948	9.759	11.155	1.19161	18	13	16	18	Armc9	117081	in gene
731	1	88194265	88212934	18669	22.074	21.741	19.524	19.245	0.884834	49	46	46	48	B3gnt7, EG383538	3556, -16243	in gene, upstream
732	1	88212943	88214233	1290	17.769	12.744	13.21	17.128	0.994265	35	21	25	31	B3gnt7, EG383538	13545, -6254	downstream, upstream
733	1	88217337	88220183	2846	17.636	15.159	12.011	13.727	0.784815	38	39	28	31	EG383538	-1082	upstream
734	1	88251168	88260586	9418	14.681	14.345	12.173	13.871	0.897265	35	35	34	32	Ncl, Snord82	153, -2975	in gene, upstream
735	1	88277309	88278128	819	8.36	6.625	9.115	4.333	0.897431	14	16	18	9	Nmur1	6998	downstream
736	1	88302888	88304420	1532	9	8.021	10.646	9.521	1.18483	15	15	19	15
737	1	88304548	88305317	769	8.708	4.833	6.167	10.292	1.21549	17	7	10	17
738	1	88310996	88312799	1803	8.339	8.429	11.964	11.714	1.41209	22	20	20	23
739	1	88328592	88337738	9146	27.761	23.573	25.632	24.441	0.975435	57	52	52	54	1700019O17Rik	10261	downstream
740	1	88338088	88341736	3648	22.368	22.5	20.07	19.772	0.887983	49	54	52	50
741	1	88342348	88343099	751	13.783	9.913	9.609	9.391	0.801823	25	15	13	16
742	1	88365369	88371032	5663	25.921	23.836	19.848	21.947	0.839982	78	65	52	58	LOC100040414	-2034	upstream
743	1	88371093	88372074	981	11.258	8.71	9.839	9.433	0.965144	27	13	25	19	LOC100040414	1349	downstream
744	1	88373058	88381092	8034	30.247	28.203	22.474	23.586	0.788024	70	71	58	52	LOC100040414	6841	downstream
745	1	88381818	88391274	9456	20.291	19.959	16.963	17.726	0.861839	63	59	47	43
746	1	88392471	88409413	16942	20.798	19.981	18.314	19.86	0.936119	57	64	49	57
747	1	88416289	88426775	10486	23.849	23.595	20.4	22.15	0.896847	60	67	73	70	Ptma	-1779	upstream
748	1	88426914	88429726	2812	20.31	16.558	17.906	20.874	1.05186	41	35	40	34	Ptma, Pde6d	5009, 50756	downstream, downstream
749	1	88429745	88430527	782	9.792	9.583	10.042	10.167	1.04305	16	14	14	17	Ptma, Pde6d	6825, 48940	downstream, downstream
750	1	88439373	88440424	1051	8.758	7.212	10.515	7.909	1.15366	13	10	16	13	Pde6d	39178	in gene
751	1	88446029	88446753	724	12.174	9.913	9.609	8.348	0.813012	22	16	19	14	Pde6d	32685	in gene
752	1	88447284	88449023	1739	8	6.981	9.907	11.056	1.39931	13	14	23	22	Pde6d	30923	in gene
753	1	88453147	88456249	3102	12.412	10.34	10.526	10.546	0.92616	26	23	20	18	Pde6d	24378	in gene
754	1	88459470	88460295	825	8.962	6.538	10.192	9.462	1.268	14	12	18	17	Pde6d	19194	in gene
755	1	88476772	88478912	2140	15.552	14.046	14.433	14.388	0.973748	27	28	28	23	Pde6d, Cops7b	1234, -5833	in gene, upstream
756	1	88479782	88481051	1269	8.615	11.128	10.359	11.846	1.1247	16	24	18	20	Pde6d, Cops7b	-1340, -3259	upstream, upstream
757	1	88483023	88485179	2156	10.716	9.687	10.642	9.075	0.966377	25	20	22	18	Pde6d, Cops7b	-5025, 426	upstream, in gene
758	1	88528092	88529741	1649	7.865	6.962	9.808	11.211	1.41762	13	15	20	16
759	1	88530376	88531488	1112	5.742	8.486	4.059	5.939	0.702699	10	16	10	12
760	1	88565925	88567521	1596	11.82	11.54	11.94	10.42	0.957192	24	28	26	22	Nppc	424	in gene
761	1	88596568	88600813	4245	11.609	10.632	10.767	10.353	0.949598	23	24	19	23	4930429A22Rik	-1728	upstream
762	1	88601837	88602520	683	9.381	7.19	10.619	8.048	1.12649	17	14	19	12	4930429A22Rik	1760	in gene
763	1	88613698	88616685	2987	13.032	9.946	11.054	11.43	0.978501	24	17	22	19	4930429A22Rik	14773	in gene
764	1	88811429	88814462	3033	13.287	14.202	11.404	11.548	0.834952	30	28	30	24	4930429A22Rik, EG620213	212527, -6659	in gene, upstream
765	1	88931971	88933146	1175	7.611	5.917	9.472	11.056	1.51745	12	8	17	14	4930429A22Rik	332140	in gene
766	1	89050402	89051703	1301	8.6	10.225	6.95	9.975	0.89907	15	16	12	15	Ecel1	550	in gene
767	1	89081665	89082803	1138	7.2	9.714	10.886	8.029	1.1183	12	13	15	12	1700027L20Rik, Chrnd	2345, -4993	in gene, upstream
768	1	89109077	89110464	1387	10.204	9.75	9.955	9.163	0.958104	27	19	18	20	Chrng, Eif4e2	7384, -719	downstream, upstream
769	1	89110708	89115209	4501	17.343	16.418	15.525	17.241	0.970528	36	35	29	42	Chrng, Eif4e2	10572, 2469	downstream, in gene
770	1	89160626	89161842	1216	10.105	8.838	9.289	12.395	1.1447	20	15	19	21	Efhd1	295	in gene
771	1	89223732	89226904	3172	10.646	12.333	10.414	12.717	1.00661	16	23	19	23	Tnrc15, LOC100040600	1690, 1675	in gene, downstream
772	1	89282451	89283846	1395	9.636	7.907	10.364	10	1.1608	22	21	19	24	Tnrc15, LOC100040591	59520, 8156	in gene, in gene
773	1	89405558	89406972	1414	8.25	10.068	11.023	9.614	1.1266	12	20	23	17	Ngef	656	in gene
774	1	89460623	89461558	935	11.345	5.724	6.793	5.241	0.705021	17	11	11	9
775	1	89471043	89472183	1140	9.171	7.543	10.543	9.8	1.21712	14	13	18	15
776	1	89476348	89478265	1917	9.667	8.433	11.1	10.483	1.19243	19	18	18	26
777	1	89512597	89513849	1252	11.385	10.389	10.82	9.921	0.952558	19	21	18	21	Inpp5d	-3731	upstream
778	1	89515442	89549946	34504	31.839	29.673	27.416	28.237	0.90475	92	84	83	81	Inpp5d	15740	in gene
779	1	89552938	89553673	735	9.391	7.273	10.13	12.261	1.34367	12	10	16	17	Inpp5d	36351	in gene
780	1	89554216	89556878	2662	12.53	10.793	10.037	9.663	0.84466	23	24	21	17	Inpp5d	38593	in gene
781	1	89558163	89558840	677	11.381	7.952	9.381	8.238	0.911343	24	19	19	13	Inpp5d	41547	in gene
782	1	89593580	89598353	4773	10.792	10.456	10.953	11.302	1.04739	23	25	19	19	Inpp5d	79012	in gene
783	1	89600077	89613731	13654	32.218	31.482	26.588	28.29	0.861507	83	76	63	68	Inpp5d	89950	in gene
784	1	89617189	89618421	1232	12.658	11.132	10.158	11.579	0.913703	24	20	18	18	Inpp5d	100851	downstream
785	1	89650715	89655972	5257	12.63	13.685	10.988	12.23	0.88231	31	29	23	27	Atg16l1	697	in gene
786	1	89658146	89663393	5247	12.628	13.28	16.079	15.482	1.2182	32	27	37	39	Atg16l1	8123	in gene
787	1	89665766	89668426	2660	7.976	10.47	9.06	7.949	0.922097	19	28	20	23	Atg16l1	14450	in gene
788	1	89743892	89746630	2738	9.64	9.384	10.605	9.884	1.07701	19	21	24	27	Sag	45006	downstream
789	1	89747906	89753569	5663	15.356	13.48	14.619	14.122	0.996706	37	40	33	36	Sag	50482	downstream
790	1	89753829	89755964	2135	8.045	10.985	11.985	11.546	1.23652	17	33	28	30
791	1	89758193	89759874	1681	8.717	7.132	10.358	6.736	1.07855	17	10	16	14
792	1	89761810	89762455	645	5.45	9.6	7	11.5	1.22924	7	16	11	16
793	1	89766942	89769287	2345	9.932	9.041	11.27	9.865	1.11395	19	17	16	18
794	1	89769460	89771343	1883	11.862	11.179	10.322	12.895	1.00764	21	18	22	25
795	1	89771393	89776088	4695	11.288	11.164	11.664	10.555	0.989622	20	29	26	22
796	1	89776268	89777384	1116	8.143	9.086	10	9	1.10279	14	16	16	17
797	1	89788972	89789866	894	5.929	9.321	4.852	9.808	0.961311	9	14	11	17
798	1	89795948	89797072	1124	7.286	9.257	7.657	7.657	0.925709	12	19	13	14
799	1	89797148	89798533	1385	8.682	10.659	10.932	11.796	1.17512	16	21	21	20
800	1	89802939	89807188	4249	13.248	13.165	15.902	15.143	1.17537	33	31	30	34
801	1	89807664	89808695	1031	8.812	7.871	11.188	12.125	1.39741	20	12	17	19
802	1	89809514	89810450	936	4.897	6.517	10.276	7.655	1.57097	7	11	16	11
803	1	89830972	89833324	2352	8.014	9.149	9.784	10.919	1.20626	14	18	17	21	Usp40	72978	downstream
804	1	89843747	89844974	1227	6.184	9.395	9.289	7	1.04557	11	24	16	12	Usp40	60766	in gene
805	1	89854680	89861256	6576	27.859	27.252	21.301	25.748	0.853713	102	79	73	76	Usp40	47158	in gene
806	1	89998712	89999730	1018	6.719	8.406	7.281	10.312	1.16317	11	17	12	13	Ugt1a@, Ugt1a10, Ugt1a9, Ugt1a7c	47194, 47194, 31846, 7568	in gene, in gene, in gene, in gene
807	1	90000388	90001238	850	10.731	9.5	7.269	9.692	0.838367	19	18	12	16	Ugt1a@, Ugt1a10, Ugt1a9, Ugt1a7c	48786, 48786, 33438, 9160	in gene, in gene, in gene, in gene
808	1	90002382	90004020	1638	8.353	7.647	8.588	11.686	1.26713	15	20	15	20	Ugt1a@, Ugt1a10, Ugt1a9, Ugt1a7c	51174, 51174, 35826, 11548	in gene, in gene, in gene, in gene
809	1	90037886	90039613	1727	7.204	6.926	9.648	9.537	1.35775	20	16	20	16	Ugt1a@, Ugt1a10, Ugt1a9, Ugt1a7c, Ugt1a6a, Ugt1a6b	86722, 86722, 71374, 47096, 7365, 7340	in gene, in gene, in gene, in gene, in gene, in gene
810	1	90099154	90107082	7928	24.613	23.73	15.984	18.27	0.708562	79	72	48	49	Ugt1a@, Ugt1a10, Ugt1a9, Ugt1a7c, Ugt1a6a, Ugt1a6b, Ugt1a5, Ugt1a2, Dnajb3, Ugt1a1	151091, 151091, 135743, 111465, 71734, 71709, 40531, 5932, -795, -5416	in gene, in gene, in gene, in gene, in gene, in gene, in gene, in gene, upstream, upstream
811	1	90108204	90109446	1242	14.256	10.974	6.615	9.564	0.64126	23	15	13	17	Ugt1a@, Ugt1a10, Ugt1a9, Ugt1a7c, Ugt1a6a, Ugt1a6b, Ugt1a5, Ugt1a2, Dnajb3, Ugt1a1	156798, 156798, 141450, 117172, 77441, 77416, 46238, 11639, -6502, 291	in gene, in gene, in gene, in gene, in gene, in gene, in gene, in gene, upstream, in gene
812	1	90109611	90111684	2073	13.185	12.985	7.369	6.2	0.518494	22	24	14	16	Ugt1a@, Ugt1a10, Ugt1a9, Ugt1a7c, Ugt1a6a, Ugt1a6b, Ugt1a5, Ugt1a2, Dnajb3, Ugt1a1	158620, 158620, 143272, 118994, 79263, 79238, 48060, 13461, -8324, 2113	in gene, in gene, in gene, in gene, in gene, in gene, in gene, in gene, upstream, in gene
813	1	90148792	90150711	1919	8.55	11.567	10.167	9.517	0.978476	24	24	19	20	LOC100040766, 6430706D22Rik	26156, 24344	in gene, downstream
814	1	90152800	90154803	2003	11.937	11.825	6.048	7.365	0.564473	20	22	12	13	LOC100040766, 6430706D22Rik, LOC100038822	30206, 20294, 20331	in gene, downstream, downstream
815	1	90155036	90162159	7123	16.749	15.184	13.96	13.664	0.865061	40	47	34	31	LOC100040766, 6430706D22Rik, LOC100038822	35002, 15498, 15535	in gene, downstream, downstream
816	1	90167975	90177336	9361	15.233	15	15.127	15.521	1.01373	41	46	42	46	LOC100040766, 6430706D22Rik, LOC100038822	49060, 1440, 1477	downstream, in gene, in gene
817	1	90180710	90181692	982	12.467	9.533	10.6	10.867	0.975773	18	16	17	18	6430706D22Rik, LOC100038822	-7106, -7069	upstream, upstream
818	1	90370377	90375345	4968	12.845	14	14.065	13.755	1.03632	29	29	28	28
819	1	90375368	90396641	21273	29.056	27.802	23.913	24.994	0.86016	101	91	74	81	Glrp1	20637	downstream
820	1	90401446	90403108	1662	9.558	10.615	9.981	9.808	0.980965	17	22	19	18	Glrp1	4364	in gene
821	1	90433290	90434168	878	8.593	10.111	9.074	7.308	0.875855	15	18	14	14
822	1	90445769	90446924	1155	7.444	9.361	6.194	7.75	0.829753	13	19	10	14
823	1	90449941	90450940	999	6.548	9.903	7.258	8.839	0.978482	13	13	14	15
824	1	90471853	90473528	1675	12.438	11.712	8.961	11.442	0.844845	22	21	14	20
825	1	90496431	90498490	2059	11.203	13.063	9.279	8.141	0.717877	21	26	17	13
826	1	90597349	90599273	1924	12.433	16.228	11.508	15.5	0.942326	27	36	26	35	Arl4c	455	in gene
827	1	90966697	90968207	1510	10.191	9.702	7.638	6.702	0.720857	23	17	15	12	Sh3bp4	415	in gene
828	1	90990097	90990898	801	9.12	6.32	5.64	10.52	1.04663	12	10	8	17	Sh3bp4	23460	in gene
829	1	91002709	91003824	1115	9.257	8.257	10.286	9.857	1.15011	13	13	15	12	Sh3bp4	36229	in gene
830	1	91003977	91005521	1544	7.875	9.792	10	12.521	1.27475	11	19	20	20	Sh3bp4	37712	in gene
831	1	91351969	91355248	3279	9.676	11.186	9.029	9.53	0.889608	20	23	16	26	Centg2	2222	in gene
832	1	91360549	91366464	5915	10.216	12.086	8.741	11.454	0.905524	24	24	20	22	Centg2	12120	in gene
833	1	91367693	91370633	2940	9.75	9.696	9.922	10.359	1.04294	21	19	23	22	Centg2	17777	in gene
834	1	91371006	91373136	2130	8.448	8.448	6.866	10.567	1.03178	19	15	13	20	Centg2	20685	in gene
835	1	91385420	91386479	1059	7.515	7.848	10.727	9.697	1.32943	11	15	21	15	Centg2	34563	in gene
836	1	91391345	91392390	1045	8.697	9.03	6.515	8.333	0.837592	15	15	11	15	Centg2	40481	in gene
837	1	91443830	91445053	1223	6.158	8.947	10.684	9.474	1.33452	11	14	16	18	Centg2	93055	in gene
838	1	91477101	91479036	1935	11.533	10.917	8.933	10.65	0.872294	21	19	18	22	Centg2	126682	in gene
839	1	91537631	91540060	2429	9.579	7.158	10.776	9.474	1.20989	23	16	20	24	Centg2	187459	in gene
840	1	91540389	91542242	1853	9.362	10.431	12.931	11.621	1.24044	19	23	25	25	Centg2	189929	in gene
841	1	91826481	91828465	1984	14.242	14.541	13.371	11.194	0.853455	23	36	25	19	Gbx2	278	in gene
842	1	92098538	92100498	1960	8.133	10.643	9.23	11.574	1.10801	13	21	16	26	Cxcr7	-1060	upstream
843	1	92134794	92150210	15416	29.88	28.398	21.461	22.967	0.762346	78	84	66	68
844	1	92164760	92166208	1448	8.239	9	5.63	4.826	0.606532	11	14	11	7
845	1	92166400	92190334	23934	25.758	24.487	15.915	18.313	0.681222	110	106	82	84
846	1	92500595	92501571	976	9.613	8.276	10.097	7.677	0.993571	20	14	20	13	Cops8	1083	in gene
847	1	92839481	92846705	7224	16.766	18.059	16.386	17.332	0.968212	41	46	40	40	Mlph, Prlh, Rab17	31409, -6592, 23104	in gene, upstream, downstream
848	1	92846780	92850706	3926	11.65	12.341	12.52	12.626	1.04814	24	26	29	34	Mlph, Prlh, Rab17	37059, -942, 17454	downstream, upstream, downstream
849	1	92863908	92865026	1118	10.257	9.571	7.6	10.943	0.935193	16	15	11	19	Rab17	1730	in gene
850	1	92865881	92867943	2062	7.877	8.631	7.2	12.477	1.19197	16	18	16	20	Rab17	-715	upstream
851	1	92868966	92870866	1900	9.729	9.051	10.848	12.068	1.22023	25	19	20	19	Rab17	-3719	upstream
852	1	92896185	92897246	1061	7.939	7.242	8.03	11.909	1.31342	11	13	12	18
853	1	92897286	92898609	1323	8.951	10	6.634	9.39	0.845549	14	14	10	16
854	1	92907311	92908383	1072	7.758	9.879	8.515	6.727	0.864206	12	15	12	11
855	1	92937849	92939104	1255	9.7	11.65	10.55	10.025	0.9637	16	20	17	17
856	1	92939558	92941579	2021	9.492	10	7.698	9.778	0.896573	15	19	16	18	Lrrfip1	-9516	upstream
857	1	92946506	92955716	9210	13.906	13.319	12.875	12.938	0.948136	28	37	34	33	Lrrfip1	1027	in gene
858	1	92956167	92963180	7013	12.374	12.055	12.228	12.968	1.0314	27	29	30	23	Lrrfip1	9589	in gene
859	1	92975705	92977490	1785	8.786	9.071	9.839	12.054	1.22602	15	18	21	22	Lrrfip1	26513	in gene
860	1	92988529	92990252	1723	9.722	7.333	11.741	8.704	1.19877	18	12	18	13	Lrrfip1	39306	in gene
861	1	93075248	93077448	2200	9.638	10.696	8.696	8.493	0.845333	19	15	16	20	Gm817, Ramp1	34668, -275	downstream, upstream
862	1	93083641	93085634	1993	10.349	11.952	10	8.365	0.823506	24	21	16	14	Ramp1	8014	in gene
863	1	93120978	93121708	730	10.87	6.609	7	6.913	0.795984	22	9	12	11	Ramp1	44720	downstream
864	1	93122129	93128136	6007	17.335	16.489	11.835	11.25	0.682504	50	45	31	28	Ramp1	48509	downstream
865	1	93136221	93138402	2181	13.029	10.435	11.246	12.986	1.03273	38	22	22	25	Ube2f	-9832	upstream
866	1	93142108	93143092	984	12.194	10.71	7.194	9.645	0.735199	23	18	14	15	Ube2f	-4543	upstream
867	1	93143160	93151240	8080	21.466	22.352	19.401	18.866	0.873317	76	71	56	50	Ube2f	57	in gene
868	1	93153224	93155313	2089	12.231	12.631	10.938	11.954	0.920763	22	21	18	20	Ube2f	7125	in gene
869	1	93193999	93200552	6553	21.063	19.761	16.79	18.353	0.860842	60	46	46	47	Scly	2360	in gene
870	1	93217543	93219848	2305	14.458	10.375	12.722	12.667	1.02239	36	20	30	30	Scly, Espnl	23780, 43	downstream, in gene
871	1	93229972	93231362	1390	6.932	8.705	9.636	7.205	1.077	12	15	14	11	Espnl	12015	in gene
872	1	93240918	93242317	1399	8.5	9.545	10.091	8.909	1.05292	12	20	18	15	Espnl, Klhl30	22965, -6033	in gene, upstream
873	1	93261008	93276010	15002	26.313	24.676	28.132	29.109	1.12261	63	53	62	64	Klhl30, BC056923, Ilkap	20859, 5502, 26851	downstream, in gene, downstream
874	1	93276560	93277602	1042	7.031	8.333	11.333	7.455	1.22286	11	13	20	15	BC056923, Ilkap	14074, 18279	downstream, in gene
875	1	93290390	93296784	6394	12.74	13.071	12.29	12.005	0.941265	30	30	38	25	Ilkap, 1700020N18Rik	1773, 11161	in gene, downstream
876	1	93307316	93312355	5039	16.696	17.108	15.35	14.551	0.88454	43	44	50	35	1700020N18Rik, Hes6, Per2	-5087, -36, 46038	upstream, upstream, downstream
877	1	93316085	93316782	697	3.955	6	9.955	8.545	1.85836	6	11	19	15	Hes6, Per2	-6634, 39440	upstream, in gene
878	1	93317170	93318683	1513	8.085	9.957	9.319	10.298	1.0873	12	16	20	19	Hes6, Per2	-8127, 37947	upstream, in gene
879	1	93332476	93333842	1366	9.093	8.372	10.302	12.884	1.32757	18	17	16	22	Per2	22714	in gene
880	1	93333976	93334985	1009	9	7.906	11.031	10.844	1.29392	14	12	15	18	Per2	21393	in gene
881	1	93335837	93337536	1699	8.704	10.648	10.296	11.685	1.13585	18	19	16	20	Per2	19187	in gene
882	1	93339013	93340410	1397	10.814	9.767	10.767	14	1.20339	19	18	17	23	Per2	16162	in gene
883	1	93340910	93342537	1627	6.824	7.49	11.784	11.294	1.61227	13	14	21	19	Per2	14150	in gene
884	1	93342553	93344073	1520	11.438	11.188	10.75	12	1.00548	27	26	18	22	Per2	12560	in gene
885	1	93344854	93358605	13751	16.723	15.619	16.612	15.914	1.00569	51	33	32	40	Per2	4144	in gene
886	1	93359214	93362179	2965	7.022	8.826	9.892	9.527	1.22533	19	21	19	18	Per2	-4823	upstream
887	1	93379381	93380648	1267	7.55	5.275	7.475	11.125	1.45029	13	14	18	18
888	1	93390214	93393564	3350	13.827	15.635	13.981	14.077	0.952345	29	35	29	28	Traf3ip1	635	in gene
889	1	93393585	93394798	1213	7.974	6.474	10.816	8.053	1.30599	19	12	19	12	Traf3ip1	2937	in gene
890	1	93426312	93433837	7525	30.59	28.387	25.228	26.435	0.875986	70	76	56	63	Traf3ip1, Asb1	38820, -7068	downstream, upstream
891	1	93433979	93446657	12678	26.992	26.258	23.689	24.691	0.908545	63	82	56	56	Traf3ip1, Asb1	49064, 3176	downstream, in gene
892	1	93457553	93460456	2903	9.549	8.813	9.989	10.356	1.10799	16	19	21	20	Asb1	21862	downstream
893	1	93476680	93477463	783	10.917	8.458	7.833	7.375	0.784929	22	13	12	11
894	1	93698064	93699219	1155	6.806	9.417	8.889	8.111	1.04789	13	20	14	15	Twist2	587	in gene
895	1	93884815	93885648	833	6.962	5.769	8.846	11.231	1.57702	12	9	14	23	Hdac4	159739	in gene
896	1	93976920	93977459	539	9.824	3.882	5.353	10.765	1.17598	12	7	8	18	Hdac4	67781	in gene
897	1	93979179	93980517	1338	8.905	8.881	6.405	6.881	0.746992	15	13	11	9	Hdac4	65122	in gene
898	1	93983687	93984814	1127	10	8.2	10.829	8.657	1.07066	16	12	14	12	Hdac4	60720	in gene
899	1	93995771	93997128	1357	8.047	8.791	12.767	10.674	1.39215	13	16	29	16	Hdac4	48521	in gene
900	1	94020241	94021866	1625	9.235	10.961	9.294	8.941	0.902902	17	16	15	19	Hdac4	23917	in gene
901	1	94023217	94029206	5989	16.348	15.209	13.952	12.39	0.834743	37	35	32	34	Hdac4	18759	in gene
902	1	94055184	94057451	2267	9.521	9.549	7.296	7.62	0.782171	21	17	15	13
903	1	94074118	94076475	2357	11.222	11.685	11.03	11.904	1.00118	20	22	19	21
904	1	94077197	94078684	1487	9.957	11.587	9.043	10.217	0.893984	20	25	19	16
905	1	94334901	94335697	796	10.88	8.48	8.32	9.4	0.915289	17	13	12	17	Ndufa10	35036	downstream
906	1	94336288	94337741	1453	8.978	9.522	9.13	10.543	1.06341	16	16	19	19	Ndufa10	33321	in gene
907	1	94337933	94340049	2116	10.242	11.47	12.985	10.47	1.08028	18	24	24	15	Ndufa10	31344	in gene
908	1	94366237	94368690	2453	11	9.299	9.909	8.519	0.907828	17	18	20	19	Ndufa10, Olfr1416	2872, 9733	in gene, downstream
909	1	94369120	94371553	2433	11.571	12.026	11.818	10	0.924609	19	24	24	17	Ndufa10, Olfr1416	-1, 6860	upstream, downstream
910	1	94534117	94539562	5445	15.488	12.559	13.859	14.082	0.996221	36	29	29	31	Myeov2, Otos	1719, 8579	in gene, downstream
911	1	94539774	94540921	1147	6.5	11.667	10	8.611	1.02444	14	20	18	14	Myeov2, Otos	-1789, 5071	upstream, downstream
912	1	94544195	94545572	1377	10.837	9.558	8.463	9.047	0.858544	20	15	16	20	Myeov2, Otos	-6325, 535	upstream, in gene
913	1	94595296	94596224	928	6.433	7.967	11.633	8.067	1.36806	12	16	25	19
914	1	94728196	94729803	1607	12.74	9.592	11.76	8.26	0.896471	21	15	22	20	Gpc1	736	in gene
915	1	94801956	94811707	9751	20.773	20.22	17.363	17.701	0.855366	60	68	44	60	Ankmy1, Dusp28, LOC100040511, Rnpepl1	-7348, 3265, 692, -1151	upstream, downstream, in gene, upstream
916	1	94815498	94818435	2937	9.543	9.989	11.293	12.13	1.19921	19	26	22	25	LOC100040511, Rnpepl1	-9443, 8984	upstream, in gene
917	1	94829246	94834804	5558	15.695	13.207	12.989	13.575	0.919106	29	32	30	27	Capn10	1040	in gene
918	1	94929567	94932647	3080	10.237	10.722	8.175	8.907	0.81502	22	25	19	19	Kif1a	67292	in gene
919	1	94942118	94943805	1687	10.115	9.519	6.865	7.346	0.723795	18	20	14	20	Kif1a	55438	in gene
920	1	94996858	94998836	1978	8.742	8.823	9.71	9.742	1.10743	18	14	15	17	Kif1a	552	in gene
921	1	95020292	95021808	1516	7	9.426	7.957	6.851	0.901498	14	15	12	14
922	1	95033868	95035247	1379	11.139	11.046	9.643	12.279	0.988145	16	19	16	19	Agxt	2704	in gene
923	1	95131893	95134031	2138	9.104	9.075	9.925	10.231	1.10875	19	18	17	22	E030010N08Rik, Sned1	67660, 544	downstream, in gene
924	1	95200297	95202632	2335	11.671	10.959	12.11	11.37	1.03756	21	21	27	24	Sned1, Mterfd2, Pask	69046, 983, 32687	downstream, in gene, downstream
925	1	95236525	95237519	994	10.935	8.8	10.226	8.097	0.928452	16	15	18	15	Pask, Ppp1r7	-2871, -3200	upstream, upstream
926	1	95237618	95238906	1288	11.75	10.4	11.275	11.45	1.02596	17	16	18	15	Pask, Ppp1r7	-4111, -1960	upstream, upstream
927	1	95240189	95243424	3235	13.059	12.647	10.48	11.608	0.859255	22	25	20	27	Pask, Ppp1r7	-7655, 1584	upstream, in gene
928	1	95273655	95274630	975	6.387	7.323	8.581	10.871	1.41882	10	12	13	15	Ppp1r7, Tmem16g	33920, 3669	downstream, in gene
929	1	95298781	95300033	1252	8.25	10.475	6.949	6.4	0.712897	13	19	13	10	Tmem16g, Hdlbp	28934, 75978	in gene, downstream
930	1	95338735	95344905	6170	12.86	14.181	12.829	12.477	0.935838	28	28	27	25	Hdlbp	33565	in gene
931	1	95371842	95375142	3300	9.544	11.039	8.922	8.65	0.853714	25	23	20	18	Hdlbp, Sept2	1893, -2129	in gene, upstream
932	1	95375382	95378227	2845	11.989	12.674	9.652	11.236	0.846937	24	25	19	27	Hdlbp, Sept2	-1419, 1183	upstream, in gene
933	1	95406663	95410442	3779	11.831	10.729	9.407	11.288	0.917332	26	28	21	31	Sept2, Farp2	32931, -150	downstream, upstream
934	1	95514726	95517446	2720	11.329	9.435	11.777	9.388	1.01931	19	15	28	18	Farp2, Stk25	107384, 16218	in gene, downstream
935	1	95519244	95523390	4146	11.775	13.814	12.155	12.93	0.980304	21	25	23	25	Farp2, Stk25	112615, 10987	downstream, in gene
936	1	95526617	95533532	6915	19.143	18.361	16.06	16.194	0.860015	38	37	37	35	Farp2, Stk25	121372, 2230	downstream, in gene
937	1	95562533	95565626	3093	12.281	12.865	11.417	11.823	0.924203	26	20	20	19
938	1	95582653	95583778	1125	12.694	8.417	9.917	10.222	0.953958	19	14	14	16	Bok	944	in gene
939	1	95584803	95585799	996	12.065	9.548	10	8.935	0.876093	21	13	19	13	Bok	3030	in gene
940	1	95636868	95639788	2920	11.879	13.111	12.066	12.505	0.983233	33	34	28	30	Thap4	13087	in gene
941	1	95645547	95647065	1518	10.255	11.106	12.34	9.617	1.0279	15	23	21	15	Thap4, Atg4b	5109, -5304	in gene, upstream
942	1	95648901	95651495	2594	15.025	14.506	13.642	14.346	0.94775	28	41	26	26	Thap4, Atg4b	1217, -1412	in gene, upstream
943	1	95652535	95657836	5301	23.355	21.319	20.777	20.048	0.913843	54	57	54	50	Thap4, Atg4b	-3770, 3575	upstream, in gene
944	1	95657836	95661225	3389	20.794	21.951	18.68	18.743	0.875494	44	47	32	41	Thap4, Atg4b	-8115, 7920	upstream, in gene
945	1	95661336	95663211	1875	17.288	16.763	13.661	13.017	0.783472	37	37	30	28	Thap4, Atg4b	-10858, 10663	upstream, in gene
946	1	95693093	95704150	11057	22.288	22.452	18.706	20.573	0.877939	86	76	75	66	Atg4b, Dtymk, Ing5	47011, -169, -1921	downstream, upstream, upstream
947	1	95718787	95724019	5232	21.607	20.153	19.135	18.319	0.896887	58	49	47	57	Ing5, D2hgdh	20861, -467	downstream, upstream
948	1	95730931	95732609	1678	9.34	9.679	11.302	10.491	1.14585	16	17	24	20	D2hgdh	9900	in gene
949	1	96754452	96755336	884	10.857	9.786	8.143	5.357	0.653975	15	16	13	10
950	1	97210002	97211890	1888	9.797	14.119	11.39	11.305	0.948946	24	30	29	21	Tmem157	625	in gene
951	1	97563517	97564495	978	13.032	9.067	9.097	9.742	0.852482	20	15	13	17	St8sia4	165	in gene
952	1	99528142	99532084	3942	13.024	11.648	10.13	10.228	0.825146	28	27	24	23	D1Ertd622e	28440	downstream
953	1	99544984	99546204	1220	11.395	10.946	9.946	10.158	0.89987	20	19	22	19	D1Ertd622e	12959	in gene
954	1	99546230	99557060	10830	16.697	16.035	14.912	16.021	0.945038	36	42	36	32	D1Ertd622e	6908	in gene
955	1	99558869	99559715	846	11.37	9.407	9.185	6.963	0.777206	20	15	14	13	D1Ertd622e	-739	upstream
956	1	99639028	99640196	1168	7.595	9.459	10.081	6.27	0.958778	12	21	20	13	Hisppd1	18514	in gene
957	1	99664128	99666876	2748	9.86	11.105	9.477	9.035	0.882995	18	19	17	16	Hisppd1, Zh2c2	-7376, -1254	upstream, upstream
958	1	99667345	99671400	4055	14.835	14.336	14.787	13.591	0.972815	27	41	38	35	Hisppd1, Zh2c2	-11246, 2616	upstream, in gene
959	1	99681708	99683029	1321	12.22	6.61	13.415	8.512	1.16447	21	15	24	16	Zh2c2	15612	in gene
960	1	99992251	99992898	647	11.619	7.952	8.619	7.762	0.837004	16	12	13	11
961	1	107557902	107560148	2246	9.071	10.371	9.357	9.886	0.989764	16	19	20	19	Pign, 2310035C23Rik	1214, -1465	in gene, upstream
962	1	107560431	107564409	3978	9.024	10.274	10.702	9.847	1.06483	28	20	23	25	Pign, 2310035C23Rik	-2181, 1930	upstream, in gene
963	1	107699485	107700685	1200	9.763	9.368	6.553	6.579	0.686425	15	15	13	11	Tnfrsf11a	-4635	upstream
964	1	107746883	107748239	1356	9.333	8.881	12.286	11.643	1.31377	20	15	23	18	Tnfrsf11a	42841	downstream
965	1	107883961	107885118	1157	8.722	9.75	9.694	8.417	0.980457	16	17	18	20	EG635504, Zcchc2	2320, -2444	in gene, upstream
966	1	107885818	107893313	7495	16.685	16.277	14.361	14.379	0.871913	41	38	26	38	EG635504, Zcchc2	-2706, 2582	upstream, in gene
967	1	107894394	107895900	1506	9.553	9.489	11.83	11.66	1.23359	18	19	22	21	EG635504, Zcchc2	-8288, 8164	upstream, in gene
968	1	107919006	107919740	734	9.043	7.522	10.174	11.348	1.29925	19	13	14	18	Zcchc2	32390	in gene
969	1	107926846	107928046	1200	7.842	9.947	10.842	8.974	1.11395	12	16	18	17	Zcchc2	40463	in gene
970	1	108068793	108071195	2402	22.733	22.813	17.333	19.653	0.812058	40	45	36	38	Phlpp	1548	in gene
971	1	108608397	108609739	1342	10.048	10.238	10.833	11.405	1.09622	20	22	20	22	Bcl2, LOC100042085	1799, -394	in gene, upstream
972	1	108611048	108613423	2375	15.851	13.04	13.068	15.986	1.00564	25	25	29	36	Bcl2, LOC100042085, Fvt1	-1368, 2773, 43993	upstream, downstream, downstream
973	1	108653653	108656793	3140	14.347	15.194	13.418	14.337	0.939542	27	36	27	33	Fvt1	1005	in gene
974	1	108690106	108691605	1499	8.532	9.213	9.681	10.915	1.16066	16	20	17	19	Vps4b	2398	in gene
975	1	108691660	108692726	1066	8.121	9.273	8.455	10.758	1.10458	12	19	13	20	Vps4b	1060	in gene
976	1	120208066	120209114	1048	9.969	10.094	9.125	8.906	0.898719	26	23	19	19	Tsn, Mki67ip	-881, -9835	upstream, upstream
977	1	120217727	120222385	4658	14.5	12.158	13.185	13.171	0.988671	33	30	35	28	Mki67ip	1631	in gene
978	1	120283790	120284557	767	7.917	8.792	8.25	10.708	1.1346	14	18	16	21	Clasp1	-1462	upstream
979	1	120286351	120288676	2325	11.589	11.315	11.151	10.055	0.925864	22	32	22	22	Clasp1	1878	in gene
980	1	120289774	120290952	1178	6.595	10.135	7.486	9.622	1.02259	12	22	16	21	Clasp1	4728	in gene
981	1	120298597	120300902	2305	11.042	11	10.528	10.778	0.966609	19	21	18	17	Clasp1	14114	in gene
982	1	120306351	120308084	1733	8.13	10.185	9.278	6.241	0.847338	13	24	18	14	Clasp1	21582	in gene
983	1	120308950	120321848	12898	19.876	18.519	17.156	15.231	0.843521	62	53	48	45	Clasp1	29764	in gene
984	1	120323340	120326529	3189	13.37	13.85	13.61	12.54	0.960691	27	31	28	26	Clasp1	39299	in gene
985	1	120341372	120342680	1308	9.049	8.634	11.39	9.122	1.15998	18	12	19	16	Clasp1	56391	in gene
986	1	120348867	120349907	1040	9.625	9.75	10.844	8.844	1.01615	20	13	16	14	Clasp1	63752	in gene
987	1	120350044	120358273	8229	21.554	22.043	21.818	21.186	0.986398	62	62	57	68	Clasp1	68523	in gene
988	1	120371692	120372760	1068	6.848	8.485	11.03	9.364	1.33007	12	12	21	19	Clasp1	86591	in gene
989	1	120372765	120382951	10186	23.621	24.527	22.577	23.304	0.952916	67	69	67	57	Clasp1	92223	in gene
990	1	120390774	120391828	1054	5.909	8.939	6.273	8.606	1.00209	8	18	12	16	Clasp1	105666	in gene
991	1	120490746	120493395	2649	10.878	9.373	10.373	10.337	1.02267	25	21	24	20	Clasp1	206435	in gene
992	1	120523962	120524922	960	9.967	8.267	11.067	11.067	1.21389	15	14	19	17	Tcfcp2l1	-80	upstream
993	1	120949010	120950507	1497	6.574	9.915	8.34	7.83	0.980654	11	17	11	14	Gli2	438	in gene
994	1	121069009	121070879	1870	5.966	8.224	5.966	11.414	1.22481	11	16	17	20
995	1	121188627	121189399	772	9.167	9.955	7.333	10.875	0.952202	19	19	12	16
996	1	121316651	121317722	1071	10.97	9.242	11.333	10.242	1.06744	24	24	26	17	Inhbb	1639	in gene
997	1	121317767	121319333	1566	9.653	10.388	10.646	9.98	1.02919	18	21	18	16	Inhbb	275	in gene
998	1	121367883	121369025	1142	6.944	8.806	11.222	5.972	1.09168	13	16	18	10	Ralb	32751	in gene
999	1	121369136	121372806	3670	10.643	10.478	11.765	10.913	1.07372	19	25	26	23	Ralb	30234	in gene
1000	1	121382534	121383547	1013	6.968	7.226	9.548	12.452	1.54995	10	11	15	17	Ralb	18165	in gene
1001	1	121391244	121392196	952	9.345	8.867	12.667	9.633	1.22447	14	15	20	17	Ralb	9485	in gene
1002	1	121393007	121396503	3496	11.587	12.578	10.56	13.184	0.982578	21	21	22	26	Ralb	6450	in gene
1003	1	121396640	121404078	7438	12.296	13.249	14.91	14.052	1.13376	33	29	45	32	Ralb	846	in gene
1004	1	121418890	121424343	5453	17.671	16.524	15.494	17.182	0.955578	44	43	41	53	Tmem185b	-1128	upstream
1005	1	121438716	121444412	5696	12.708	15.365	16.477	15.326	1.13287	29	34	43	31	Epb4.1l5	103949	downstream
1006	1	121462168	121463227	1059	5.576	10.364	6.364	5.364	0.735759	9	16	9	11	Epb4.1l5	82816	in gene
1007	1	121465368	121467287	1919	12.033	11.467	10.333	10.117	0.870213	26	22	18	17	Epb4.1l5	79186	in gene
1008	1	121544417	121547144	2727	12.059	10.271	10.8	11.2	0.985222	21	18	20	21	Epb4.1l5, Ptpn4	-267, 187868	upstream, downstream
1009	1	121731892	121732743	851	10.593	7.852	8.407	9.259	0.957766	17	14	15	13	Ptpn4	1331	in gene
1010	1	121733748	121734795	1047	10.606	9.364	9.515	7.152	0.834602	23	16	13	13	Ptpn4	-623	upstream
1011	1	121806327	121809264	2937	11.217	11.424	11.185	9.065	0.894395	18	23	23	17	Tmem177	1950	in gene
1012	1	121809739	121810746	1007	9.323	8.903	10.548	10.677	1.16455	15	13	13	13	Tmem177	-497	upstream
1013	1	121957399	121958360	961	6.346	9.933	8.5	7.667	0.99312	12	17	16	13	Sctr, Tmem37	54324, 12478	in gene, downstream
1014	1	121959510	121961896	2386	8.893	9.72	8.973	11.067	1.07667	18	19	15	20	Sctr, Tmem37	57148, 9654	downstream, downstream
1015	1	121963970	121965367	1397	9.095	12.512	10.977	12.023	1.06447	18	22	32	21	Sctr, Tmem37	61113, 5689	downstream, in gene
1016	1	121966707	121969286	2579	9.309	10.469	10.728	10.272	1.06179	16	19	17	18	Sctr, Tmem37	64441, 2361	downstream, in gene
1017	1	121970641	121972036	1395	8.841	7.682	10.614	9.227	1.20081	16	14	17	15	Tmem37	-981	upstream
1018	1	121980103	121980950	847	7.308	8	9.231	12.115	1.39443	12	16	14	19	Tmem37	-10169	upstream
1019	1	122011655	122013329	1674	7.712	8.308	7.788	10.654	1.15119	19	14	14	17	Dbi	5164	in gene
1020	1	122013478	122014343	865	6.444	6	9.556	7.37	1.36017	11	13	24	13	Dbi	3746	in gene
1021	1	122014607	122021332	6725	14.79	12.605	13.624	13.971	1.0073	29	30	28	30	Dbi	-313	upstream
1022	1	122021804	122023009	1205	9.289	9.711	10.194	6.842	0.896632	15	18	20	13	Dbi	-4750	upstream
1023	1	122127636	122129712	2076	10.139	11.139	10.677	8.81	0.915829	16	20	20	14	Steap3	33160	in gene
1024	1	122137889	122138739	850	13.039	9.115	8.231	9.923	0.819446	21	17	18	14	Steap3	23520	in gene
1025	1	122141090	122174311	33221	32.315	29.752	27.091	27.11	0.873266	98	96	73	80	Steap3	4134	in gene
1026	1	122989087	122990751	1664	9.673	9.692	6.154	6.288	0.642499	18	17	12	12	AI848258	9035	in gene
1027	1	122993596	122994480	884	10.464	5.536	4.179	4.464	0.540188	14	11	7	6	AI848258	13154	in gene
1028	1	123223408	123224301	893	6.179	7.429	11.071	8.929	1.46972	12	13	16	16	Insig2	5303	in gene
1029	1	123327296	123330376	3080	13.701	13.433	12.948	11.536	0.902337	35	23	32	23	Ccdc93	1192	in gene
1030	1	123423805	123425059	1254	8.05	10.775	8.85	7.925	0.891102	16	22	17	18	Htr5b	610	in gene
1031	1	127323021	127323738	717	5.818	8.773	11.636	6.591	1.24919	10	14	20	15	Actr3	8688	in gene
1032	1	127324713	127325688	975	6.9	7.8	9.3	10.933	1.37639	12	12	19	15	Actr3	6867	in gene
1033	1	127326344	127330684	4340	13.452	12.681	14.415	13.185	1.05614	23	31	30	28	Actr3	3553	in gene
1034	1	127330846	127331554	708	7.435	3.864	7.217	10.957	1.60846	11	8	11	17	Actr3	867	in gene
1035	1	127332328	127333260	932	11.241	5.414	7.036	7.966	0.900751	15	9	13	13	Actr3	-727	upstream
1036	1	127337760	127338634	874	7.964	7.643	10.679	10	1.32498	10	13	18	16	Actr3	-6130	upstream
1037	1	127455532	127459015	3483	10.468	11.917	10.202	10.22	0.912307	26	29	23	23	Slc35f5	-340	upstream
1038	1	127573600	127574850	1250	8.075	9.395	8.3	11.135	1.11248	16	19	16	22
1039	1	127807680	127808708	1028	8.364	10.182	7.697	7.545	0.821848	20	17	13	11	Lypd1, E030049G20Rik	597, 919015	in gene, downstream
1040	1	128214457	128215518	1061	8.909	7.909	11.333	8.281	1.16625	18	22	22	17	E030049G20Rik	512222	in gene
1041	1	128495142	128495900	758	3.652	4.261	9.87	4.087	1.76381	7	7	15	8	E030049G20Rik	231688	in gene
1042	1	128513632	128516763	3131	12.071	11.423	14	12.735	1.13795	21	22	30	27	E030049G20Rik	212012	in gene
1043	1	128545316	128549691	4375	15.169	15.037	14.86	12.698	0.912335	33	34	39	31	E030049G20Rik	179706	in gene
1044	1	128621858	128622950	1092	8.735	7.727	11.971	6.765	1.13814	17	13	17	12	E030049G20Rik	104805	in gene
1045	1	129100419	129100966	547	11.412	7	9.235	10.529	1.07343	15	9	13	17	Mgat5	-871	upstream
1046	1	129101361	129103732	2371	13.351	11.014	10.297	12.284	0.92678	24	23	16	23	Mgat5	983	in gene
1047	1	129196256	129197221	965	11.516	7.806	7.29	4.548	0.612669	17	13	11	7	Mgat5	95175	in gene
1048	1	129205055	129206072	1017	11.844	6.5	5.625	6.419	0.656563	17	12	11	11	Mgat5	104000	in gene
1049	1	129217209	129218101	892	6.929	7.25	10.321	8.607	1.33493	12	15	18	15	Mgat5	116092	in gene
1050	1	129573788	129575516	1728	8.94	8.887	10.648	8.833	1.09278	17	20	21	17	Tmem163	-54	upstream
1051	1	129644751	129645444	693	11.546	7.227	8.045	5.909	0.743302	17	13	11	8	Acmsd	19107	in gene
1052	1	129649987	129656892	6905	28.502	25.698	21.447	22.814	0.816624	69	62	51	61	Acmsd	27449	in gene
1053	1	129656934	129658196	1262	7.821	10.718	5.897	7	0.695669	11	21	11	12	Acmsd	31575	in gene
1054	1	129667513	129670356	2843	10.454	13.236	9.539	12.438	0.927691	22	27	16	25	Acmsd, Ccnt2	42944, -1807	downstream, upstream
1055	1	129672569	129680917	8348	15.831	13.946	14.904	14.345	0.982268	30	27	32	30	Acmsd, Ccnt2	50753, 6002	downstream, in gene
1056	1	129683477	129685147	1670	8.731	9.635	8.923	8.481	0.947621	18	15	18	15	Ccnt2	13571	in gene
1057	1	129765759	129768840	3081	9.804	9.701	10.763	10.165	1.07296	21	22	29	22	Rab3gap1	1930	in gene
1058	1	129886230	129887246	1016	5.312	5.742	11	9.969	1.89696	9	10	20	18	Zranb3	112247	in gene
1059	1	129965102	129966904	1802	9.018	10.464	9.143	7	0.828611	15	20	18	12	Zranb3	32982	in gene
1060	1	129995471	129998183	2712	11.859	11.024	10.976	11.035	0.961893	25	24	18	16	Zranb3, EG666784, R3hdm1, LOC667109	2158, 15790, -3056, 6764	in gene, downstream, upstream, downstream
1061	1	130000267	130002856	2589	11.778	12.37	10.074	10.58	0.855309	26	25	18	22	Zranb3, R3hdm1, LOC667109	-2576, 1678, 2030	upstream, in gene, in gene
1062	1	130016969	130018238	1269	8.395	9.947	8.59	5.897	0.789827	14	16	16	13	R3hdm1	17720	in gene
1063	1	130142257	130144126	1869	8.793	8.914	9.845	11.81	1.22296	22	18	21	26	R3hdm1, Ubxd2	143308, 2433	downstream, in gene
1064	1	130219683	130220352	669	8.619	5.952	10.762	8.238	1.30396	15	10	19	13	Lct, Mcm6	4878, 36216	in gene, downstream
1065	1	130251453	130252923	1470	8.957	9.467	9.283	9.565	1.02301	13	14	14	16	Mcm6, Dars	4045, 61727	in gene, downstream
1066	1	130253499	130255444	1945	12.115	11.131	10.803	11.902	0.976727	28	19	20	21	Mcm6, Dars	1762, 59444	in gene, downstream
1067	1	130313260	130315026	1766	11.273	12.364	10.127	9.4	0.82612	28	30	21	21	Dars	-228	upstream
1068	1	130487726	130488902	1176	10.46	8.568	9.892	8.405	0.961583	21	17	19	15	Cxcr4	562	in gene
1069	1	131852194	131857404	5210	14.272	13.796	8.92	9.932	0.671655	30	32	21	24	Thsd7b	684748	in gene
1070	1	132008040	132010438	2398	9.547	10.4	7.613	9.64	0.864942	19	20	12	15	Thsd7b	839188	in gene
1071	1	132171454	132174082	2628	10.108	10.566	8.41	9.289	0.856099	20	24	22	20
1072	1	132195970	132196810	840	7.808	8.154	8.346	10.5	1.18068	11	11	13	18
1073	1	132196824	132197691	867	9.593	8.889	9.185	11.259	1.10616	17	13	15	19
1074	1	132269040	132272538	3498	17.752	16.248	15.165	14.22	0.864265	34	30	30	27
1075	1	132358624	132361025	2401	15.816	12.568	10.842	12.373	0.81789	45	26	23	24	Cd55	-507	upstream
1076	1	132404904	132406017	1113	10.771	7.171	6.486	7.2	0.762791	18	11	13	13
1077	1	132599892	132602932	3040	7.905	9.074	9.021	8.076	1.00695	15	20	19	14	Pfkfb2	10979	in gene
1078	1	132609277	132613459	4182	14.454	13.947	12.328	13.053	0.893666	27	26	28	26	Pfkfb2, Yod1	1023, -2536	in gene, upstream
1079	1	132614727	132618154	3427	14.61	14.897	12.094	15.349	0.93005	31	34	25	38	Pfkfb2, Yod1	-4049, 2536	upstream, in gene
1080	1	132625374	132645370	19996	41.902	39.395	34.541	35.704	0.864054	117	97	87	98	Yod1, AA986860	21468, -1477	downstream, upstream
1081	1	132659764	132662426	2662	12.337	10.771	7.952	9.301	0.746625	21	18	13	23
1082	1	132662566	132664520	1954	8.934	10.098	8.967	7.902	0.886349	19	21	17	15
1083	1	132921457	132922582	1125	7.343	9.429	9.743	9.971	1.17541	11	16	17	17	Il10	5595	downstream
1084	1	132922794	132923759	965	9.3	8.1	9.767	6.621	0.941839	16	13	16	14	Il10	6852	downstream
1085	1	132924361	132927329	2968	12.194	12.925	10.753	11.215	0.874557	26	26	24	19	Il10	9421	downstream
1086	1	132955490	132962317	6827	20.114	19.668	18.416	17.742	0.908904	57	53	45	42	Mapkapk2	35217	in gene
1087	1	132962804	132965685	2881	16.822	17.189	13.122	12.833	0.763135	37	36	25	30	Mapkapk2	29876	in gene
1088	1	132967690	132974471	6781	18.174	18.58	16.019	15.175	0.848724	47	54	50	33	Mapkapk2	23040	in gene
1089	1	132976215	132994189	17974	14.258	13.877	13.13	13.548	0.948214	33	35	29	30	Mapkapk2	8918	in gene
1090	1	133013024	133014477	1453	11.5	11.227	11.204	10.182	0.940995	19	25	21	16
1091	1	133014535	133017888	3353	11.562	10.33	12.029	10.961	1.05016	23	19	21	24	Dyrk3	18600	downstream
1092	1	133018547	133027967	9420	25.473	24.778	22.531	23.929	0.924559	52	64	45	49	Dyrk3	11554	downstream
1093	1	133028201	133034401	6200	15.66	15.459	14.948	13.598	0.917317	36	40	39	40	Dyrk3	3510	in gene
1094	1	133034571	133038295	3724	12.914	13.207	12.75	12.974	0.984802	28	26	23	31	Dyrk3	-1622	upstream
1095	1	133038993	133040062	1069	7.179	9.156	7.758	7.688	0.945577	12	22	14	15	Dyrk3, Lgtn	-4716, -10286	upstream, upstream
1096	1	133048115	133049394	1279	9.4	8.975	7.925	10.225	0.987755	15	19	17	15	Lgtn	-1059	upstream
1097	1	133049431	133052209	2778	14.621	11.437	10.391	12.161	0.865454	30	32	24	26	Lgtn	1007	in gene
1098	1	133056695	133058366	1671	11.904	10.192	11.192	10.096	0.963432	17	15	18	14	Lgtn	7717	in gene
1099	1	133095400	133098136	2736	9.482	10.353	8.918	10.718	0.989967	18	19	18	17	Rassf5	44987	in gene
1100	1	133139457	133143011	3554	11.54	12.333	12.631	14.901	1.15327	22	26	31	25	Rassf5, Ikbke	521, 34906	in gene, downstream
1101	1	133168796	133170647	1851	7.586	8.224	10	11.586	1.36534	15	18	20	19	Ikbke	6419	in gene
1102	1	133172180	133173408	1228	10.641	8.359	9.795	8.974	0.987842	17	14	14	16	Ikbke, Srgap2	3346, 251144	in gene, downstream
1103	1	133174202	133176696	2494	13.051	11.705	12.449	12.974	1.02694	27	30	29	25	Ikbke, Srgap2	691, 248489	in gene, downstream
1104	1	133176742	133177987	1245	8	10.184	10.263	9.324	1.07716	15	15	24	14	Ikbke, Srgap2	-1224, 246574	upstream, downstream
1105	1	133334338	133335834	1496	6.435	8.5	5.533	5.478	0.737261	12	17	10	12	Srgap2	88852	in gene
1106	1	133338399	133346251	7852	17.301	18.004	14.675	14.854	0.836397	50	47	39	37	Srgap2	81613	in gene
1107	1	133350429	133351511	1082	10.823	9	8.853	10.5	0.97629	19	19	15	18	Srgap2	72968	in gene
1108	1	133419801	133424151	4350	14.754	14.441	12.11	14.563	0.913615	33	33	26	30	Srgap2, 2700049P18Rik	1962, -2588	in gene, upstream
1109	1	133424337	133426809	2472	12.662	11.493	10.487	12.558	0.954047	32	23	20	25	Srgap2, 2700049P18Rik	-1635, 1009	upstream, in gene
1110	1	133508729	133515561	6832	21.29	20.318	18.023	19.346	0.898121	53	58	46	64	Avpr1b	16454	downstream
1111	1	133515579	133518722	3143	11.202	10.546	10.031	9.616	0.903393	26	18	22	22	Avpr1b	21459	downstream
1112	1	133532672	133535455	2783	13.724	14.31	11.081	11.954	0.821681	43	38	29	33	Ctse	-828	upstream
1113	1	133536394	133539293	2899	15.18	15.629	12.011	14.685	0.8665	46	41	31	40	Ctse	2952	in gene
1114	1	133548042	133561561	13519	19.808	18.395	17.919	16.511	0.901238	46	42	42	34	Ctse	19910	in gene
1115	1	133586044	133588336	2292	8.458	8.431	8.597	10.194	1.11262	14	17	17	21	5430435G22Rik	1918	in gene
1116	1	133633255	133634227	972	8.933	7.867	9.533	12.567	1.31548	15	13	16	18	Slc26a9	-6858	upstream
1117	1	133651115	133652169	1054	11.242	8.212	8.848	10.424	0.990645	19	16	14	17	Slc26a9	11043	in gene
1118	1	133723356	133727903	4547	10.887	10.028	9.866	11.091	1.00201	21	24	22	24	4732466D17Rik, Slc41a1	31651, 1075	downstream, in gene
1119	1	133763630	133765106	1476	9.435	10.609	10.717	9.565	1.01187	20	17	17	20	Rab7l1	499	in gene
1120	1	133807678	133810596	2918	12.196	10.815	11.567	12.207	1.03316	25	24	24	28	Nucks1	2026	in gene
1121	1	133811337	133812836	1499	7.638	8.064	12.638	9.872	1.43358	13	14	27	15	Nucks1	4975	in gene
1122	1	133837072	133838567	1495	7.681	7.638	7.277	10.787	1.17919	15	12	14	20	Nucks1	30708	downstream
1123	1	133840712	133842615	1903	7.684	7.831	10.237	11.474	1.39936	16	14	20	16
1124	1	133842620	133843217	597	12.368	10.158	7.684	10.526	0.808399	24	17	12	16
1125	1	133850831	133852850	2019	8.952	9.841	8.556	9.952	0.984835	15	21	15	19
1126	1	133853545	133854988	1443	5.6	7.378	11.022	7	1.38866	10	15	17	11
1127	1	133859483	133861799	2316	8.959	9.356	10.836	11.096	1.19749	17	21	20	23	Slc45a3	-6545	upstream
1128	1	133862739	133864608	1869	8.644	7.276	11.102	7.746	1.18392	16	15	17	19	Slc45a3	-3513	upstream
1129	1	133864722	133871655	6933	12.968	10.433	12.516	13.23	1.10021	27	23	27	25	Slc45a3	1002	in gene
1130	1	133872921	133874101	1180	8.405	10.108	7.946	7.514	0.835089	12	18	15	16	Slc45a3	6325	in gene
1131	1	133877030	133878577	1547	8.854	7.087	9.458	9.208	1.17094	17	15	21	19	Slc45a3	10617	in gene
1132	1	133900979	133902864	1885	9.22	9.508	9.847	10.864	1.10588	16	17	16	17	Elk4	-2532	upstream
1133	1	133904858	133909807	4949	19.258	16.839	17.89	17.181	0.971577	43	39	45	36	Elk4	2879	in gene
1134	1	133910281	133911316	1035	9.156	9.25	10.812	10.375	1.15109	16	19	16	15	Elk4	6345	in gene
1135	1	133917059	133918323	1264	10.538	6.184	9.205	7.256	0.984392	16	13	18	12	Elk4	13238	in gene
1136	1	133918682	133927603	8921	24.159	21.369	18.846	19.276	0.837331	77	62	57	66	Elk4, Mfsd4	18689, 41368	downstream, downstream
1137	1	133927957	133928812	855	8.259	10.111	10.482	8.222	1.01818	14	16	17	13	Elk4, Mfsd4	23931, 36126	downstream, downstream
1138	1	133942394	133943496	1102	7.314	10.943	6.086	6.2	0.672947	12	22	10	13	Mfsd4	21565	in gene
1139	1	133963444	133964908	1464	10.957	11.109	9.478	10.435	0.902429	21	20	23	20	Mfsd4	334	in gene
1140	1	133991877	133993009	1132	7.771	9.829	11.4	8.343	1.12176	16	20	20	14
1141	1	134021704	134026152	4448	10.295	11.302	14.338	13.396	1.28416	21	28	27	28	Pctk3, LOC100042221	12333, -3212	in gene, upstream
1142	1	134029608	134030763	1155	8.444	9.028	9.278	11.694	1.20032	13	18	14	17	Pctk3, LOC100042221	6076, 3045	in gene, in gene
1143	1	134034239	134035944	1705	12.185	10.87	10.63	11.759	0.971113	24	22	22	23	Pctk3, LOC100042221	1170, 7951	in gene, in gene
1144	1	134036458	134039212	2754	8.267	10.535	10.139	9.174	1.02718	16	17	19	18	Pctk3, LOC100042221	-1574, 10695	upstream, in gene
1145	1	134045836	134046458	622	10.474	5.688	5.474	7.105	0.778307	17	9	10	10	Pctk3, LOC100042221	-9886, 19007	upstream, downstream
1146	1	134046516	134048808	2292	9.25	8.653	11.694	11.306	1.2847	17	15	27	22	LOC100042221	20522	downstream
1147	1	134140767	134143469	2702	12.494	12.612	13.388	12.565	1.03374	24	28	35	34	Lemd1	17354	in gene
1148	1	134160122	134162652	2530	14	13.835	15.747	14.873	1.10005	24	36	30	31	Lemd1	36623	downstream
1149	1	134162717	134163947	1230	7.231	5.128	7.289	9.333	1.34493	13	10	12	17	Lemd1	38568	downstream
1150	1	134195079	134196334	1255	8.59	9.487	10.436	10.82	1.17586	12	14	18	19	Klhdc8a	503	in gene
1151	1	134208672	134209706	1034	9.576	8.606	9.97	10.485	1.12501	16	15	18	17	Klhdc8a, Nuak2	13986, -3526	downstream, upstream
1152	1	134212287	134214648	2361	10.77	10.932	10.514	11.676	1.02249	21	17	23	26	Klhdc8a, Nuak2	18264, 752	downstream, in gene
1153	1	134214681	134217460	2779	10.391	9.241	8.552	11.161	1.00413	23	19	19	22	Nuak2	3355	in gene
1154	1	134218956	134219772	816	7.56	8.48	7.8	11.84	1.22444	13	14	13	24	Nuak2	6649	in gene
1155	1	134222591	134225931	3340	10.096	7.903	8.029	10.714	1.04134	23	15	17	18	Nuak2	11546	in gene
1156	1	134226019	134234671	8652	15.336	14.896	14.493	15.508	0.992359	45	40	41	44	Nuak2	17630	downstream
1157	1	134234877	134236700	1823	10.947	10.982	12.491	10.947	1.06881	19	21	23	17	Nuak2	23073	downstream
1158	1	134237644	134240028	2384	10.108	9.892	8.055	9.757	0.8906	20	21	17	15	Nuak2	26121	downstream
1159	1	134248696	134252682	3986	12.496	12.296	13.76	12.432	1.05647	26	28	26	25	Tmcc2	37169	downstream
1160	1	134253030	134289739	36709	40.22	37.888	33.8	35.205	0.883456	119	130	106	106	Tmcc2	16474	in gene
1161	1	134312100	134318051	5951	11.667	11	10.317	10.726	0.928354	28	25	23	23	Ripk5	1045	in gene
1162	1	134372015	134373822	1807	8.893	10.304	9.232	7.893	0.892066	14	19	20	13	Ripk5, Rbbp5	58888, -1039	downstream, upstream
1163	1	134374481	134378140	3659	12.649	10.675	11.895	11.743	1.01346	24	20	24	18	Rbbp5	2353	in gene
1164	1	134915614	134918324	2710	10.259	8.906	11.953	12.741	1.28849	17	16	22	22	Mdm4	4956	in gene
1165	1	134919869	134921522	1653	11.192	10.365	11.577	12.596	1.12135	24	19	22	21	Mdm4	1230	in gene
1166	1	134922915	134925702	2787	12.69	13.276	9.816	12.632	0.864515	25	25	17	27	Mdm4	-2383	upstream
1167	1	134928912	134930498	1586	8.62	8.22	9.84	9.3	1.13658	18	18	17	23	Mdm4	-7780	upstream
1168	1	134942419	134944750	2331	10.534	8.767	9.616	11.808	1.10999	19	20	17	22
1169	1	134953664	134955303	1639	8.769	9.327	9.519	9.173	1.03294	17	17	19	16	Pik3c2b	-8394	upstream
1170	1	134967261	134969790	2529	10.456	9.152	12.114	12.684	1.26469	17	20	27	22	Pik3c2b	5648	in gene
1171	1	134970794	134971769	975	9.7	9.533	11.3	7.033	0.953205	19	20	28	15	Pik3c2b	8404	in gene
1172	1	134973101	134974766	1665	7.846	9.904	10.731	11.192	1.2351	13	19	20	18	Pik3c2b	11056	in gene
1173	1	134978521	134984467	5946	18.457	17.882	16.027	15.521	0.868158	51	55	44	46	Pik3c2b	18617	in gene
1174	1	135013768	135018278	4510	22.922	21.234	20.121	18.532	0.875374	55	59	41	50	Pik3c2b, Ppp1r15b	53146, -12017	downstream, upstream
1175	1	135022211	135027880	5669	13.045	14.243	12.265	13.124	0.930409	37	33	26	37	Ppp1r15b	-2995	upstream
1176	1	135031090	135034568	3478	11.844	11.982	11.055	11.312	0.938764	21	24	25	24	Ppp1r15b	4789	in gene
1177	1	135060005	135061126	1121	6.686	11.114	8.286	9.914	1.02247	14	20	15	16
1178	1	135077543	135078723	1180	7.514	9.081	9.514	9.541	1.14824	17	15	16	18
1179	1	135106710	135108063	1353	5.167	7.024	10.691	5.976	1.36716	9	14	20	14
1180	1	135122314	135124700	2386	9.703	7.892	11.311	9.595	1.18818	18	23	21	16
1181	1	135132611	135135359	2748	14.118	11.082	11.388	13.361	0.982103	29	26	29	27	Plekha6	-8698	upstream
1182	1	135137729	135138554	825	11.48	9.92	7.24	7.44	0.685981	17	13	12	9	Plekha6	-4542	upstream
1183	1	135140012	135144842	4830	19.934	19.232	18.291	19.762	0.971582	44	50	45	43	Plekha6	-256	upstream
1184	1	135146876	135151367	4491	11.333	10.511	10.55	12.135	1.0385	22	20	21	27	Plekha6	6438	in gene
1185	1	135152086	135153951	1865	10.707	9.69	11.879	12.138	1.17748	19	19	21	22	Plekha6	10335	in gene
1186	1	135159460	135167949	8489	15.702	14.506	15.238	17.185	1.07332	45	43	38	43	Plekha6	21021	in gene
1187	1	135207642	135208651	1009	10.875	7.75	8.5	12.656	1.13589	21	14	13	21	Plekha6, Golt1a	65463, 1746	downstream, in gene
1188	1	135209175	135210005	830	8.962	4.346	11.039	7.875	1.42125	12	7	17	15	Golt1a	3190	in gene
1189	1	135259700	135265819	6119	13.785	11.847	13.749	13.843	1.07647	31	29	27	27	LOC100038824, Ren1, Etnk2	15616, 15508, 2395	downstream, downstream, in gene
1190	1	135266411	135268802	2391	8.466	10.72	11.52	11.747	1.21271	17	16	24	26	LOC100038824, Ren1, Etnk2	20463, 20355, 7242	downstream, downstream, in gene
1191	1	135274110	135275380	1270	8.575	6.025	9.875	8.083	1.23	15	12	14	15	Etnk2, Sox13	14381, 46044	downstream, downstream
1192	1	135276050	135277021	971	6.5	6.733	11.4	10.233	1.63478	12	12	23	19	Etnk2, Sox13	16171, 44254	downstream, downstream
1193	1	135281947	135284445	2498	11.526	11.756	8.821	10.859	0.845288	19	25	19	18	Sox13	37593	in gene
1194	1	135294291	135295012	721	6.435	9.217	10.043	10.217	1.2944	13	15	16	17	Sox13	26138	in gene
1195	1	135295182	135296289	1107	5.6	8.429	10.429	9.229	1.40124	13	14	18	20	Sox13	25054	in gene
1196	1	135296564	135297537	973	6.194	8.935	10.677	9.484	1.33261	14	16	16	15	Sox13	23739	in gene
1197	1	135303384	135307557	4173	10.992	9.725	9.344	9.397	0.904619	22	16	22	19	Sox13	15319	in gene
1198	1	135307866	135316820	8954	11.646	11.925	9.646	10.739	0.864834	27	25	19	19	Sox13	8446	in gene
1199	1	135317002	135318423	1421	9.659	7.227	9.886	9.568	1.15208	18	13	17	13	Sox13	3077	in gene
1200	1	135318778	135319550	772	10.958	9.833	9.375	5.958	0.737483	16	14	13	10	Sox13	1625	in gene
1201	1	135346199	135347362	1163	6.054	9.324	8.243	6	0.926193	13	21	14	12
1202	1	135348211	135350078	1867	7.828	9.172	10.086	10.931	1.23629	12	19	19	18
1203	1	135388974	135390169	1195	10.73	8.919	7.595	8.27	0.80742	18	16	14	16
1204	1	135499078	135506014	6936	10.389	11.38	10.912	10.357	0.977032	25	25	28	20	Snrpe	4294	in gene
1205	1	135506835	135507822	987	10.742	9.419	11	8.258	0.955211	19	18	19	14	Snrpe, Zc3h11a	-488, 50629	upstream, downstream
1206	1	135513770	135516526	2756	13.576	14	14.093	16.198	1.09846	26	32	31	34	Snrpe, Zc3h11a	-8308, 42809	upstream, downstream
1207	1	135552929	135557576	4647	11.769	11.303	13.299	13.993	1.18291	20	20	27	22	Zc3h11a, LOC667118	2705, 2718	in gene, in gene
1208	1	135559929	135561325	1396	8.818	9.114	8.114	11.954	1.11912	15	15	16	24	Zc3h11a, LOC667118	-2670, -2657	upstream, upstream
1209	1	135587632	135588650	1018	7.812	6.656	10.594	8.438	1.31545	12	11	17	18	Lax1	-1548	upstream
1210	1	135588910	135593913	5003	8.744	9.705	10.4	11.662	1.19584	23	21	28	29	Lax1, Atp2b4	-4818, 58447	upstream, downstream
1211	1	135603051	135605837	2786	12.149	9.839	10.402	12.598	1.04603	24	21	18	22	Atp2b4	45414	in gene
1212	1	135605844	135607966	2122	11.175	10.446	11.47	10.723	1.02646	18	23	20	17	Atp2b4	42953	in gene
1213	1	135608443	135609855	1412	8.75	9.932	9.568	11.091	1.10582	13	20	17	17	Atp2b4	40709	in gene
1214	1	135611055	135612414	1359	9.357	11.548	9.929	9.429	0.925999	19	18	14	17	Atp2b4	38124	in gene
1215	1	135624774	135627918	3144	13.582	13.418	13.775	12.837	0.98563	24	28	28	33	Atp2b4	23512	in gene
1216	1	135632382	135635194	2812	13.329	12.954	13.079	14	1.03029	21	29	26	29	Atp2b4	16070	in gene
1217	1	135635808	135636884	1076	6.029	6.353	10.529	8.529	1.53917	11	12	17	19	Atp2b4	13512	in gene
1218	1	135637566	135665432	27866	26.353	24.258	23.364	22.799	0.912114	91	72	75	63	Atp2b4	-1641	upstream
1219	1	135665887	135670556	4669	16.569	14.911	16.363	15.301	1.00584	34	36	32	38
1220	1	135672199	135696785	24586	24.461	22.564	21.844	21.73	0.926614	84	68	73	75
1221	1	135697143	135706047	8904	25.281	23.385	20.259	19.838	0.823922	75	69	61	71
1222	1	135706698	135707687	989	8.839	8.548	4.567	8.133	0.730431	15	18	8	15
1223	1	135708574	135730382	21808	28.953	26.581	23.239	24.639	0.862139	77	73	69	69
1224	1	135730463	135732066	1603	11.51	11.137	5.059	8.392	0.593942	20	19	11	14
1225	1	135736573	135742359	5786	17.683	15.79	14.365	14.807	0.871508	45	36	36	35
1226	1	135742569	135743811	1242	11.897	9.179	7.128	7.974	0.71655	18	14	15	14
1227	1	135750501	135757560	7059	15.977	14.514	11.986	13.768	0.844643	32	28	30	27
1228	1	135757712	135760552	2840	12.483	9.607	9.539	9.663	0.869262	21	24	26	29
1229	1	135774053	135777053	3000	12.419	12.457	10.077	9.581	0.79024	21	24	21	20
1230	1	135777122	135798192	21070	36.77	32.79	30.426	32.741	0.908094	90	82	69	74	Optc, Prelp	16092, 30297	downstream, downstream
1231	1	135802368	135807627	5259	14.382	12.218	13.752	14.278	1.05376	40	41	40	34	Optc, Prelp	-1248, 12957	upstream, downstream
1232	1	135829525	135831902	2377	8.568	11.081	10.027	11.108	1.07563	20	30	22	18	LOC100042352	619	in gene
1233	1	135837620	135839025	1405	10.386	9.182	10.046	9.205	0.9838	18	15	17	16	LOC100042352	8228	in gene
1234	1	135839231	135841009	1778	11.679	9.321	14.528	11.655	1.24681	21	21	36	25	LOC100042352	10026	in gene
1235	1	135841119	135843815	2696	7.892	9.537	11.318	11.4	1.30346	16	18	22	26	LOC100042352	12373	downstream
1236	1	135844305	135853882	9577	24.622	23.385	24.784	23.364	1.00294	74	71	69	65	LOC100042352	18999	downstream
1237	1	135855412	135857396	1984	10.333	7.806	9.016	8.097	0.943437	18	15	18	15
1238	1	135857706	135865700	7994	14.225	14.518	13.976	13.743	0.964374	31	31	30	29
1239	1	135942227	135944379	2152	10.746	11.394	11.701	13.925	1.15745	17	25	22	31	Fmod	9211	in gene
1240	1	135949565	135986360	36795	41.849	39.805	33.601	36.739	0.86144	109	119	93	90	Fmod, Btg2	33870, 7770	downstream, downstream
1241	1	135986537	136006433	19896	36.404	33.362	29.034	30.111	0.847763	104	100	82	85	EG667414	-9426	upstream
1242	1	136006664	136009189	2525	20.873	18.165	14.911	15.291	0.773656	60	48	30	32	EG667414	2015	in gene
1243	1	136011468	136012184	716	10.682	4.682	6.455	5.727	0.792892	16	9	9	11	EG667414	5915	in gene
1244	1	136046848	136048244	1396	10.954	9.432	11.477	10.432	1.07471	22	20	19	16	Chit1	20603	in gene
1245	1	136048679	136052618	3939	16.756	13.642	14.65	14.268	0.951313	30	33	34	35	Chit1	23705	downstream
1246	1	136064010	136065875	1865	9.759	10.741	9.052	7.983	0.830976	17	18	20	15
1247	1	136090114	136090843	729	7.409	6.818	9.364	10.864	1.4218	11	10	14	15	Chi3l1, Mybph, Adora1	11420, 453, 41530	downstream, in gene, downstream
1248	1	136091039	136093372	2333	9.329	9.137	9.205	10.137	1.04744	22	17	17	16	Chi3l1, Mybph, Adora1	13147, 2180, 39803	downstream, in gene, downstream
1249	1	136101383	136103526	2143	9.955	10.045	9.537	10.209	0.9873	18	24	19	22	Mybph, Adora1	12429, 29554	downstream, in gene
1250	1	136109706	136111099	1393	10.674	8.233	11.372	8.419	1.04676	17	12	20	21	Adora1	21606	in gene
1251	1	136113629	136114437	808	6.154	7.731	9.731	5.923	1.1274	11	13	16	11	Adora1	17975	in gene
1252	1	136118710	136119785	1075	11.412	9.382	9.912	10.059	0.960421	17	15	14	14	Adora1	12761	in gene
1253	1	136129658	136134228	4570	9.676	10.95	9.599	9.476	0.924804	21	21	18	21	Adora1	65	in gene
1254	1	136135118	136136051	933	10.828	10.552	9.517	11.241	0.970907	17	17	18	15	Adora1	-3576	upstream
1255	1	136139907	136141220	1313	7.878	8.854	10.488	10.366	1.24635	13	15	16	17	Adora1	-8555	upstream
1256	1	136141262	136142436	1174	7.405	7.919	9.892	8.027	1.16934	13	17	16	17	Adora1	-9841	upstream
1257	1	136228656	136230172	1516	8.468	9.196	12.149	10.702	1.29365	18	19	24	14	Ppfia4, LOC100042382	-314, 12061	upstream, in gene
1258	1	136230285	136233646	3361	8.686	9.838	12.048	12.191	1.30852	15	21	25	22	Ppfia4, LOC100042382, Tmem183a	-2865, 9510, 26611	upstream, in gene, downstream
1259	1	136239991	136242205	2214	11.899	13.797	14.986	15.13	1.17201	25	32	30	29	LOC100042382, Tmem183a	377, 17478	in gene, downstream
1260	1	136253734	136258459	4725	10.301	10.878	11.781	11.707	1.10902	25	22	27	24	Tmem183a	2480	in gene
1261	1	136278636	136279528	892	8.143	6.393	11.75	9.179	1.4398	15	12	21	17	4933406M09Rik	-3435	upstream
1262	1	136302217	136305816	3599	15.495	14.964	13.821	14.839	0.940937	32	32	30	32	Cyb5r1, Adipor1	1449, -8028	in gene, upstream
1263	1	136306882	136307857	975	8.633	10.033	10.9	7.067	0.962552	16	18	21	11	Cyb5r1, Adipor1	4802, -4675	in gene, upstream
1264	1	136309415	136331069	21654	28.099	27.988	24.865	26.604	0.917664	94	95	75	78	Cyb5r1, Adipor1	17675, 8198	downstream, in gene
1265	1	136331341	136332559	1218	10.842	9.053	7.947	11.105	0.957628	18	15	15	17	Adipor1	19906	downstream
1266	1	136338804	136340264	1460	11.578	11.413	7.156	13.167	0.883955	26	23	17	25	Adipor1	27490	downstream
1267	1	136340353	136341419	1066	11.212	10.424	7.182	10.939	0.837539	19	15	16	19
1268	1	136350063	136360780	10717	19.567	18.308	15.111	16.681	0.839393	54	58	36	44	Klhl12	3289	in gene
1269	1	136379339	136382054	2715	12.129	10.447	10.106	10.306	0.904146	26	21	24	19	Klhl12, Rabif	28564, -10541	in gene, upstream
1270	1	136384851	136393946	9095	17.113	16.591	14.581	15.891	0.904106	42	45	39	41	Klhl12, Rabif	37266, -1839	downstream, upstream
1271	1	136399422	136400863	1441	5.289	10.796	12.067	10.578	1.40783	9	19	21	19	Rabif	8905	in gene
1272	1	136405625	136406432	807	10.269	7.923	7.846	9.923	0.976748	18	14	14	22	Rabif	14791	downstream
1273	1	136409516	136411750	2234	9.143	10.986	13.357	12.786	1.29877	21	27	27	25	Rabif	19396	downstream
1274	1	136412291	136413501	1210	7.541	10.73	9.676	8.324	0.985168	12	15	17	15	Rabif	21659	downstream
1275	1	136413807	136414675	868	9.444	8.852	10	10.185	1.10325	17	13	16	14	Rabif	23004	downstream
1276	1	136415096	136427840	12744	18.051	16.97	16.274	14.667	0.883498	48	47	40	40	4931440L10Rik	31621	downstream
1277	1	136451321	136454427	3106	18.01	18.186	17.381	19.598	1.02163	43	36	35	37	4931440L10Rik, Jarid1b	215, -3898	in gene, upstream
1278	1	136455681	136458130	2449	13.079	11.145	10.934	10.868	0.900017	23	27	22	26	4931440L10Rik, Jarid1b	-3816, 133	upstream, in gene
1279	1	136458223	136459584	1361	11.954	9.07	11.023	9.07	0.955717	25	16	20	18	4931440L10Rik, Jarid1b	-5814, 2131	upstream, in gene
1280	1	136469202	136470128	926	7.345	6.069	10.31	5.897	1.20822	13	8	22	12	Jarid1b	12893	in gene
1281	1	136477037	136479542	2505	10.09	8.962	9.179	10	1.00667	21	22	21	23	Jarid1b	21517	in gene
1282	1	136510257	136511221	964	5.4	7.867	9.533	6.967	1.24369	11	16	22	14	Jarid1b	53967	in gene
1283	1	136542682	136543865	1183	8.622	10.108	9.514	12.243	1.16161	14	17	17	17	LOC100042418, Syt2	674, 15	in gene, in gene
1284	1	136600711	136602087	1376	10.628	9.721	10.674	11.721	1.10055	18	19	22	20	Syt2	58141	in gene
1285	1	136605563	136607395	1832	9.569	8.362	10.466	11.034	1.19904	20	13	25	18	Syt2	63221	in gene
1286	1	136636119	136644826	8707	22.254	22.831	17.456	17.83	0.782655	84	95	59	63	Syt2	97214	in gene
1287	1	136772154	136773375	1221	8.342	9.632	7.605	10.763	1.02192	13	16	16	19	Ppp1r12b	79753	in gene
1288	1	136851119	136853088	1969	9.581	10.274	11.355	11.339	1.14299	17	23	19	23	Ppp1r12b, Ube2t	414, -7051	in gene, upstream
1289	1	136857292	136859103	1811	10.625	10.036	7.537	10.375	0.866947	28	20	15	20	Ppp1r12b, Ube2t	-5680, -957	upstream, upstream
1290	1	136859502	136860489	987	8.581	10.065	11.516	7.355	1.01207	15	15	20	14	Ppp1r12b, Ube2t	-7478, 841	upstream, in gene
1291	1	136883596	136885130	1534	8.583	10.854	12.604	11.326	1.23116	18	19	22	28	Lgr6	117490	in gene
1292	1	137001152	137001971	819	5.769	7.692	6.52	9.577	1.19582	10	15	13	19	Lgr6, Ptprv	292, 24292	in gene, downstream
1293	1	137023541	137025016	1475	10.37	10.152	11.913	12.522	1.19067	20	16	20	19	Ptprv, LOC100042432, Ptpn7	1575, 3462, -5024	in gene, downstream, upstream
1294	1	137025353	137034718	9365	27.788	24.134	22.226	22.907	0.869246	71	57	48	54	Ptprv, LOC100042432, Ptpn7, Arl8a	-4182, -2295, 733, -13376	upstream, upstream, in gene, upstream
1295	1	137035228	137036331	1103	6.971	8.314	9.686	11.114	1.36081	11	15	19	18	Ptprv, LOC100042432, Ptpn7, Arl8a	-9926, -8039, 6477, -7632	upstream, upstream, in gene, upstream
1296	1	137041676	137045838	4162	15.286	13.346	11.669	13.171	0.867561	33	40	25	28	Ptpn7, Arl8a	14455, 346	downstream, in gene
1297	1	137050710	137051518	808	8	10.28	9.16	7.2	0.894967	12	16	14	17	Ptpn7, Arl8a, Gpr37l1	21812, 7703, 12887	downstream, in gene, downstream
1298	1	137066173	137067213	1040	5.061	6.394	8.667	10.273	1.65343	9	11	14	15	Gpr37l1	-2692	upstream
1299	1	137094638	137098327	3689	16.165	16.737	12.661	9.8	0.682664	44	44	37	28
1300	1	137098387	137105021	6634	20.531	19.295	15.686	15.233	0.776352	68	67	46	50
1301	1	137144772	137150172	5400	20.631	19.25	12.82	14.006	0.672651	53	48	35	38	Elf3, Rnpep	7543, 33134	downstream, downstream
1302	1	137153019	137154115	1096	11.857	8.571	9.514	6.371	0.777609	17	16	17	16	Elf3, Rnpep	1448, 27039	in gene, downstream
1303	1	137177876	137179220	1344	7.595	7.81	6.071	10.381	1.06796	14	13	12	18	Rnpep	2058	in gene
1304	1	137179427	137181085	1658	11.745	13.082	10.804	8.44	0.775124	17	28	19	17	Rnpep	350	in gene
1305	1	137207567	137210599	3032	15.263	13.126	14.032	16.642	1.08049	35	34	38	41	Timm17a	1231	in gene
1306	1	137270518	137272377	1859	8.667	10.483	7.397	10.017	0.909347	19	24	16	19	Lmod1, Tmem58, Ipo9	50057, 193, 55621	downstream, in gene, downstream
1307	1	137324638	137326626	1988	11.429	10.794	10.571	10.794	0.961391	23	21	17	22	Ipo9, Nav1	1436, 156654	in gene, downstream
1308	1	137326708	137329376	2668	12.667	11.286	11.893	11.488	0.97612	28	24	29	22	Ipo9, Nav1	-974, 154244	upstream, downstream
1309	1	137362530	137364585	2055	11.219	9.094	9.594	9.047	0.917688	17	17	19	20	Nav1	118729	in gene
1310	1	137411393	137414336	2943	11.739	10.848	10.522	10.924	0.949484	24	24	25	23	Nav1	69422	in gene
1311	1	137481008	137482223	1215	8.868	10.971	11.263	8.132	0.97762	19	21	29	18	Nav1, EG215714	671, 265	in gene, in gene
1312	1	137583393	137586570	3177	8.444	10.163	8.727	8.918	0.948299	15	23	17	15	LOC623327	40623	in gene
1313	1	137594914	137596433	1519	6.955	7.617	8.532	10.723	1.32137	11	14	16	19	LOC623327	29931	in gene
1314	1	137610425	137613067	2642	15.289	13.036	14.831	12.747	0.973628	35	28	29	23	LOC623327	13858	in gene
1315	1	137616179	137617313	1134	8.389	8.389	9.444	11.514	1.24914	21	16	16	19	LOC623327, Csrp1	8858, -9028	in gene, upstream
1316	1	137621941	137623112	1171	11.054	8.892	8.811	8.081	0.846887	22	14	15	15	LOC623327, Csrp1	3078, -3248	in gene, upstream
1317	1	137623590	137633684	10094	13.324	12.371	13.387	13.49	1.046	31	39	31	28	LOC623327, Csrp1	-3033, 2863	upstream, in gene
1318	1	137634151	137634725	574	6.667	5.222	12.294	7.588	1.6723	13	9	23	15	LOC623327, Csrp1	-8834, 8664	upstream, in gene
1319	1	137651245	137652400	1155	9.667	8.5	11.194	12.389	1.29812	13	14	26	22	Csrp1	26048	downstream
1320	1	137652622	137653872	1250	9.436	9.308	10.949	10.051	1.12036	15	16	17	16	Csrp1, Phlda3	27473, -9463	downstream, upstream
1321	1	137655025	137677813	22788	27.562	25.847	24.706	25.435	0.938812	73	65	57	65	Csrp1, Phlda3	40645, 3709	downstream, downstream
1322	1	137684621	137686744	2123	9.734	10.631	8.172	9.705	0.87783	19	21	19	20	Tnni1	-10728	upstream
1323	1	137689952	137691427	1475	10.261	9.17	8.587	8.723	0.890845	21	22	17	15	Tnni1	-5721	upstream
1324	1	137695094	137697965	2871	14.211	13.258	15.589	12.922	1.03793	32	33	33	29	Tnni1	119	in gene
1325	1	137700379	137701248	869	9.786	9.857	8.929	8.643	0.894568	16	17	14	12	Tnni1	4403	in gene
1326	1	137743225	137744041	816	5.962	7	9.115	11.154	1.56372	9	11	13	19	Tnnt2	10651	in gene
1327	1	137744191	137745158	967	8.484	6.161	7.452	10.903	1.25333	16	11	14	22	Tnnt2	11692	in gene
1328	1	137747198	137750864	3666	11.77	12.73	11.504	10.93	0.915673	20	27	28	24	Tnnt2	16049	downstream
1329	1	137750901	137752911	2010	11.841	9.952	8.651	8.635	0.79319	24	22	19	18	Tnnt2	18924	downstream
1330	1	137791648	137793275	1627	11.02	11.68	6	8.204	0.625727	17	19	14	16	Pkp1	23140	in gene
1331	1	137815216	137816219	1003	6.355	6.839	9.581	10.452	1.51834	8	13	17	15	Pkp1	-116	upstream
1332	1	137819396	137824141	4745	14.311	12.858	11.75	9.682	0.78884	26	28	23	18	Pkp1	-6167	upstream
1333	1	137829980	137842982	13002	30.803	29.668	25.275	27.454	0.871972	107	101	83	93	9830123M21Rik	45395	downstream
1334	1	137890810	137893152	2342	13.311	12.311	10.473	10.865	0.8328	24	27	20	23	9830123M21Rik	-10105	upstream
1335	1	137902611	137924831	22220	24.282	23.012	20.061	21.153	0.871442	106	98	66	80	Tmem9	-882	upstream
1336	1	137928460	137929826	1366	5.524	6.395	10.954	5.14	1.35028	12	12	22	10	Tmem9	14540	in gene
1337	1	137946638	137948210	1572	9.51	10.694	11.02	9.98	1.0394	21	23	21	19	Cacna1s	-2054	upstream
1338	1	137997601	138002772	5171	18.205	15.124	17.646	15.292	0.988268	45	36	35	43	Cacna1s	50708	in gene
1339	1	138015341	138018170	2829	10.568	13.273	12.193	12.864	1.051	20	26	21	22	Cacna1s, Kif21b	67277, -11223	downstream, upstream
1340	1	138024455	138025041	586	11.444	7.667	6.167	7	0.688975	18	13	9	11	Cacna1s, Kif21b	75270, -3230	downstream, upstream
1341	1	138025223	138040876	15653	23.945	21.81	23.206	22.297	0.994492	67	51	61	57	Cacna1s, Kif21b	83571, 5071	downstream, in gene
1342	1	138041087	138044975	3888	11.729	10.681	9.77	10.7	0.913432	28	25	20	24	Kif21b	15053	in gene
1343	1	138067649	138079899	12250	22.898	20.589	19.179	19.031	0.878653	51	58	52	53	Kif21b, 2310006M14Rik	45796, 34179	in gene, downstream
1344	1	138079965	138082427	2462	11.727	8.961	6.273	7.221	0.652262	25	18	15	13	Kif21b, 2310006M14Rik	53218, 26757	downstream, in gene
1345	1	138123810	138128514	4704	10.667	10.415	11.429	12.034	1.11294	23	19	21	24	5730559C18Rik	4679	in gene
1346	1	138129201	138130123	922	8.379	7.724	11.103	10.241	1.32547	13	12	18	13	5730559C18Rik	1179	in gene
1347	1	138130391	138131812	1421	9.8	9.2	10.778	9.267	1.055	18	18	22	18	5730559C18Rik	-260	upstream
1348	1	138156012	138157958	1946	12.131	13.483	12.246	12.426	0.963223	21	27	25	22	Gpr25, Camsap1l1	492, 85696	in gene, downstream
1349	1	138212746	138213736	990	9.548	9.452	9.806	7.355	0.903211	15	18	14	13	Camsap1l1	29440	in gene
1350	1	138213780	138215108	1328	11.643	7.071	9.167	8.643	0.951694	21	13	15	15	Camsap1l1	28237	in gene
1351	1	138219133	138220225	1092	6.886	5.057	8.657	9.571	1.52625	13	9	13	14	Camsap1l1	23002	in gene
1352	1	138224492	138225635	1143	10.194	8.25	5.222	10.583	0.856918	16	16	11	16	Camsap1l1	17618	in gene
1353	1	138237097	138240799	3702	13.73	11.816	11.53	13.278	0.971111	28	22	22	23	Camsap1l1	3733	in gene
1354	1	138242276	138248754	6478	24.144	23.451	18.129	18.658	0.772917	77	63	54	54	Camsap1l1	-2834	upstream
1355	1	138253915	138254761	846	8.222	9.704	10.185	8.519	1.0434	19	20	19	14
1356	1	138254886	138259001	4115	12.086	11.953	9.172	9.273	0.767295	21	23	20	20
1357	1	138312251	138314596	2345	14.257	14.014	11.838	12.811	0.871883	25	29	24	26	9230116N13Rik, Ddx59	-532, 1575	upstream, in gene
1358	1	138321335	138329419	8084	25.917	24.075	19.798	20.514	0.806369	71	77	63	55	9230116N13Rik, Ddx59	-12486, 13529	upstream, in gene
1359	1	138337160	138344911	7751	25.277	24.227	21.297	20.174	0.83773	64	63	56	51	Ddx59	29187	downstream
1360	1	138362452	138369178	6726	16.957	15.805	17.324	15.719	1.00858	41	37	38	38	Kif14	1280	in gene
1361	1	138427333	138429839	2506	9.5	9.91	9.756	11.962	1.11891	17	18	20	29	Kif14	64051	downstream
1362	1	138429951	138431129	1178	11.108	8.622	7.351	8.676	0.812316	19	15	9	17	Kif14	66005	downstream
1363	1	138513179	138514330	1151	9.278	7.639	6.5	7.5	0.82757	19	13	11	11	Zfp281	-7768	upstream
1364	1	138521779	138524868	3089	16.897	15.443	15.412	15.711	0.962369	39	37	35	29	Zfp281	1801	in gene
1365	1	138555334	138556943	1609	8.4	10.2	7.98	10.76	1.00753	17	14	14	18
1366	1	138557114	138558304	1190	11	7.395	11.184	10.184	1.16162	17	12	18	14
1367	1	138566679	138568376	1697	12.189	9.679	9.472	11.774	0.971557	27	18	23	35
1368	1	138568621	138569698	1077	5.706	8.912	7.706	7.088	1.01204	11	20	12	12
1369	1	138571677	138572291	614	4.8	6.3	5.65	10.6	1.46396	7	11	10	18
1370	1	138580873	138582308	1435	8.289	7.244	11.378	8.422	1.27471	15	15	19	12
1371	1	138588839	138590332	1493	10.37	7.783	9.891	10.935	1.14725	16	11	15	16
1372	1	138592090	138593319	1229	8.026	7.667	10.487	7.359	1.13719	13	14	18	12
1373	1	138845349	138846024	675	6.905	5.286	10.143	7.952	1.48429	13	8	18	16	Nr5a2	11339	in gene
1374	1	139067462	139068064	602	11.316	7.684	6.789	7.632	0.759	16	13	12	12
1375	1	139796624	139797666	1042	8.242	7.424	10.667	9.667	1.29797	19	13	21	16	LOC100043143	1970	in gene
1376	1	140475663	140477887	2224	12.942	11.221	10.478	11.58	0.912883	24	25	20	21	Nek7	39498	in gene
1377	1	140511339	140512081	742	7.957	6.304	8.13	10.739	1.32312	13	9	14	18	Nek7	4563	in gene
1378	1	140514635	140516017	1382	10.93	9.791	7.86	7.628	0.747454	15	14	14	13	Nek7	947	in gene
1379	1	140516221	140517093	872	12.857	9.286	9.036	10.929	0.901639	21	13	18	19	Nek7	-384	upstream
1380	1	140737801	140738734	933	11.172	7	9.586	10.6	1.11083	21	10	22	18	Lhx9, 2310009B15Rik	5889, 15164	in gene, downstream
1381	1	140744414	140745311	897	9.357	6.036	9.964	8.481	1.19827	16	16	18	13	Lhx9, 2310009B15Rik	-706, 8569	upstream, downstream
1382	1	140751031	140752443	1412	9.636	8.225	8.273	8.886	0.960696	18	15	16	15	Lhx9, 2310009B15Rik	-7581, 1694	upstream, in gene
1383	1	140859286	140860236	950	9.1	10.2	9.867	9.9	1.0242	17	15	15	18	Dennd1b	-602	upstream
1384	1	141317886	141318618	732	10.957	7.826	7.435	7.826	0.81249	18	11	12	10	Zbtb41	-708	upstream
1385	1	141318767	141322733	3966	13.621	13.411	12.694	14.266	0.997336	34	30	29	28	Zbtb41	1790	in gene
1386	1	141355471	141356334	863	12.741	9.077	9.444	9.815	0.882712	23	20	20	17	Zbtb41, Aspm	36942, 4552	downstream, in gene
1387	1	145547122	145548442	1320	8.146	9.634	7.244	8.073	0.861474	16	19	13	14	Cdc73	2032	in gene
1388	1	145566351	145568004	1653	11.673	11.462	7.712	6.51	0.61474	28	21	17	15
1389	1	145571319	145573559	2240	10.314	10.754	7.129	8.894	0.760537	18	19	12	18
1390	1	145586767	145588646	1879	10.712	11.729	8.175	9.983	0.809144	22	25	20	17	Glrx2, Trove2	1227, 36475	in gene, downstream
1391	1	145590072	145590831	759	11.333	6.917	10.25	7.458	0.970301	17	12	14	10	Glrx2, Trove2	3972, 33730	in gene, downstream
1392	1	145623164	145624546	1382	9.341	10.568	8.119	7.909	0.805063	19	19	19	21	Trove2, Uchl5	326, -610	in gene, upstream
1393	1	145624547	145626633	2086	11.492	10.462	10.462	10	0.93204	19	18	20	18	Trove2, Uchl5	-1409, 1125	upstream, in gene
1394	1	145850663	145852378	1715	9.849	8.547	9.528	11.491	1.14259	22	15	17	19	Rgs2	-241	upstream
1395	1	151794413	151796103	1690	12.66	9.736	9.302	8.887	0.812154	22	16	17	14	Pla2g4a	13156	in gene
1396	1	152242103	152243785	1682	9.264	9.34	10.415	8.358	1.00908	19	14	16	17	BC003331, Tpr	-2759, 2961	upstream, in gene
1397	1	152882304	152883142	838	5.308	5.889	7.667	10.407	1.61418	9	10	12	19
1398	1	152925238	152932544	7306	21.639	20.956	17.639	18.326	0.844348	72	75	79	80
1399	1	152933084	152936470	3386	14.245	13.358	9.481	8.802	0.662356	32	24	20	16
1400	1	152936495	152938033	1538	12.146	9.729	8.562	9.646	0.832366	20	18	18	15
1401	1	152938776	152955112	16336	27.159	26.838	19.577	20.002	0.732985	74	81	75	67
1402	1	152957764	152958487	723	12.182	8.5	9.545	6.818	0.791171	16	15	18	12
1403	1	152959762	152961063	1301	7.974	9.488	8.237	8.694	0.969591	18	20	19	19
1404	1	152972307	152980281	7974	18.767	18.402	16.321	15.073	0.844629	44	54	51	38
1405	1	153011640	153013859	2219	7.7	7.014	9.557	9.9	1.32235	19	20	21	25
1406	1	153014076	153016073	1997	12	10.222	11.73	12.318	1.08217	21	17	25	26
1407	1	153022489	153029351	6862	17.249	16.807	14.676	14.541	0.857911	37	37	32	34	LOC676758	-3776	upstream
1408	1	153042789	153043386	597	12.333	5.722	5.294	8.333	0.754749	19	11	9	16	EG668050, LOC668055, 3110040M04Rik	3583, -2447, -8162	downstream, upstream, upstream
1409	1	153043975	153044282	307	14.667	13.556	12.444	11.556	0.85037	21	21	18	17	EG668050, LOC668055, 3110040M04Rik	4624, -1406, -7121	downstream, upstream, upstream
1410	1	153044339	153046287	1948	17.431	13.865	12.714	11.286	0.766871	40	42	31	31	EG668050, LOC668055, 3110040M04Rik	5809, -221, -5936	downstream, upstream, upstream
1411	1	153047210	153047786	576	13.944	11.823	9.722	8.167	0.69426	25	22	14	15	EG668050, LOC668055, 3110040M04Rik, LOC100043286	7994, 1964, -3751, -9758	downstream, downstream, upstream, upstream
1412	1	153055722	153056627	905	15.269	14.385	11.731	10.654	0.754873	40	35	27	25	LOC668055, 3110040M04Rik, LOC100043286	10640, 4925, -1082	downstream, downstream, upstream
1413	1	153059625	153060930	1305	9.195	11.463	9.293	7.051	0.79117	17	21	19	14	3110040M04Rik, LOC100043286	9028, 3021	downstream, downstream
1414	1	153062491	153064128	1637	8.865	9.538	9.808	8.327	0.985437	14	17	20	15	3110040M04Rik, LOC100043286	12060, 6053	downstream, downstream
1415	1	153185895	153187647	1752	11.167	9.833	10.667	10.852	1.02471	18	16	19	20	Ivns1abp	-4857	upstream
1416	1	153188258	153196498	8240	12.805	11.291	11.159	11.697	0.948539	31	27	25	27	Ivns1abp	750	in gene
1417	1	153273261	153274961	1700	8.132	7.509	9.849	10.585	1.30644	19	19	18	19	1200016B10Rik, 1190005F20Rik	1400, -1667	in gene, upstream
1418	1	153276614	153277934	1320	9.732	10.05	11.512	9.268	1.05045	21	23	20	22	1200016B10Rik, 1190005F20Rik	-1763, 1496	upstream, in gene
1419	1	153337537	153340458	2921	7.44	9.725	8.022	8.011	0.934052	16	18	15	15	Rnf2	8956	in gene
1420	1	153343739	153344836	1097	9.571	9.514	10.343	8.914	1.00901	18	16	20	17	Rnf2	3666	in gene
1421	1	153345532	153346270	738	9.826	10.565	10.087	12.826	1.12368	17	15	15	20	Rnf2	2052	in gene
1422	1	153418041	153419269	1228	11.641	11.615	12.026	11.59	1.01548	23	29	26	25	Niban	-9	upstream
1423	1	153444890	153445894	1004	7.156	7.469	5.5	10.625	1.10256	12	14	12	15	Niban	26728	in gene
1424	1	153463384	153465784	2400	10.92	10.4	11.48	11.533	1.07941	19	24	24	26	Niban	45920	in gene
1425	1	153466007	153470104	4097	11.508	10.094	9.602	9.703	0.893667	25	18	17	19	Niban	49391	in gene
1426	1	153513800	153515753	1953	11.246	9.311	10.328	9.492	0.964148	19	17	20	16	Niban	96112	in gene
1427	1	153555720	153557492	1772	7.564	10.018	8.909	7.415	0.92845	14	21	16	16	Niban	137942	in gene
1428	1	153561208	153562255	1047	6.758	10.576	4.788	4.061	0.5105	12	18	8	8	Niban	143067	in gene
1429	1	153585382	153590191	4809	14.581	14.723	10.034	10.122	0.687824	42	36	21	21	Edem3	-7024	upstream
1430	1	153591586	153593073	1487	11.87	11.478	8.609	9.545	0.77754	19	19	16	15	Edem3	-2481	upstream
1431	1	153599579	153602249	2670	12.441	13.381	12.238	13.571	0.999497	28	27	23	26	Edem3	6104	in gene
1432	1	153602294	153604540	2246	13.086	13.443	10.043	9.471	0.735572	29	25	19	18	Edem3	8607	in gene
1433	1	153604613	153606512	1899	11.661	10.949	12.492	12.237	1.09372	28	23	32	25	Edem3	10752	in gene
1434	1	153624407	153626289	1882	9.271	10.136	9.051	9.458	0.953728	17	18	16	18	Edem3	30538	in gene
1435	1	153938072	153938778	706	11.636	4.864	4.955	7.818	0.774121	18	10	8	11	1700025G04Rik	-1196	upstream
1436	1	154231423	154233917	2494	6.577	9.59	8.573	6.821	0.952187	14	25	24	22	5730449L18Rik	1142	in gene
1437	1	154420434	154422288	1854	9.534	8.328	10.897	10.293	1.18632	17	23	21	24	Rgl1	50880	in gene
1438	1	154425051	154426022	971	6.387	6.419	11.133	8.613	1.54193	15	11	25	15	Rgl1	46705	in gene
1439	1	154436113	154448466	12353	21.917	20.969	18.05	19.891	0.884694	84	85	61	74	Rgl1	29952	in gene
1440	1	154453018	154455317	2299	9.417	10.042	8.583	8.931	0.900046	20	20	18	20	Rgl1	18074	in gene
1441	1	154457204	154466160	8956	14.871	15.286	16.089	16.275	1.07318	38	31	36	40	Rgl1	10559	in gene
1442	1	154468995	154470769	1774	10.909	9.8	10.127	10.345	0.988556	18	15	20	18	Rgl1	2359	in gene
1443	1	154612441	154613928	1487	10.191	12.34	10.66	12.064	1.00857	21	24	30	21	Apobec4, Arpc5	15503, -597	downstream, upstream
1444	1	154638018	154639254	1236	11.29	6.763	10.184	8.105	1.01307	19	11	16	14
1445	1	154642389	154644347	1958	7.377	9.049	7.738	8.475	0.987033	18	14	17	16
1446	1	154656756	154657436	680	12.191	11.429	7.905	7.095	0.635055	22	20	13	10	Ncf2	2076	in gene
1447	1	154746545	154749611	3066	11.427	10.625	10.537	10.448	0.951614	25	17	23	19	Smg7	1674	in gene
1448	1	154750268	154752455	2187	9.493	12.667	7.536	10.942	0.833845	20	32	17	30	Smg7	-1609	upstream
1449	1	154864886	154865653	767	10.25	8.583	8.167	7.542	0.834121	16	18	15	11	Nmnat2	63038	in gene
1450	1	154866369	154869352	2983	8.363	11.204	8.032	6.256	0.730209	18	21	22	11	Nmnat2	65629	in gene
1451	1	154880809	154881532	723	10.636	7.682	8	4.636	0.689813	20	12	17	7	Nmnat2	78939	in gene
1452	1	155113818	155114793	975	7.29	7.226	7.032	11.129	1.2511	10	12	13	17	Lamc1	65611	in gene
1453	1	155114850	155116116	1266	6.846	6.923	6.872	10.308	1.24773	14	13	13	19	Lamc1	64433	in gene
1454	1	155119474	155120124	650	10.35	9.15	10.7	8.95	1.00769	16	17	16	13	Lamc1	60117	in gene
1455	1	155120417	155123529	3112	11.464	10.299	13.167	12.34	1.17204	28	19	32	32	Lamc1	57943	in gene
1456	1	155124218	155125468	1250	7.421	7.243	13.103	12.282	1.73111	12	17	22	26	Lamc1	55073	in gene
1457	1	155129388	155130445	1057	8.818	7.636	10.273	12.576	1.38866	21	17	24	25	Lamc1	50000	in gene
1458	1	155131159	155134265	3106	8.701	9.485	12.351	11.165	1.29308	20	19	20	19	Lamc1	47204	in gene
1459	1	155134881	155135711	830	6.56	5.56	8	10.6	1.53465	13	10	13	23	Lamc1	44620	in gene
1460	1	155147466	155148569	1103	6.618	9.147	10	7.618	1.11754	13	16	15	12	Lamc1, EG667795	31899, -4463	in gene, upstream
1461	1	155152240	155153158	918	7.828	5.536	11.929	10.759	1.6977	15	11	24	29	Lamc1, EG667795	27217, 219	in gene, in gene
1462	1	155153896	155157109	3213	13.63	10.72	15.84	15.92	1.30431	24	25	31	28	Lamc1, EG667795	24414, 3022	in gene, downstream
1463	1	155163818	155167296	3478	7.835	8.495	9.661	10.5	1.2346	16	15	20	20	Lamc1, EG667795	14359, 13077	in gene, downstream
1464	1	155178258	155181422	3164	11.475	12.02	10.899	11.677	0.960885	26	28	30	31	Lamc1, EG626058	76, 81505	in gene, downstream
1465	1	155271775	155273204	1429	13.067	15.356	12.289	12.333	0.86627	28	36	24	29	1700012A16Rik	150	in gene
1466	1	155330997	155334467	3470	12.761	13.569	11.872	13.789	0.974592	23	31	19	27	Dhx9	2006	in gene
1467	1	155334868	155335903	1035	12.125	8.406	8.969	11.438	0.99396	21	15	17	17	Dhx9	-647	upstream
1468	1	155378552	155379549	997	6.407	5.032	9.8	9.733	1.70758	14	11	19	21	Npl	17794	in gene
1469	1	155578684	155581545	2861	17.967	16.089	15.367	15.318	0.901016	47	43	32	37	Rgs16	-7390	upstream
1470	1	155593709	155604175	10466	19.049	17.725	16.856	18.67	0.966063	45	42	40	45	Rgs16, Rnasel	11438, -1119	downstream, upstream
1471	1	155743528	155748494	4966	10.839	10.377	9.574	12.123	1.02267	25	27	19	23	Teddm1, LOC100043357, Glul	7089, -431, -1064	downstream, upstream, upstream
1472	1	155748494	155752860	4366	10.221	9.529	9.86	10.25	1.01823	27	20	22	20	Teddm1, LOC100043357, Glul	11755, 4235, 3602	downstream, downstream, in gene
1473	1	155756853	155758406	1553	8.959	10.286	7.041	8.714	0.818654	18	16	13	15	LOC100043357, Glul	11187, 10554	downstream, downstream
1474	1	155844947	155845814	867	5.926	8	8.667	11.889	1.47609	9	13	12	17
1475	1	155853684	155856180	2496	11.795	10.286	8.299	10.231	0.839183	23	25	22	24
1476	1	155874099	155874945	846	9.741	9.667	6.444	7.963	0.742323	15	15	13	17	LOC100043359	6909	in gene
1477	1	155874978	155885856	10878	22.412	21.521	19.31	20.053	0.895978	86	76	65	68	LOC100043359	1014	in gene
1478	1	155964401	155965934	1533	7.318	7.75	7.229	10.458	1.17381	14	14	12	19
1479	1	155995823	155996572	749	9.087	6.087	7.182	10.783	1.18393	13	12	12	19
1480	1	156051761	156052699	938	5.793	6.724	7.483	10.586	1.44356	11	11	12	15
1481	1	156554234	156555472	1238	9.59	10.487	6.154	5.077	0.559396	17	20	11	10	Cacna1e	18197	in gene
1482	1	156873480	156890541	17061	27.212	25.173	23.283	23.081	0.885063	91	75	69	62
1483	1	156895894	156899618	3724	10.932	7.966	12.641	12.897	1.35136	21	15	22	26
1484	1	156899865	156900934	1069	6.735	7.294	9.735	7.618	1.23694	11	12	18	14	LOC671336	12050	downstream
1485	1	156902765	156904723	1958	11.656	11.41	11.18	10.082	0.92179	22	20	23	19	LOC671336	8705	downstream
1486	1	156904796	156914271	9475	15.108	13.993	13.405	13.97	0.940689	34	30	33	32	LOC671336	2916	downstream
1487	1	156919991	156922687	2696	11.714	11.941	12.441	12.833	1.06844	17	24	20	25	LOC671336	-8890	upstream
1488	1	156929575	156937277	7702	12.462	11.208	12.865	13.273	1.10427	34	26	26	27	Ier5	13340	downstream
1489	1	156938430	156941544	3114	11.235	8.837	7.612	10.337	0.894231	19	20	17	22	Ier5	6779	downstream
1490	1	156941904	156945497	3593	12.518	11.661	11.67	10.223	0.905455	22	23	21	19	Ier5	3066	downstream
1491	1	156946365	156947227	862	11.407	9.259	7.593	9.778	0.840559	17	19	15	20	Ier5	-30	upstream
1492	1	157003988	157004845	857	8.704	7.741	8.111	12.111	1.22967	16	12	12	19	Stx6	-1417	upstream
1493	1	157004923	157007939	3016	10.589	11.684	8.957	9.2	0.815202	24	25	27	21	Stx6	598	in gene
1494	1	157047196	157050266	3070	10.135	10.656	11.083	11.271	1.07518	19	21	21	20	Stx6, BC034090	42898, 40676	in gene, downstream
1495	1	157069246	157072034	2788	12.943	14.421	14.102	13.448	1.0068	28	32	30	23	BC034090	18767	in gene
1496	1	157080209	157081182	973	7.733	5.8	10.767	9.733	1.51482	14	11	17	13	BC034090	8712	in gene
1497	1	157098706	157099361	655	11.048	6.9	4.571	5.19	0.543849	17	11	8	9	BC034090	-9626	upstream
1498	1	157099526	157100759	1233	9.789	10.053	10.162	10.658	1.04929	22	15	21	17
1499	1	157123158	157125783	2625	11.695	14.256	11.863	14	0.996609	30	30	31	24	Xpr1	140104	in gene
1500	1	157166281	157166985	704	12.636	8.182	9.909	8.045	0.862427	19	12	15	12	Xpr1	97941	in gene
1501	1	157167133	157168706	1573	9.18	10.88	10.38	9.2	0.976072	17	22	20	17	Xpr1	96655	in gene
1502	1	157182557	157185360	2803	14.625	15.648	13.761	14.557	0.935421	31	37	34	41	Xpr1	80616	in gene
1503	1	157193400	157199836	6436	11.806	14.229	11.438	11.94	0.897945	37	42	35	35	Xpr1	67956	in gene
1504	1	157199874	157201756	1882	10.724	11.776	9.345	8.596	0.797378	20	19	18	15	Xpr1	63759	in gene
1505	1	157202685	157204374	1689	8.604	10.057	8.604	6.547	0.811907	20	16	13	13	Xpr1	61045	in gene
1506	1	157230555	157231799	1244	13.205	10.769	11.256	9.128	0.850254	33	28	24	27	Xpr1	33397	in gene
1507	1	157235007	157237652	2645	9.422	10.602	9.518	8.928	0.921195	18	22	17	20	Xpr1	28245	in gene
1508	1	157252532	157260134	7602	17.521	16.126	15.739	15.37	0.92457	45	37	40	37	Xpr1	8241	in gene
1509	1	157262024	157263292	1268	12.308	8.051	9.5	9.615	0.938897	20	14	17	14	Xpr1	1916	in gene
1510	1	157264655	157265523	868	11.482	9.593	9.889	10.926	0.987663	19	20	14	15	Xpr1	-515	upstream
1511	1	157270044	157273450	3406	13.449	12.701	10.14	11.019	0.80914	32	24	26	22	Xpr1	-7173	upstream
1512	1	157273512	157275956	2444	12.68	13.307	11.842	7.895	0.759495	24	25	19	15	Xpr1	-10160	upstream
1513	1	157317485	157320647	3162	11.773	13.394	14.909	17.253	1.27794	20	30	31	34
1514	1	157321265	157322307	1042	7.242	5.121	9.879	10.939	1.6839	11	9	17	15
1515	1	157405183	157410520	5337	14.126	13.922	13.755	13.204	0.961174	28	35	29	29	Acbd6	2599	in gene
1516	1	157583264	157585325	2061	10.846	10.092	8.554	10.169	0.894211	20	20	21	22	Lhx4	442	in gene
1517	1	157587963	157590624	2661	10.5	9.595	10.191	11.429	1.07589	23	17	18	23	Lhx4	-4557	upstream
1518	1	157641507	157642303	796	9.5	6.875	11.542	7.708	1.17557	16	11	17	10	Qscn6	18124	in gene
1519	1	157642508	157643534	1026	8.594	8.812	11.156	7.938	1.09698	13	15	23	17	Qscn6	17008	in gene
1520	1	157643584	157645755	2171	9.824	10.677	10.323	10.924	1.03639	19	22	21	26	Qscn6	15360	in gene
1521	1	157652673	157653440	767	9.25	9.458	10.25	8.667	1.01117	14	14	20	18	Qscn6	6973	in gene
1522	1	157655137	157663259	8122	15.262	15.454	13.549	13.829	0.891327	33	32	27	28	Qscn6	831	in gene
1523	1	157673572	157675918	2346	10.808	12.781	10.151	10.274	0.86587	21	25	24	18
1524	1	157677192	157679538	2346	10.589	12.027	8.205	8.685	0.746816	21	18	18	17
1525	1	157679687	157682087	2400	8.307	9.733	7.187	8.467	0.867738	17	19	11	16
1526	1	157682750	157683758	1008	13.062	9.188	6.5	7	0.606742	21	15	14	11	Cep350	137131	downstream
1527	1	157690246	157691160	914	8.357	8.786	10.214	6.357	0.966634	12	12	19	10	Cep350	129682	downstream
1528	1	157691219	157692146	927	7.667	5.448	10.069	8.966	1.45139	15	9	16	15	Cep350	128703	downstream
1529	1	157727499	157730287	2788	9.184	7.816	9.437	9.034	1.08653	23	17	19	18	Cep350	91492	in gene
1530	1	157820471	157823515	3044	16.537	16.474	12.937	14.474	0.83036	31	29	24	26	Cep350, LOC676894	-1608, 2350	upstream, downstream
1531	1	157880424	157882479	2055	11.797	10.141	9.156	12.065	0.967317	23	24	17	25	Tor1aip1, Ifrg15	1974, -6596	in gene, upstream
1532	1	157884424	157888482	4058	18.787	17.535	16.189	17.913	0.93888	41	47	39	38	Tor1aip1, Ifrg15	-3028, -1594	upstream, upstream
1533	1	157888541	157892158	3617	13.956	14.283	13.487	14.982	1.00814	32	31	27	26	Tor1aip1, Ifrg15, Tor1aip2	-6924, 2302, -8364	upstream, in gene, upstream
1534	1	157892698	157893491	793	6.36	7.88	9.56	8.28	1.25281	13	11	17	15	Tor1aip1, Ifrg15, Tor1aip2	-9669, 5047, -5619	upstream, in gene, upstream
1535	1	157918615	157920254	1639	9.725	13.28	9.2	9.6	0.817214	20	29	19	19	Tor1aip2, A230106N23Rik	20721, 15582	downstream, downstream
1536	1	157921568	157922422	854	8.259	8.593	8.111	8.741	1	13	14	14	14	Tor1aip2, A230106N23Rik	23282, 13021	downstream, downstream
1537	1	157936870	157938019	1149	6.389	8.417	8.111	10.75	1.27388	9	13	11	17	A230106N23Rik	-2428	upstream
1538	1	157960895	157962798	1903	10	12.627	12.4	12.517	1.10121	18	19	30	20
1539	1	157963279	157964666	1387	9.786	10.667	9.047	8.814	0.87327	19	21	18	14
1540	1	158140745	158155942	15197	34.101	33.455	29.672	31.672	0.908047	111	123	83	101
1541	1	158156380	158158412	2032	10.234	10.141	11.031	9.484	1.00687	18	18	24	19
1542	1	158158534	158160362	1828	8.842	11.965	11.298	11.456	1.09357	15	22	20	23
1543	1	158232987	158233973	986	8.643	11.25	7.194	10.613	0.895139	15	21	11	21	Tdrd5, Nphs2	360, -7386	in gene, upstream
1544	1	158315645	158318365	2720	10.529	9.349	9.506	9.753	0.96886	25	18	23	22	9430070O13Rik	13116	in gene
1545	1	158343861	158345508	1647	7.346	9.269	8.269	9.288	1.0567	12	16	16	15
1546	1	158345684	158347077	1393	12	15.293	12.82	11.659	0.896897	23	31	30	26
1547	1	158348304	158350974	2670	11.53	12.446	10.807	12.434	0.969344	22	30	25	20	Soat1	54820	downstream
1548	1	158389334	158391294	1960	6.914	8.131	9.279	11.705	1.39475	17	22	17	23	Soat1	14145	in gene
1549	1	158397802	158398424	622	8.737	7.211	7.211	11.632	1.18153	16	13	10	16	Soat1	6346	in gene
1550	1	158398914	158399996	1082	8.091	6.333	6.303	10.394	1.15758	13	9	8	17	Soat1	5004	in gene
1551	1	158403747	158404977	1230	11.29	9.895	10.306	9.184	0.919991	30	22	21	22	Soat1	97	in gene
1552	1	158462766	158463333	567	11.556	6.111	5.444	5.611	0.625743	15	9	7	11	LOC100039026	8946	downstream
1553	1	158488038	158491316	3278	10.762	8.745	10.307	10.529	1.06813	25	21	24	25	Abl2	497	in gene
1554	1	158535049	158535854	805	6.36	11.24	8.52	9.36	1.01591	8	15	11	17	Abl2	46271	in gene
1555	1	158538230	158541485	3255	12.37	11.529	10.03	10.461	0.8574	25	27	24	19	Abl2	50677	in gene
1556	1	158542884	158544837	1953	10.688	8.41	10.525	10.383	1.09477	21	22	22	18	Abl2	54680	in gene
1557	1	158544898	158550189	5291	14.036	15.4	12.372	13.794	0.888912	30	35	34	32	Abl2	58363	in gene
1558	1	158571513	158573282	1769	10.821	10.714	11.875	9.893	1.01082	18	18	27	17	Abl2	83217	in gene
1559	1	158602829	158605623	2794	13.872	11.897	13.253	11.678	0.96748	29	20	23	21	Tor3a, C530043G21Rik	212, 44815	in gene, downstream
1560	1	158635517	158637467	1950	11.426	9.082	8.317	7.82	0.786864	19	17	14	14	C530043G21Rik	12549	in gene
1561	1	158645206	158648972	3766	14.188	12.025	13.991	13.288	1.04067	27	30	26	32	C530043G21Rik	1952	in gene
1562	1	158649126	158653903	4777	20.101	17.96	17.792	15.846	0.883792	44	43	40	33	C530043G21Rik	-2473	upstream
1563	1	158662869	158667903	5034	15.955	14.123	13.803	13.417	0.90498	35	33	28	36
1564	1	158668254	158684048	15794	22.511	21.949	19.649	20.534	0.903801	76	75	69	62	LOC433368	-6260	upstream
1565	1	158684399	158685236	837	8.038	4.87	7.423	10.615	1.39743	16	10	10	21	LOC433368	2406	in gene
1566	1	158715151	158716542	1391	7.628	9.698	7.256	5.442	0.732887	13	15	12	9	LOC433368	33435	in gene
1567	1	158851129	158852714	1585	8.729	9.083	10.56	9.755	1.14052	21	19	25	21	Ralgps2	17790	in gene
1568	1	158854330	158858029	3699	10.612	11.388	14.56	12.5	1.23	19	21	29	26	Ralgps2	13532	in gene
1569	1	158858037	158859807	1770	12	12.564	12.473	13.164	1.04368	33	26	29	34	Ralgps2, 4930439D14Rik	10789, -10003	in gene, upstream
1570	1	158860508	158864354	3846	13.207	12.835	14.231	14.86	1.11708	30	38	37	36	Ralgps2, 4930439D14Rik	7280, -6494	in gene, upstream
1571	1	158867134	158869540	2406	8.145	8.847	9.461	10.355	1.1662	17	16	21	25	Ralgps2, 4930439D14Rik	1374, -588	in gene, upstream
1572	1	158869662	158871193	1531	10.848	10.792	11.562	13.604	1.16294	19	22	21	28	Ralgps2, 4930439D14Rik	-716, 1502	upstream, downstream
1573	1	158885709	158887800	2091	10.523	11.246	9.985	10.446	0.938536	25	18	15	18
1574	1	158898151	158904537	6386	18.246	18.518	16.895	16.397	0.90556	44	39	41	35
1575	1	158909846	158926756	16910	19.854	19.633	18.357	18.286	0.927976	72	66	50	55
1576	1	158966754	158971011	4257	16.15	13.15	14.91	15.817	1.0487	42	27	36	35
1577	1	158976744	158988651	11907	17.054	14.597	14.815	14.806	0.935863	56	50	42	39
1578	1	159006315	159007711	1396	10.465	10.488	12.977	14.581	1.31523	22	19	29	28
1579	1	159341217	159342518	1301	11.925	12.325	11.925	11.775	0.97732	17	26	32	21	Rasal2, 2810025M15Rik	202, -616	in gene, upstream
1580	1	159374114	159374986	872	8.444	7.741	7.963	11	1.17164	13	17	12	18
1581	1	159379551	159380550	999	8.844	6.969	6.812	10.906	1.12047	15	14	18	18	BC026585	-8663	upstream
1582	1	159389063	159389889	826	8.615	8.577	5.885	10.615	0.959749	13	13	10	19	BC026585	763	in gene
1583	1	159623623	159629501	5878	15.208	15.738	10.372	12.352	0.734311	41	41	27	40
1584	1	161154368	161156599	2231	10.114	10.229	9.357	9.386	0.921349	18	20	15	18	Rfwd2	-6974	upstream
1585	1	161160398	161161566	1168	11.611	10.444	11	10.057	0.954749	23	19	21	18	Rfwd2	-1475	upstream
1586	1	161162947	161171050	8103	17.873	17.87	15.055	15.806	0.863414	35	41	34	36	Rfwd2	4541	in gene
1587	1	161826845	161827425	580	10.842	6.158	7.947	9.895	1.04953	16	10	14	15	Tnr	373235	in gene
1588	1	161971266	161996291	25025	25.936	24.901	23.166	23.848	0.924799	71	61	54	57	4930523C07Rik, 4930562F07Rik	13455, 24271	in gene, downstream
1589	1	162009015	162010562	1547	8	9.449	9.816	9.082	1.08304	15	13	16	16	4930523C07Rik, 4930562F07Rik, Tnn	39465, -1739, 73885	downstream, upstream, downstream
1590	1	162125245	162128111	2866	11.289	11.233	10.378	9.367	0.876698	21	20	19	20	Mrps14, Cacybp	1287, 16230	in gene, downstream
1591	1	162138941	162142355	3414	11.664	12.121	11.813	11.953	0.999201	28	29	28	23	Mrps14, Cacybp, Rabgap1l	15257, 2260, 582421	downstream, in gene, downstream
1592	1	162144084	162144933	849	8.259	6.63	8.963	12.074	1.41292	15	11	15	19	Cacybp, Rabgap1l	-1600, 578561	upstream, downstream
1593	1	162193020	162194461	1441	9.556	11.622	9.911	8.578	0.873029	20	25	20	18	Rabgap1l	529329	in gene
1594	1	162208323	162213836	5513	16.314	14.894	15.465	16.308	1.0181	39	37	40	48	Rabgap1l	511990	in gene
1595	1	162214056	162214959	903	8.143	7.929	12.25	11.464	1.47549	15	15	27	22	Rabgap1l	508562	in gene
1596	1	162224919	162226135	1216	9.474	10.053	8.842	7.868	0.855738	18	15	14	13	Rabgap1l	497542	in gene
1597	1	162227211	162241448	14237	13.009	14.187	13.771	12.892	0.980402	32	47	37	40	Rabgap1l	488740	in gene
1598	1	162254042	162258278	4236	14.181	14.932	13.391	13.735	0.931749	37	47	35	34	Rabgap1l	466909	in gene
1599	1	162258694	162259469	775	8.083	9.174	11.625	7.318	1.0977	16	16	21	13	Rabgap1l	463988	in gene
1600	1	162259572	162263703	4131	11.628	10.861	11.488	11.302	1.01338	22	25	24	25	Rabgap1l	461432	in gene
1601	1	162281102	162282635	1533	8.021	9.311	9.688	9.562	1.11066	16	18	18	18	Rabgap1l	441201	in gene
1602	1	162330501	162331731	1230	10.29	7.553	9.342	11.421	1.16365	21	13	16	19	Rabgap1l	391953	in gene
1603	1	162331881	162333004	1123	6.857	6.771	10.143	7.6	1.30195	13	11	18	15	Rabgap1l	390627	in gene
1604	1	162333053	162334752	1699	9.741	11.111	13.13	10.056	1.11193	20	22	24	19	Rabgap1l	389167	in gene
1605	1	162334968	162342990	8022	14.647	14.749	16.287	15.869	1.09389	37	33	41	43	Rabgap1l	384090	in gene
1606	1	162343711	162345795	2084	8.379	10.697	12.561	13.152	1.34792	19	24	22	24	Rabgap1l	378316	in gene
1607	1	162346702	162348148	1446	7.622	6.933	10.444	10.622	1.44734	16	15	18	21	Rabgap1l	375644	in gene
1608	1	162610695	162611617	922	6.552	3.897	9.345	6.345	1.50158	12	8	20	10	Rabgap1l	111913	in gene
1609	1	162676688	162677512	824	9.808	7.76	9.385	10.077	1.10781	18	14	20	17	Rabgap1l	45969	in gene
1610	1	162689424	162690384	960	6.407	5.867	7.5	10.933	1.50179	13	13	15	22	Rabgap1l	33165	in gene
1611	1	162715369	162719023	3654	12.693	14.421	13.316	12.842	0.964741	26	38	29	28	Rabgap1l	5873	in gene
1612	1	162719358	162726788	7430	15.163	15.034	11.442	14.204	0.84929	42	46	27	44	Rabgap1l	-4	upstream
1613	1	162740409	162745961	5552	14.96	15.017	12.908	11.293	0.807319	29	30	28	29
1614	1	162753466	162756752	3286	11.165	12.136	10.078	11.252	0.915411	23	30	24	23
1615	1	162768999	162769981	982	5.2	5.7	10.5	5.667	1.48321	12	12	15	11
1616	1	162773285	162775843	2558	11.4	11.762	12.137	12.1	1.04641	29	26	26	29
1617	1	162779350	162780119	769	4.75	5.958	4.292	11.125	1.43976	8	10	8	17
1618	1	162833818	162835976	2158	11.044	12.515	11.368	9.676	0.893247	21	24	23	22	Rc3h1	-1704	upstream
1619	1	162837282	162841000	3718	8.56	10.069	10.043	9.052	1.02501	19	22	23	15	Rc3h1	2540	in gene
1620	1	162919289	162919895	606	4.895	6.053	11.263	8.105	1.76909	8	9	20	13	Serpinc1	1972	in gene
1621	1	162961352	162965011	3659	15.939	14.816	12.798	14.105	0.874752	32	27	26	25	Zbtb37, Gas5, Dars2	1209, -2116, 37582	in gene, upstream, downstream
1622	1	162966173	162970323	4150	9.308	10.923	9.723	8.885	0.919777	16	19	20	16	Zbtb37, Gas5, Dars2	-3858, 2951, 32515	upstream, in gene, downstream
1623	1	162998683	162999910	1227	9.385	7.974	10.462	8.077	1.06798	18	15	18	11	Dars2, Cenpl	1467, -1776	in gene, upstream
1624	1	163002012	163006088	4076	15.219	14.75	15.359	14.606	0.999867	34	34	34	38	Dars2, Cenpl	-3287, 2978	upstream, in gene
1625	1	163056520	163057493	973	8.7	9.2	10.967	8.467	1.0857	17	18	18	18	Klhl20	4604	in gene
1626	1	163060257	163061541	1284	13.45	10.05	10.1	9.45	0.831915	23	19	16	20	Klhl20	711	in gene
1627	1	163175740	163188890	13150	24.613	24.774	21.438	22.28	0.885213	70	79	69	56	EG620839, Prdx6	18607, -1018	downstream, upstream
1628	1	163196666	163200456	3790	13.119	13.571	13.714	13.807	1.03114	34	32	36	29
1629	1	163235784	163238029	2245	9.471	11.086	10.114	10.214	0.98886	23	21	23	17
1630	1	163678331	163684155	5824	19.407	19.198	17.115	17.291	0.891232	50	41	41	39
1631	1	163686187	163687319	1132	7.629	8.943	6.629	5.629	0.739681	19	20	11	10
1632	1	163696934	163697977	1043	8.438	9.219	9.033	10.938	1.13105	17	18	18	20
1633	1	163699852	163701421	1569	10.122	8.592	9.857	9.469	1.0327	18	17	21	16	Fasl	17990	downstream
1634	1	163719703	163726082	6379	24.08	24.225	19.07	21.895	0.848049	56	54	45	48	Fasl	-4266	upstream
1635	1	163726706	163727839	1133	12.743	8.343	8.743	7.771	0.783174	21	14	13	13	Fasl	-8646	upstream
1636	1	163728058	163730420	2362	11.054	10.781	9.351	8.676	0.825601	25	20	18	18	Fasl	-10613	upstream
1637	1	163798195	163800259	2064	8.169	8.708	11.108	10.139	1.25893	14	15	16	20	AI848100	8049	in gene
1638	1	163803567	163806356	2789	11.081	12.034	10.54	11.667	0.960718	24	21	26	25	AI848100	2315	in gene
1639	1	163807270	163809849	2579	12.562	12.037	11	12.062	0.937518	26	29	30	33	AI848100	-1283	upstream
1640	1	163817680	163819484	1804	11.527	11.5	9.304	10.554	0.862379	18	19	16	17
1641	1	163820781	163821515	734	9.391	8.957	7.522	9.783	0.943155	16	13	14	17
1642	1	163821767	163828462	6695	29.402	28.12	23.426	26.828	0.873648	82	72	62	63
1643	1	163899577	163901646	2069	11.739	12.769	11.277	12.646	0.97613	19	22	25	24	Pigc	1292	in gene
1644	1	163903541	163905666	2125	8.776	8.552	11.194	11.06	1.28428	16	18	19	21	Pigc	5284	downstream
1645	1	163905830	163907105	1275	8.325	10.475	9.231	12.475	1.15457	17	19	22	25	Pigc	7148	downstream
1646	1	164407508	164408620	1112	11.971	9.657	9.371	11.171	0.949787	20	17	22	21	Dnm3	97	in gene
1647	1	164473971	164474929	958	4.733	4.667	11.367	8.367	2.09936	7	8	17	17	5630401D24Rik	4026	in gene
1648	1	164475110	164480035	4925	13.799	14.123	13.39	13.351	0.957704	28	31	42	34	5630401D24Rik	904	in gene
1649	1	164482273	164483996	1723	8.264	9.113	9.358	12.057	1.23238	16	13	19	19	5630401D24Rik	-4658	upstream
1650	1	164500426	164502148	1722	10.648	9.611	10.259	8.389	0.92048	16	19	18	17	Vamp4	328	in gene
1651	1	164652946	164655221	2275	14.183	12.197	11.535	12.901	0.926308	26	26	21	22	Bat2d	16604	in gene
1652	1	164664248	164669895	5647	14.017	16.305	13.469	14.09	0.908878	24	32	28	24	Bat2d	3616	in gene
1653	1	164801323	164802233	910	8.179	7.571	6.607	10.643	1.09524	14	15	10	15	Fmo1, Fmo2	-5099, 27065	upstream, downstream
1654	1	165332005	165333632	1627	10.98	9.118	10.922	7.627	0.922928	18	17	17	13	Scyl1bp1	954	in gene
1655	1	165860211	165863286	3075	20.031	18.156	17.271	18.198	0.928824	53	47	48	34	Scyl3	1553	in gene
1656	1	165922239	165922983	744	7.5	9.542	9.125	9.667	1.10269	16	16	15	18	BC055324, 2810422O20Rik	2301, -2465	in gene, upstream
1657	1	165923481	165925081	1600	9.4	9.46	8.771	9.58	0.973012	24	20	22	18	BC055324, 2810422O20Rik	631, -795	in gene, upstream
1658	1	166081092	166082262	1170	6.028	5.417	9.222	9.371	1.62455	11	11	14	17	Selp, F5	36168, -313	downstream, upstream
1659	1	166147816	166148694	878	5.37	3.481	7.481	10.148	1.99175	10	6	15	19	F5	66265	in gene
1660	1	166163541	166164260	719	6.087	10.652	9.609	8.478	1.08053	12	21	17	15
1661	1	166177124	166178869	1745	12.87	13.37	11.815	14.13	0.988758	22	30	27	24	Slc19a2	-1190	upstream
1662	1	166179161	166184493	5332	14.94	16.663	12.934	15.114	0.887511	44	53	34	45	Slc19a2	2641	in gene
1663	1	166184664	166185520	856	7.308	6.043	8.04	11.185	1.43997	12	12	21	19	Slc19a2	5906	in gene
1664	1	166235102	166236840	1738	9.982	9.182	8.291	9.745	0.94114	17	14	16	19	Blzf1, Nme7	1644, -1885	in gene, upstream
1665	1	166237276	166240080	2804	10.284	13.011	10.511	11.239	0.933677	22	27	24	33	Blzf1, Nme7	-1063, 822	upstream, in gene
1666	1	166241997	166246284	4287	16.614	14.879	14.06	14	0.890992	53	48	39	44	Blzf1, Nme7	-6525, 6284	upstream, in gene
1667	1	166371118	166372456	1338	9.881	10.643	8.214	8.905	0.834097	21	19	15	13	Nme7, Atp1b1	133931, 16699	downstream, in gene
1668	1	166379682	166380658	976	8.333	9.867	8.733	11.4	1.10621	17	15	15	19	Atp1b1	8316	in gene
1669	1	166387357	166388002	645	6.095	7.19	7.381	11.238	1.40151	11	11	12	16	Atp1b1, LOC100040065	807, -4894	in gene, upstream
1670	1	166388102	166389690	1588	12.347	11.143	8.265	9.265	0.746275	23	20	14	20	Atp1b1, LOC100040065	-410, -3677	upstream, upstream
1671	1	167032569	167036738	4169	27.617	25.287	21.828	24.772	0.880841	69	80	57	56
1672	1	167036741	167046806	10065	18.411	18.138	17.457	18.042	0.971271	50	38	36	38
1673	1	167050704	167051267	563	5.056	5.889	8.667	11.833	1.873	7	8	11	20
1674	1	167114825	167122296	7471	9.565	9.339	12.116	10.681	1.20594	25	28	24	25	Sft2d2	5891	in gene
1675	1	167122356	167126406	4050	14.367	13.672	13	15.694	1.02336	24	28	22	27	Sft2d2	70	in gene
1676	1	167164137	167168488	4351	8.785	9.294	9.574	11.368	1.15836	20	19	19	21	Tiprl	762	in gene
1677	1	167212292	167213260	968	10.467	8.433	9.1	9.533	0.985873	18	13	15	16
1678	1	167249569	167254723	5154	15.805	15.168	17.294	15.354	1.05408	41	35	36	40	Gpr161, Iqwd1	26249, 138450	downstream, downstream
1679	1	167257165	167259764	2599	10.222	10.704	12.37	10.803	1.10738	24	28	23	22	Gpr161, Iqwd1	32567, 132132	downstream, in gene
1680	1	167260802	167262049	1247	9.59	9.462	8.795	9.538	0.962261	15	17	14	17	Gpr161, Iqwd1	35528, 129171	downstream, in gene
1681	1	167286385	167287696	1311	7.341	8.683	10	8.659	1.16444	15	15	17	18	Iqwd1	103556	in gene
1682	1	167308027	167308794	767	10.958	9.208	10.292	7.208	0.867797	17	14	17	11	Iqwd1	82186	in gene
1683	1	167309340	167310166	826	7.846	7.423	8.192	10.885	1.24939	14	15	15	19	Iqwd1	80843	in gene
1684	1	167321743	167322779	1036	10.281	9.812	8.094	7.312	0.766735	21	17	13	14	Iqwd1	68335	in gene
1685	1	167322820	167327413	4593	21.071	22.816	18.929	20.479	0.897942	53	72	45	55	Iqwd1	65480	in gene
1686	1	167328803	167329615	812	9.48	9.68	6.08	6.04	0.632568	13	16	10	13	Iqwd1	61387	in gene
1687	1	167331775	167333518	1743	8.691	10.364	11.454	7.964	1.01905	21	19	25	14	Iqwd1	57950	in gene
1688	1	167333615	167334878	1263	11.46	11.395	12.077	12.077	1.05684	18	24	23	23	Iqwd1	56350	in gene
1689	1	167341896	167342732	836	8.731	7.038	9.692	7.846	1.11218	11	13	16	15	Iqwd1	48282	in gene
1690	1	167355177	167359042	3865	10.496	10.165	10.661	10.174	1.00842	24	20	24	22	Iqwd1	33487	in gene
1691	1	167370572	167373379	2807	13.921	13.614	10.575	11.046	0.785219	30	33	30	20	Iqwd1	18621	in gene
1692	1	167386490	167388755	2265	9.775	8.423	9.704	9.507	1.05567	23	21	17	20	Iqwd1, Brp44	2974, -3717	in gene, upstream
1693	1	167392407	167393662	1255	8.077	8.667	9.795	9.513	1.15313	12	17	17	18	Iqwd1, Brp44	-2438, 1695	upstream, in gene
1694	1	167520307	167521352	1045	7.424	6.485	6.182	10.152	1.17435	13	12	9	18	Mpzl1	43843	downstream
1695	1	167522207	167523533	1326	10.119	7.548	10.619	10.024	1.16845	19	15	18	17	Mpzl1	41802	in gene
1696	1	167545735	167546639	904	9.357	10.464	5.393	11.036	0.828868	14	22	11	17	Mpzl1	18485	in gene
1697	1	167547863	167548909	1046	10	9.061	7.212	12.394	1.02859	19	20	14	25	Mpzl1	16286	in gene
1698	1	167558028	167561055	3027	10.85	12.032	13.745	13.742	1.20125	28	32	28	32	Mpzl1	5131	in gene
1699	1	167561079	167562416	1337	8.857	9.429	10.405	8.857	1.05337	15	22	18	14	Mpzl1	2925	in gene
1700	1	167563969	167567213	3244	14.871	12.584	13.99	12.238	0.955309	29	26	23	20	Mpzl1	-919	upstream
1701	1	167569249	167570421	1172	7.412	8.361	9.25	9.667	1.19933	11	18	17	17	Mpzl1, Rcsd1	-5163, 68390	upstream, downstream
1702	1	167607304	167607955	651	7.35	6.1	9	11.3	1.50929	13	9	14	18	Rcsd1	30596	in gene
1703	1	167620823	167621674	851	10.444	7.259	8.074	7.37	0.872395	16	13	13	12	Rcsd1	16977	in gene
1704	1	167631090	167633589	2499	13.449	11.372	12.308	13.769	1.0506	23	20	22	23	Rcsd1	5886	in gene
1705	1	167634649	167636088	1439	8.467	7.489	9.711	12.889	1.4164	14	16	19	20	Rcsd1	2857	in gene
1706	1	167637223	167641097	3874	11.884	12.413	12.529	11.942	1.00716	23	27	23	23	Rcsd1	-935	upstream
1707	1	167646965	167647820	855	7.926	8.815	6.852	11.704	1.10842	14	14	11	16	Rcsd1	-9167	upstream
1708	1	167690915	167705506	14591	22.833	22.116	18.469	22.352	0.908163	83	75	54	81	Creg1	4299	in gene
1709	1	167705739	167706626	887	7.464	7.857	7.429	11.357	1.22616	14	15	11	20	Creg1	12271	downstream
1710	1	167710419	167711542	1123	8.514	6.571	10.229	11.057	1.41107	15	14	17	19	Creg1, Cd247	17069, -7874	downstream, upstream
1711	1	167739879	167752923	13044	19.995	19.48	17.835	19.118	0.936111	74	84	72	67	Cd247	27547	in gene
1712	1	167770559	167771832	1273	9.925	9.775	12.875	10.125	1.16751	22	21	26	27	Cd247	52341	in gene
1713	1	167773616	167776768	3152	12.101	11.722	8.737	11.424	0.846283	25	24	20	25	Cd247	56338	in gene
1714	1	167778419	167781693	3274	13.588	12.118	13.774	12.677	1.02898	34	25	23	25	Cd247	61202	in gene
1715	1	167781889	167782732	843	8.52	6.423	11.538	10.385	1.46711	18	9	19	18	Cd247	63456	in gene
1716	1	167782856	167785261	2405	11.253	9.253	10.813	13.027	1.16259	23	19	17	20	Cd247	65204	in gene
1717	1	167797999	167799094	1095	6.706	9.471	5.588	7.324	0.79817	11	16	9	11	Cd247, Pou2f1	79692, 134219	downstream, downstream
1718	1	167889073	167892854	3781	12.214	12.441	11.636	10.692	0.905618	26	23	23	23	Pou2f1	41802	in gene
1719	1	167913818	167918635	4817	14.503	14.291	13.411	12.821	0.911023	28	26	28	28	Pou2f1	16539	in gene
1720	1	167923349	167925392	2043	7.625	10.672	10.016	8.812	1.02902	14	23	20	18	Pou2f1	8395	in gene
1721	1	167925479	167926784	1305	8	8.195	8.927	12.537	1.32535	17	16	15	21	Pou2f1	6634	in gene
1722	1	167927404	167932363	4959	12.255	11.882	9.948	12.123	0.914405	29	24	16	25	Pou2f1	2882	in gene
1723	1	167978279	167979619	1340	9.5	7.619	10.333	6.548	0.986097	18	13	16	13
1724	1	168078329	168081351	3022	9.316	10.245	8.632	9.526	0.928276	22	21	19	18	Gpa33	19249	in gene
1725	1	168308306	168309332	1026	10.781	9.969	6.562	6.219	0.615952	17	16	13	11	Tada1l	-612	upstream
1726	1	168309798	168312374	2576	10.463	12.192	11.062	12.963	1.06047	20	24	21	29	Tada1l	1655	in gene
1727	1	168338733	168340443	1710	13.396	12.157	8.346	8.774	0.66998	24	21	18	15	Pogk	349	in gene
1728	1	168741270	168742021	751	10.917	7	9.667	7.25	0.944187	19	10	13	10
1729	1	168931639	168932497	858	9.593	9.852	9.926	8.926	0.969504	19	16	20	16	C030014K22Rik	462	in gene
1730	1	169151543	169152676	1133	4.441	4.618	10.171	7.167	1.9139	7	9	18	15	Uck2	63149	downstream
1731	1	169171821	169181480	9659	14.633	14.126	14.08	14.493	0.993532	33	48	38	38	Uck2	38608	in gene
1732	1	169183471	169188298	4827	11.695	12.351	12.404	14.583	1.12231	28	27	31	33	Uck2	29374	in gene
1733	1	169188687	169192401	3714	10.209	9.759	11.397	12.612	1.20237	23	23	22	23	Uck2	24714	in gene
1734	1	169192417	169220896	28479	24.757	22.767	22.185	23.742	0.966396	111	96	84	108	Uck2, LOC100039844	8602, -8586	in gene, upstream
1735	1	169222251	169223321	1070	6.818	9.879	8.515	9.061	1.05264	12	15	13	12	Uck2, LOC100039844	-7528, 7544	upstream, downstream
1736	1	169235350	169238058	2708	12.741	12.741	12.765	12.777	1.00235	23	28	24	27	Tmco1	-2097	upstream
1737	1	169238835	169241156	2321	11.169	10.507	11.194	10.861	1.01748	19	27	22	26	Tmco1	1194	in gene
1738	1	169241956	169243710	1754	7.722	9.5	9.056	10.518	1.13657	16	15	21	18	Tmco1	4032	in gene
1739	1	169267821	169268739	918	9.69	8.724	7.552	10.448	0.977517	19	12	12	22	Tmco1	29479	downstream
1740	1	169268827	169272403	3576	17.348	14.883	15.1	15.902	0.961869	47	43	40	37	Tmco1, Aldh9a1	31814, -9507	downstream, upstream
1741	1	169278389	169285558	7169	12.719	12.241	12.839	12.661	1.02163	26	32	26	26	Aldh9a1	1851	in gene
1742	1	169294510	169324096	29586	37.551	36.458	31.401	33.093	0.871435	95	99	87	82	Aldh9a1, Mgst3	29181, 14625	downstream, in gene
1743	1	169324247	169325930	1683	13.226	9.943	9.679	9.566	0.830636	23	16	20	20	Mgst3	-1160	upstream
1744	1	169476755	169477575	820	8.154	9.5	10.154	10.077	1.14597	14	14	13	16
1745	1	170155418	170157369	1951	6.667	7.098	8.59	9.262	1.29691	12	12	19	16	Pbx1	205996	in gene
1746	1	170214213	170224696	10483	33.872	32.214	25.492	28.973	0.824153	106	106	90	82	Pbx1	142935	in gene
1747	1	170235614	170245653	10039	24.911	24.204	20.111	20.532	0.827507	58	52	41	49	Pbx1	121756	in gene
1748	1	170245831	170247165	1334	9.073	11.659	9.268	8.75	0.869091	17	22	20	15	Pbx1	115891	in gene
1749	1	170247355	170248151	796	6.16	9.6	6.458	5.96	0.787944	11	15	12	13	Pbx1	114636	in gene
1750	1	170252084	170253292	1208	10.947	7.395	6.395	10.079	0.898157	21	12	14	15	Pbx1	109701	in gene
1751	1	171456882	171457736	854	9.259	7.259	9.111	11.296	1.23544	16	11	13	17	Nuf2	4286	in gene
1752	1	171459041	171461105	2064	10.703	9.578	10.406	12.516	1.13022	17	17	19	22	Nuf2	1522	in gene
1753	1	171897877	171899496	1619	10.784	11.02	11.823	11.823	1.08448	17	20	22	21	Hsd17b7, Ddr2	650, 142004	in gene, downstream
1754	1	172077358	172080569	3211	11.74	11.38	10.38	9.75	0.870675	29	25	22	25	Uap1	26114	in gene
1755	1	172102622	172103407	785	7.16	6.96	9.64	8.36	1.27479	12	13	15	14	Uap1	2063	in gene
1756	1	172104017	172104737	720	9.087	9.762	10.391	10.652	1.1164	16	15	19	15	Uap1	700	in gene
1757	1	172105023	172108608	3585	14.77	16.212	12.973	15.743	0.926861	32	47	35	38	Uap1	-1738	upstream
1758	1	172407577	172409307	1730	8.463	7.667	9.327	11.796	1.30955	17	14	20	24	Nos1ap	78799	in gene
1759	1	172409381	172410484	1103	8.676	8.735	7.971	10.471	1.05922	16	15	14	16	Nos1ap	77309	in gene
1760	1	172410501	172411657	1156	7.528	6.167	8.361	11.139	1.42388	12	9	14	17	Nos1ap	76162	in gene
1761	1	172440128	172441959	1831	8.207	7.759	10.241	8.69	1.18571	13	15	16	17	Nos1ap	46198	in gene
1762	1	172464984	172466240	1256	10.35	9.325	10.375	7.9	0.928844	16	20	15	13	Nos1ap	21629	in gene
1763	1	172483612	172485820	2208	15.638	15.623	9.42	8.191	0.563354	37	36	19	19	Nos1ap	2525	in gene
1764	1	172496184	172497858	1674	11.981	12.793	8.788	7.442	0.655122	26	37	21	19	Nos1ap	-9780	upstream
1765	1	172508787	172510985	2198	14.246	13.188	8.594	10.203	0.685172	22	20	16	20	LOC100040002	-9817	upstream
1766	1	172514927	172517251	2324	9.096	7.863	10.438	7.808	1.07589	19	17	16	13	LOC100040002	-3614	upstream
1767	1	172517804	172521638	3834	14.647	13.142	11.546	12.9	0.879701	33	38	28	32	LOC100040002	18	in gene
1768	1	172537229	172539818	2589	17.617	17.329	13.988	15.914	0.855663	43	40	45	45
1769	1	172539877	172543987	4110	33.102	28.578	25.312	28.188	0.86738	66	68	58	59
1770	1	172547402	172554592	7190	16.431	18.83	14.152	16.036	0.85613	39	49	41	37
1771	1	172559988	172563041	3053	12.792	13.554	12.137	12.583	0.938283	36	39	31	37
1772	1	172773920	172777364	3444	22.076	22.434	18.12	18.252	0.817165	46	45	35	35	Atf6	22260	in gene
1773	1	172777369	172778771	1402	18.767	19.767	20.548	16.953	0.973193	39	52	49	35	Atf6	19832	in gene
1774	1	172779050	172779937	887	9.821	7.321	8.75	10.857	1.1438	18	12	14	17	Atf6	18409	in gene
1775	1	172779938	172782202	2264	16.029	16.014	18.086	17.157	1.09987	40	46	40	37	Atf6	16832	in gene
1776	1	172790450	172797703	7253	14.04	14.46	13.947	14.612	1.00207	34	30	38	38	Atf6, Dusp12	3826, 21595	in gene, downstream
1777	1	172814362	172816043	1681	13.06	11.943	11	9.264	0.810463	25	25	18	19	Dusp12	469	in gene
1778	1	172837212	172839232	2020	11.344	12.172	12.328	13.435	1.09555	21	25	28	21	Fcrlb, Fcrla	4850, 19449	in gene, downstream
1779	1	172880321	172882386	2065	10.159	8.078	10.625	10.766	1.17295	19	19	17	19	Fcgr2b	24849	downstream
1780	1	172947190	172948354	1164	10.378	7.162	6.622	10.811	0.9939	20	16	11	15	Fcgr4	-1298	upstream
1781	1	172959814	172967296	7482	15.303	14.406	13.628	13.654	0.918308	31	36	29	31	Fcgr4	14485	downstream
1782	1	172988346	172989836	1490	9.787	7.511	10.596	10.872	1.24107	15	14	19	21	Fcgr3	438	in gene
1783	1	172990435	172991299	864	9.111	6.111	8.333	11.111	1.27736	16	11	18	22	Fcgr3	-1338	upstream
1784	1	172994420	172994973	553	27.462	25.846	23.154	16.5	0.743866	51	48	43	36	Fcgr3	-5167	upstream
1785	1	172998080	172998449	369	12.25	7	12.25	6.917	0.995688	21	12	21	12	Fcgr3	-8735	upstream
1786	1	173000855	173001451	596	15.75	17.062	11.529	13.177	0.752956	34	34	23	26
1787	1	173008717	173009079	362	9.455	10	13.818	10.546	1.25233	15	16	22	17
1788	1	173016383	173017232	849	13.111	5.926	9.519	7.704	0.904712	22	11	17	11
1789	1	173017642	173020556	2914	14.154	13.176	13.483	13.308	0.980278	28	30	27	26
1790	1	173026006	173029265	3259	16.196	14.951	12.235	11.892	0.774617	35	31	23	26
1791	1	173029955	173034321	4366	12.86	10.882	9.559	10.831	0.858816	32	22	24	29
1792	1	173039679	173045161	5482	14.5	14.68	12.297	13.145	0.871899	35	38	28	33	1700009P17Rik	-9372	upstream
1793	1	173045210	173047559	2349	14.986	13.877	15.082	15.203	1.04927	30	23	30	34	1700009P17Rik	-5408	upstream
1794	1	173047611	173048393	782	10.04	8.696	10.36	8.44	1.00342	17	20	18	13	1700009P17Rik	-3790	upstream
1795	1	173050296	173057820	7524	18.717	17.545	17.263	15.825	0.91247	52	57	41	39	1700009P17Rik, Sdhc	2266, 26675	in gene, downstream
1796	1	173077762	173083175	5413	13.331	12.006	12.065	12.314	0.96219	31	39	31	25	Sdhc, Mpz	265, -376	in gene, upstream
1797	1	173089297	173090911	1614	11.28	10.2	10.14	9.939	0.934777	28	20	19	24	Sdhc, Mpz	-9371, 9260	upstream, in gene
1798	1	173125482	173126658	1176	6.378	10.027	6.973	9.243	0.988479	13	20	15	17	Pcp4l1	1096	in gene
1799	1	173135920	173136965	1045	4.939	4.667	10.303	9.212	2.03154	11	7	15	17	Pcp4l1, Nr1i3	-9276, -7659	upstream, upstream
1800	1	173144361	173148379	4018	11.728	11.272	11.008	9.896	0.90887	25	21	26	21	Nr1i3, Tomm40l, Apoa2	2269, 6275, -8850	in gene, downstream, upstream
1801	1	173150350	173152804	2454	21.039	19.299	17.26	20.364	0.932719	52	45	41	53	Nr1i3, Tomm40l, Apoa2, Fcer1g	7476, 1068, -3643, 12903	downstream, in gene, upstream, downstream
1802	1	173153038	173154450	1412	11.907	9.818	10.488	11.182	0.997468	34	24	28	33	Nr1i3, Tomm40l, Apoa2, Fcer1g	9643, -1099, -1476, 10736	downstream, upstream, upstream, downstream
1803	1	173159923	173161564	1641	8.314	8.529	10.353	9.176	1.15947	15	14	16	17	Tomm40l, Apoa2, Fcer1g, Ndufs2	-8098, 5523, 3737, 16500	upstream, downstream, in gene, downstream
1804	1	173161651	173169304	7653	13.971	15.139	16.377	15.983	1.11165	38	35	41	48	Tomm40l, Apoa2, Fcer1g, Ndufs2	-12832, 10257, -997, 11766	upstream, downstream, upstream, in gene
1805	1	173170599	173174207	3608	9.564	11.128	10.152	11.518	1.04726	15	25	22	23	Fcer1g, Ndufs2, Adamts4	-7923, 4840, -8150	upstream, in gene, upstream
1806	1	173174367	173180081	5714	17.068	14.768	15.616	16.567	1.0109	40	43	38	45	Fcer1g, Ndufs2, Adamts4	-12744, 19, -3329	upstream, in gene, upstream
1807	1	173180399	173183662	3263	12.765	11.294	15.882	15.157	1.29012	24	22	29	28	Ndufs2, Adamts4	-4787, 1477	upstream, in gene
1808	1	173185866	173191943	6077	12.405	12.2	14.205	13.989	1.14586	27	28	40	34	Ndufs2, Adamts4, B4galt3	-11661, 8351, -11615	upstream, in gene, upstream
1809	1	173191998	173193336	1338	7.805	7.143	10.095	9.238	1.29335	17	15	19	18	Adamts4, B4galt3	12114, -7852	downstream, upstream
1810	1	173198434	173211048	12614	24.071	23.485	20.216	21.952	0.886702	66	63	57	54	Adamts4, B4galt3, Ppox, Usp21, Ufc1	24188, 4222, 6576, 13316, 20372	downstream, in gene, downstream, downstream, downstream
1811	1	173211278	173224874	13596	21.264	18.493	18.195	18.746	0.92917	54	62	53	55	B4galt3, Ppox, Usp21, Ufc1	17557, -6759, -19, 7037	downstream, upstream, upstream, downstream
1812	1	173255293	173259176	3883	14.008	12.767	12.771	14.246	1.00904	42	28	29	26	EG622236, Dedd	-8425, -2408	upstream, upstream
1813	1	173260005	173264152	4147	12.442	10.341	12.884	13.24	1.14664	25	19	29	25	Dedd, Nit1	2436, 13679	in gene, downstream
1814	1	173264251	173265365	1114	6.4	7.371	7.143	11.057	1.32162	11	13	13	17	Dedd, Nit1	5166, 10949	in gene, downstream
1815	1	173272151	173280485	8334	13.471	12.857	13.066	13.458	1.00744	32	41	38	30	Dedd, Nit1, Pfdn2, 1190002J23Rik	16676, -561, 488, 14611	downstream, upstream, in gene, downstream
1816	1	173286327	173292608	6281	13.964	12.853	15.282	13.711	1.08114	43	46	49	43	Pfdn2, 1190002J23Rik, Pvrl4	13637, 1462, -11062	downstream, in gene, upstream
1817	1	173305591	173306634	1043	7.333	8.545	8.212	5.742	0.878826	18	17	17	12	Pvrl4	5583	in gene
1818	1	173309624	173311016	1392	9.886	8	9.682	12.296	1.22878	21	14	16	28	Pvrl4, Arhgap30	9791, -8823	in gene, upstream
1819	1	173318548	173320147	1599	9.74	11.18	9.8	10.14	0.953155	17	20	18	17	Pvrl4, Arhgap30	18818, 204	downstream, in gene
1820	1	173341501	173344584	3083	12.68	8.887	11.196	11.649	1.05926	21	20	24	23	Arhgap30, Usf1, EG226654	23899, 1230, -6122	downstream, in gene, upstream
1821	1	173348864	173350069	1205	7.237	7.194	8	11.921	1.38043	12	14	14	19	Arhgap30, Usf1, EG226654	30323, 7654, 302	downstream, downstream, in gene
1822	1	173350636	173351553	917	8.828	7	8.172	11.034	1.21342	13	14	11	17	Usf1, EG226654	9282, 1930	downstream, downstream
1823	1	173366885	173368341	1456	8.067	8.511	7.933	10.622	1.11925	18	13	12	18	F11r	-79	upstream
1824	1	173368391	173369292	901	10.107	8.071	10.107	9.179	1.06095	15	15	17	14	F11r	1149	in gene
1825	1	173369300	173373537	4237	10.759	10.135	9.75	12.256	1.05322	25	27	25	28	F11r	3726	in gene
1826	1	173407677	173408951	1274	8.6	9.4	9.85	11.1	1.16389	17	19	18	19
1827	1	173433431	173434873	1442	11.733	11.289	12.444	10.889	1.01351	24	26	27	28	Refbp2	543	in gene
1828	1	173513629	173515703	2074	12.429	10.954	13.231	11.261	1.04743	26	22	22	25	Cd244, Ly9	25342, 22825	in gene, downstream
1829	1	173573475	173574631	1156	7.306	10.75	7.5	9.361	0.933817	16	21	14	16	Slamf7	9115	in gene
1830	1	173604683	173605726	1043	7.188	8.531	10.5	7.219	1.12723	12	13	13	15	Cd48	-6982	upstream
1831	1	173677649	173678558	909	9.286	6.536	9.25	10.107	1.22342	15	9	14	15
1832	1	173702268	173705287	3019	8.326	9.063	11.453	11.968	1.34689	18	18	18	21	Slamf1	6514	in gene
1833	1	173706520	173707671	1151	6.528	7.806	6.5	10.722	1.20148	12	16	13	19	Slamf1	9832	in gene
1834	1	173709985	173713371	3386	15.409	15.067	16.943	15.762	1.07314	34	36	44	31	Slamf1	14415	in gene
1835	1	173714421	173715718	1297	8.925	10.024	10.634	13.122	1.25368	18	18	20	25	Slamf1	17806	in gene
1836	1	173717833	173720206	2373	7.743	9.257	10.514	12.743	1.36806	13	22	22	23	Slamf1	21756	in gene
1837	1	173728022	173729404	1382	7.605	9.651	8.814	8.558	1.00672	11	19	14	14	Slamf1	31450	in gene
1838	1	174007982	174010041	2059	7.984	10.562	8.516	8.281	0.905694	15	25	16	13	Ncstn, Copa	3814, -3923	in gene, upstream
1839	1	174011025	174012323	1298	9.951	7.61	10.805	9.732	1.16947	15	15	17	17	Ncstn, Copa	1151, -1260	in gene, upstream
1840	1	174013047	174015822	2775	10.989	11.276	11.356	10.149	0.965866	23	19	21	21	Ncstn, Copa	-1609, 1500	upstream, in gene
1841	1	174057147	174059489	2342	12.149	11.378	11.892	12.055	1.01785	26	27	29	25	Copa, Pex19	45384, 1415	downstream, in gene
1842	1	174076993	174078506	1513	9.447	10.149	8.66	11.489	1.02822	19	18	14	18	LOC100041219, Wdr42a	-2649, -524	upstream, upstream
1843	1	174079876	174082795	2919	17.242	16.582	17.341	18.418	1.05721	29	28	35	30	LOC100041219, Wdr42a	-6235, 3062	upstream, in gene
1844	1	174082982	174083840	858	8.44	8.037	8.852	10.333	1.16435	13	13	12	17	LOC100041219, Wdr42a	-8311, 5138	upstream, in gene
1845	1	174084212	174085384	1172	8.943	9.457	8.297	7.73	0.871033	19	22	14	15	LOC100041219, Wdr42a	-9698, 6525	upstream, in gene
1846	1	174085439	174086549	1110	8.743	8.088	8.029	8.429	0.977839	19	18	16	15	Wdr42a	7721	in gene
1847	1	174088526	174089715	1189	7.459	8.351	10.919	8.649	1.2377	14	15	20	17	Wdr42a	10847	in gene
1848	1	174131826	174136890	5064	9.481	10.391	11.671	11.785	1.18035	21	22	23	25	Wdr42a, Pea15a, Casq1	56085, 2554, 15612	downstream, in gene, downstream
1849	1	174231888	174236749	4861	13.689	13.184	13.412	14.013	1.02054	29	31	27	32	Atp1a2, Igsf8	-6123, -8220	upstream, upstream
1850	1	174236835	174238700	1865	10.845	10.741	10.31	10.931	0.984017	26	18	18	19	Atp1a2, Igsf8	-9572, -4771	upstream, upstream
1851	1	174238896	174245817	6921	19.204	17.977	16.208	18.116	0.92316	41	40	32	37	Igsf8, Kcnj9	-182, 17038	upstream, downstream
1852	1	174255331	174257093	1762	12.745	14.218	15.964	14.164	1.11738	29	30	33	29	Igsf8, Kcnj9	13674, 3182	downstream, in gene
1853	1	174280067	174281015	948	5.138	10.138	7.552	6.828	0.941346	11	18	14	11	Kcnj10	9200	in gene
1854	1	174293584	174296667	3083	13.25	12.375	10.406	11.542	0.856507	24	24	22	24	Kcnj10	23784	in gene
1855	1	174297169	174298317	1148	10	8.722	7.25	4.6	0.632945	19	15	16	9	Kcnj10, Pigm	26402, -8944	in gene, upstream
1856	1	174298887	174299712	825	10.654	10.039	8.538	10.423	0.9163	24	15	17	18	Kcnj10, Pigm	27958, -7388	in gene, upstream
1857	1	174305070	174306318	1248	7.231	10.641	5.615	9.282	0.833538	11	20	10	13	Kcnj10, Pigm	34353, -993	downstream, upstream
1858	1	174306489	174308968	2479	18.872	20.506	19.868	18.68	0.978922	46	51	43	41	Kcnj10, Pigm	36387, 1041	downstream, in gene
1859	1	174428996	174434182	5186	10.528	11.578	13.571	11.733	1.14467	26	25	31	29	Igsf9, Tagln2	19141, 1212	downstream, in gene
1860	1	174434231	174436540	2309	8.873	10.861	13.125	11.931	1.26969	16	18	23	21	Igsf9, Tagln2	22937, 5008	downstream, in gene
1861	1	174437211	174438664	1453	11.391	9.609	9.565	10.348	0.948238	19	17	15	23	Igsf9, Tagln2	25489, 7560	downstream, downstream
1862	1	174439083	174441312	2229	7.986	8.582	8.086	8.586	1.00628	17	14	16	18	Tagln2, Ccdc19	9820, -11070	downstream, upstream
1863	1	174442679	174444831	2152	12.403	9.701	11.552	10.582	1.00136	22	18	18	21	Tagln2, Ccdc19	13378, -7512	downstream, upstream
1864	1	174444933	174445792	859	10.667	8.778	9.741	10.185	1.02474	16	16	13	15	Tagln2, Ccdc19	14985, -5905	downstream, upstream
1865	1	174455858	174458268	2410	9.733	9.053	9.587	10.907	1.09092	19	16	18	21	Ccdc19	5796	in gene
1866	1	174491926	174493661	1735	9.811	11.192	10.444	11.078	1.02471	16	20	19	23	EG240916	6724	in gene
1867	1	175251634	175252808	1174	10.784	9.73	10.622	10.838	1.04611	16	17	13	17	Darc	11413	downstream
1868	1	175254051	175272083	18032	26.433	25.073	22.748	24.357	0.914554	99	87	83	92	Darc, Cadm3	567, 34759	in gene, downstream
1869	1	175273892	175274701	809	9.76	8.68	6.64	10.84	0.947939	15	15	10	18	Cadm3	23530	in gene
1870	1	175274927	175287081	12154	14.879	15.521	14.109	15.613	0.977697	37	46	38	41	Cadm3	16822	in gene
1871	1	175295301	175298445	3144	10.52	10.133	10.02	9.949	0.966881	19	20	20	17	Cadm3	953	in gene
1872	1	176099260	176102446	3186	15.33	13.62	12.6	14.616	0.940104	36	39	34	39	Olfr420, Spna1	11947, -2146	downstream, upstream
1873	1	176105263	176106627	1364	9.744	11.837	12.302	11.605	1.10778	19	21	30	30	Spna1	2946	in gene
1874	1	176106732	176107960	1228	9.447	10.395	11.579	8.842	1.02918	23	18	25	17	Spna1	4347	in gene
1875	1	176108013	176109220	1207	10.919	8.583	10.135	7.737	0.916419	16	16	16	18	Spna1	5617	in gene
1876	1	176431761	176433201	1440	8.311	9.311	11.778	11	1.29259	12	15	18	17	Fmn2	13178	in gene
1877	1	177553871	177556207	2336	13.329	14.233	12.662	13.479	0.948444	31	32	25	30	Fh1, Kmo	670, -7285	in gene, upstream
1878	1	177621281	177623101	1820	12.231	13.589	9.089	9.839	0.733075	21	33	19	19	Opn3, Chml, Wdr64	530, -3707, -6533	in gene, upstream, upstream
1879	1	177810716	177814137	3421	10.822	11.019	11.411	12.094	1.07619	21	21	28	26	Exo1	1497	in gene
1880	1	178742196	178744026	1830	8.404	11	10.263	11.316	1.11209	18	25	19	18	Cep170, Sdccag8	-5856, -1832	upstream, upstream
1881	1	178744911	178746278	1367	8.372	9.465	6.884	7.465	0.804451	18	17	15	11	Cep170, Sdccag8	-8339, 651	upstream, in gene
1882	1	178747917	178755472	7555	13.996	14.102	13.326	13.775	0.964517	26	26	31	27	Sdccag8	6751	in gene
1883	1	178757225	178758149	924	7.966	9	9.483	12.034	1.26824	15	18	18	19	Sdccag8	12744	in gene
1884	1	178764505	178766381	1876	13.667	13.491	13.175	12.508	0.945688	25	42	31	34	Sdccag8	20500	in gene
1885	1	178869570	178872505	2935	19.934	18.056	13.89	14.44	0.745723	39	35	32	31	Sdccag8	126094	in gene
1886	1	178923426	178924632	1206	9.243	10.823	8.622	13.189	1.08696	20	18	15	23	Sdccag8	179086	in gene
1887	1	178924684	178926780	2096	10.246	9.862	10.615	11.185	1.08415	19	18	18	22	Sdccag8	180789	in gene
1888	1	178927734	178928514	780	11.92	9.4	9.16	11.72	0.979362	23	14	18	21	Sdccag8	183181	in gene
1889	1	179187112	179188194	1082	10.941	5.152	8.5	5.824	0.890076	18	10	17	10	Akt3	-8755	upstream
1890	1	179188660	179190423	1763	13.364	11.527	9.582	9.545	0.76843	23	33	28	28	Akt3	-10643	upstream
1891	1	179370919	179372070	1151	10.361	10.583	8.417	8.909	0.827254	20	21	13	14	Zfp238	-3298	upstream
1892	1	179372939	179376168	3229	12.99	12.97	12.101	13.48	0.985401	24	28	32	27	Zfp238	-239	upstream
1893	1	179377582	179378808	1226	7.676	9.105	8.947	9.868	1.12121	12	15	15	17	Zfp238	3403	in gene
1894	1	179546489	179547181	692	10.682	10.046	5.818	7.636	0.649074	17	14	12	13
1895	1	179640982	179645826	4844	11.23	11.651	10.816	10.349	0.925003	21	23	25	21
1896	1	179646073	179649865	3792	18.664	17.504	14.866	15.025	0.826449	38	37	33	39
1897	1	179722499	179725715	3216	13.061	11.28	10.9	9.78	0.849595	23	21	20	17	Adss	2533	in gene
1898	1	179727120	179728186	1066	6.97	7.879	8.424	10.576	1.27955	12	13	14	14	Adss	-1013	upstream
1899	1	179914240	179915112	872	16.192	14.538	10.5	14.731	0.821054	31	35	19	31	EG545391	-6966	upstream
1900	1	180118459	180119497	1038	11.788	8	9.818	9.061	0.954063	18	15	19	17	5830417C01Rik	1430	in gene
1901	1	180242033	180248814	6781	12.764	13.654	10.374	12.3	0.858278	22	30	21	24	B230369F24Rik, LOC669454, 2310005N03Rik	167, -1801, -3861	in gene, upstream, upstream
1902	1	180249269	180252559	3290	15.408	13.903	12.165	15.757	0.952612	31	33	28	31	B230369F24Rik, LOC669454, 2310005N03Rik, Hnrpu	-5324, 3690, 1630, 16929	upstream, downstream, in gene, downstream
1903	1	180260789	180261651	862	6.074	8.667	9.704	11	1.40452	9	11	16	22	2310005N03Rik, Hnrpu	11936, 6623	downstream, in gene
1904	1	180261714	180265986	4272	11.604	12.276	10.672	12.403	0.96629	25	21	19	23	2310005N03Rik, Hnrpu	14566, 3993	downstream, in gene
1905	1	180268188	180269343	1155	9.324	9.806	8.361	8.944	0.9046	21	21	17	21	Hnrpu	-922	upstream
1906	1	180298074	180300997	2923	14.685	14.239	11.152	13.859	0.864714	27	27	20	26
1907	1	180307772	180309548	1776	9.75	10.536	8.411	6.554	0.737701	21	19	16	14
1908	1	180330559	180333506	2947	15.968	16.688	12.645	13.914	0.813296	31	36	23	25	Efcab2	-3980	upstream
1909	1	180338575	180339684	1109	10.629	13.086	9.686	12.629	0.940966	16	24	16	28	Efcab2	3117	in gene
1910	1	180361488	180364820	3332	10.346	10.375	9.029	9.885	0.912794	21	17	17	16	Efcab2	27142	in gene
1911	1	180365150	180366363	1213	10.132	9.921	11.132	6.079	0.858276	19	17	18	9	Efcab2	29744	in gene
1912	1	180374153	180379387	5234	13.797	15.277	12.652	14.08	0.919447	33	39	31	41	Efcab2	40758	in gene
1913	1	180384081	180385542	1461	10.848	11.13	11.957	9.87	0.993129	20	24	23	17	Efcab2	48799	in gene
1914	1	180457282	180461034	3752	14.351	14.786	13.348	13.299	0.914542	23	28	26	24	D230039L06Rik	-98	upstream
1915	1	180559611	180561811	2200	10.739	9.899	10.319	9.217	0.946603	19	17	19	18	D230039L06Rik	101455	in gene
1916	1	180574341	180576696	2355	11.164	9.534	8.863	8.438	0.835878	23	18	20	15	D230039L06Rik	116262	in gene
1917	1	180637694	180644456	6762	20.091	18.891	14.564	15.861	0.780488	57	61	45	41	D230039L06Rik	181819	in gene
1918	1	180984561	180986424	1863	9.879	11.879	9.845	10.397	0.930324	20	21	19	22	Smyd3	462642	in gene
1919	1	180989341	180993784	4443	13.662	12.115	10.446	10.324	0.805757	29	24	22	24	Smyd3	456572	in gene
1920	1	181446331	181448645	2314	10.5	11.662	9.89	11.375	0.959525	22	22	18	22	Smyd3, LOC433941, Tfb2m	646, 10039, 28910	in gene, downstream, downstream
1921	1	181472744	181476181	3437	11.822	13.607	12.776	12.047	0.976169	24	29	31	22	Tfb2m, LOC100040874, 9630058J23Rik	1936, -2088, -2198	in gene, upstream, upstream
1922	1	181476974	181485294	8320	24.835	23.954	21.719	23.158	0.919818	67	62	58	53	Tfb2m, LOC100040874, 9630058J23Rik	-4736, 4584, 4474	upstream, downstream, in gene
1923	1	181486582	181487623	1041	8.364	9.281	7.424	11.848	1.09221	16	19	11	16	LOC100040874, 9630058J23Rik	10552, 10442	downstream, in gene
1924	1	181496142	181498266	2124	12.515	9.015	12.121	12.469	1.14213	25	20	28	24	9630058J23Rik	20544	in gene
1925	1	181498358	181499954	1596	16.26	13.24	12.9	12.851	0.872915	32	26	26	22	9630058J23Rik	22496	in gene
1926	1	181503936	181505082	1146	7.944	7.583	9.972	9.833	1.27552	12	13	16	13	9630058J23Rik	27849	in gene
1927	1	181505442	181506633	1191	11.757	11.189	8.189	8.703	0.736163	19	23	14	15	9630058J23Rik	29377	in gene
1928	1	181507224	181515405	8181	16.117	17.234	16.984	17.078	1.02132	44	51	46	37	9630058J23Rik	34654	in gene
1929	1	181515888	181517555	1667	9.692	11.365	11.731	11.923	1.12333	16	21	19	20	9630058J23Rik	40061	in gene
1930	1	181539642	181541655	2013	11.238	14.381	15.048	11.508	1.03657	22	32	28	23	9630058J23Rik	63988	in gene
1931	1	181557944	181559900	1956	10.033	11.115	11.918	9.508	1.01315	25	25	20	16	9630058J23Rik	82262	downstream
1932	1	181576840	181577856	1016	7.469	6.531	10.844	4.281	1.08036	13	11	21	8
1933	1	181579005	181581383	2378	8.64	10	10.067	11.133	1.13734	17	23	17	19
1934	1	181582514	181583064	550	12.529	8	7.824	4.353	0.593161	18	11	10	8
1935	1	181597718	181599453	1735	10.574	10.87	8.259	9.5	0.828157	19	17	17	16	Sccpdh	223	in gene
1936	1	181645977	181647225	1248	10.923	10.462	11.128	11.205	1.04433	21	17	16	24	Gm1305	23613	in gene
1937	1	181728766	181732821	4055	12.055	11.63	12.614	11.583	1.02162	25	24	27	28	Ahctf1, LOC100040914	3003, -2324	in gene, upstream
1938	1	181733675	181740783	7108	22.995	23.667	20.549	21.302	0.896897	53	55	57	43	Ahctf1, LOC100040914	-3433, 4112	upstream, downstream
1939	1	181742027	181745779	3752	14.513	13.376	11.906	13.299	0.903761	26	24	24	24	Ahctf1, LOC100040914	-10107, 10786	upstream, downstream
1940	1	181747281	181749459	2178	12.015	11.118	9	9.971	0.820084	24	21	23	20
1941	1	181749883	181751041	1158	9.971	8.162	8.459	7.441	0.876854	15	16	20	13
1942	1	181754167	181755242	1075	7.353	9.206	6.265	6.265	0.756688	10	20	14	10
1943	1	181762863	181763806	943	11.517	8.552	8.31	11.345	0.979371	15	14	15	19
1944	1	181764923	181768064	3141	9.03	11.697	8.485	10.531	0.917451	16	22	19	22
1945	1	181777240	181779561	2321	9.904	9.534	12.082	9.333	1.10171	20	17	22	17
1946	1	181779604	181780571	967	4.9	6.414	6.069	10.5	1.46447	11	11	9	18
1947	1	181783098	181786395	3297	13.534	14.466	14.573	14.621	1.04264	29	32	25	29
1948	1	181786416	181788202	1786	9.679	9.679	10.036	9.911	1.03043	19	20	16	20
1949	1	181788894	181790595	1701	9.722	9.019	7.37	8.852	0.865589	18	17	13	18
1950	1	181790626	181797556	6930	12.306	11.528	13.569	15.023	1.19963	33	36	33	30
1951	1	181888918	181890042	1124	12.735	9.176	9.25	11.294	0.937611	24	16	16	19	Cdc42bpa	-1702	upstream
1952	1	181891693	181893737	2044	9.016	9.438	9.422	11.203	1.11764	17	15	22	18	Cdc42bpa	1533	in gene
1953	1	181901116	181902021	905	7.207	8.379	10.536	6.464	1.09072	13	16	20	14	Cdc42bpa	10386	in gene
1954	1	181902105	181909542	7437	18.919	17.388	15.052	16.013	0.85562	42	58	42	35	Cdc42bpa	14641	in gene
1955	1	181916706	181917632	926	7.552	7.207	9.414	7.179	1.12426	14	15	22	15	Cdc42bpa	25987	in gene
1956	1	181943416	181944480	1064	8.735	10.294	7.294	10.353	0.927374	14	17	14	17	Cdc42bpa	52766	in gene
1957	1	181959094	181963123	4029	14.563	16.373	14.984	15.429	0.983094	33	37	37	34	Cdc42bpa	69926	in gene
1958	1	182075855	182080663	4808	16.367	17.313	15.527	17.373	0.976841	38	37	36	34	Cdc42bpa	187077	in gene
1959	1	182105489	182110912	5423	9.676	9.847	11.206	11.288	1.15218	20	19	22	23	Cdc42bpa, Cabc1	217018, 17943	downstream, in gene
1960	1	182110949	182117864	6915	14.051	14.634	14.611	15.177	1.03845	31	34	35	30	Cabc1	11737	in gene
1961	1	182121215	182127449	6234	15.723	15.538	13.739	14.933	0.917181	36	36	36	41	Cabc1	1811	in gene
1962	1	182142038	182142891	853	5.385	8.333	8.37	10.852	1.40122	12	14	16	17
1963	1	182144163	182145171	1008	9.581	9.226	5.484	8.032	0.718669	15	15	9	11
1964	1	182150708	182151825	1117	8.771	9.714	10.743	7.486	0.986151	16	20	16	12	Psen2	24766	downstream
1965	1	182153039	182153889	850	6	9.037	10.482	9.32	1.31689	10	16	17	15	Psen2	22568	downstream
1966	1	182155013	182160539	5526	15.081	13.622	13.843	14.076	0.972686	26	32	32	41	Psen2	18256	in gene
1967	1	182175402	182196204	20802	25.578	24.297	22.338	22.314	0.895278	82	76	70	64	Psen2	-9771	upstream
1968	1	182209046	182210056	1010	6.406	9.531	9.094	7.875	1.06475	11	16	13	13
1969	1	182213821	182214955	1134	7.778	9.167	10.194	7.778	1.06061	12	12	14	14
1970	1	182216120	182216984	864	8.731	10.5	7.577	6.346	0.723987	15	21	19	12
1971	1	182217185	182220362	3177	12.909	12.283	8.455	9.455	0.71094	25	26	19	18
1972	1	182236124	182237438	1314	11.829	9.537	10.829	9.683	0.96003	26	19	17	16
1973	1	182242761	182244565	1804	8.661	8	10.625	10.768	1.28402	20	17	20	18
1974	1	182246777	182248915	2138	11.627	12.269	11.582	11.939	0.984307	23	24	21	24
1975	1	182258566	182260017	1451	8.289	8.467	8.178	11.4	1.16842	14	15	12	17	Itpkb	-1316	upstream
1976	1	182260370	182265958	5588	16.46	13.937	14.541	14.691	0.961674	34	29	31	32	Itpkb	2557	in gene
1977	1	182266075	182267208	1133	8.111	6.917	11.25	8.778	1.33271	11	11	22	14	Itpkb	6034	in gene
1978	1	182278373	182279571	1198	7.649	10.611	7.541	9.216	0.917689	12	16	13	16	Itpkb	18365	in gene
1979	1	182279655	182280323	668	8	8.524	8.381	10.762	1.1585	12	12	11	15	Itpkb	19382	in gene
1980	1	182282925	182285010	2085	9.769	10.953	11.615	11.2	1.101	22	23	18	25	Itpkb	23360	in gene
1981	1	182285017	182287046	2029	14.226	11	12.391	13.359	1.02077	29	21	21	27	Itpkb	25424	in gene
1982	1	182287049	182290081	3032	10.043	9.968	10.853	10.138	1.04897	18	21	23	18	Itpkb	27958	in gene
1983	1	182290107	182290895	788	7.56	9.8	6.84	4.64	0.66129	16	23	14	10	Itpkb	29894	in gene
1984	1	182292891	182297673	4782	12.76	11.587	13.527	12	1.04847	24	26	23	31	Itpkb	34675	in gene
1985	1	182298118	182299451	1333	8.951	7.317	10.878	9.488	1.25191	15	11	17	14	Itpkb	38177	in gene
1986	1	182309733	182310536	803	9.64	10.68	8.12	10.64	0.923228	13	15	13	16	Itpkb	49527	in gene
1987	1	182311992	182313301	1309	6.976	9.463	8.122	7.78	0.967334	12	18	15	14	Itpkb	52039	in gene
1988	1	182313660	182320052	6392	12.685	12.694	14.136	14.105	1.11277	23	24	29	29	Itpkb	56249	in gene
1989	1	182320341	182321962	1621	9.176	8.196	11.569	11.549	1.33076	17	18	19	22	Itpkb	60544	in gene
1990	1	182332798	182341976	9178	10.796	11.004	12.171	12.993	1.15431	23	26	24	25	Itpkb	76780	in gene
1991	1	182345384	182348877	3493	8.055	7.358	10.651	12.505	1.50237	16	16	25	24	Itpkb	86523	in gene
1992	1	182349928	182351877	1949	7.426	7.377	8.246	10.902	1.29352	15	12	19	17	Itpkb	90295	in gene
1993	1	182358756	182359653	897	9.429	7.393	9.536	11.714	1.26323	13	12	18	17	Itpkb, 6330403A02Rik	98597, 54431	downstream, downstream
1994	1	182360014	182360864	850	7.852	8.926	9.481	11.63	1.25825	11	16	15	23	Itpkb, 6330403A02Rik	99832, 53196	downstream, downstream
1995	1	182412341	182413789	1448	9.644	6.795	10.867	10.178	1.28019	17	12	18	19	6330403A02Rik	570	in gene
1996	1	182497778	182504457	6679	20.852	20.005	19.153	19.005	0.93394	50	43	44	47	Parp1	2011	in gene
1997	1	182568900	182571000	2100	13.615	13.477	10.077	13.108	0.855788	23	32	24	26	Lin9	-1534	upstream
[truncated: 36,692 more rows]
