# Supplementary material for: The recently identified modifier of murine metastable epialleles, Rearranged L-Myc Fusion, is involved in maintaining epigenetic marks at CpG island shores and enhancers
Source: BMC Biol. 2015 Mar 26;13:21. doi: 10.1186/s12915-015-0128-2 (PMC4381397; doi:10.1186/s12915-015-0128-2)
Supplement: Additional file 6: Table S3. — E10.5 Embryo, E14.5 liver (down-sampled) and E18.5 liver Rlf-DMRs identified using genome-wide bisulphite sequencing of DNA from Rlf +/+ and Rlf MommeD28/MommeD28 whole embryos or fetal liver. [file 12915_2015_128_MOESM6_ESM.xlsx]

## Sheet: E10.5_embryo
Additional file 6: Table S3: E10.5 Embryo Rlf-DMRs identified using genome-wide bisulphite sequencing of DNA from Rlf+/+ and RlfMommeD28/MommeD28 whole embryos
chr	start	end	CpGs	mCG difference	Rlf+/+ mean mCG	RlfD28/D28 mean mCG	direction
chr1	93241166	93242591	106	0.23881	0.434171	0.195361	hyper
chr1	154918444	154921236	61	0.248002	0.643958	0.395956	hyper
chr1	89023244	89025362	65	0.177216	0.492064	0.314848	hyper
chr1	186634048	186636159	73	0.175507	0.369263	0.193756	hyper
chr1	44255170	44256011	47	0.388915	0.657047	0.268132	hyper
chr1	58770163	58770987	27	0.306918	0.398064	0.0911468	hyper
chr1	78077363	78079605	33	0.22119	0.588564	0.367374	hyper
chr1	4678599	4679962	40	0.272125	0.591321	0.319196	hyper
chr1	91889275	91889849	31	0.236555	0.64928	0.412724	hyper
chr1	183187337	183188315	24	0.283281	0.77959	0.496308	hyper
chr1	136981614	136982783	32	0.261979	0.635181	0.373202	hyper
chr1	174546207	174547863	37	0.178847	0.45623	0.277384	hyper
chr1	135314462	135315675	32	0.267356	0.456015	0.188659	hyper
chr1	180847612	180848375	31	0.19703	0.735093	0.538063	hyper
chr1	174247529	174248544	46	0.228317	0.681069	0.452752	hyper
chr1	163243987	163244896	29	0.189919	0.764681	0.574761	hyper
chr1	186915430	186916329	25	0.242637	0.825523	0.582886	hyper
chr1	78203947	78205855	23	0.192384	0.377363	0.184979	hyper
chr1	13114302	13115522	29	0.187691	0.365149	0.177458	hyper
chr1	64384076	64385448	31	0.179142	0.66037	0.481228	hyper
chr1	89045740	89046553	24	0.2342	0.757961	0.523761	hyper
chr1	12865711	12866025	26	0.179359	0.533062	0.353703	hyper
chr1	191841188	191843002	27	0.165758	0.395658	0.229901	hyper
chr1	95297907	95298469	31	0.215449	0.571828	0.356378	hyper
chr1	173958507	173959486	18	0.224103	0.599974	0.375871	hyper
chr1	191830431	191831340	27	0.152544	0.648396	0.495851	hyper
chr1	138466229	138467432	26	0.279824	0.639568	0.359745	hyper
chr1	122860534	122861370	29	0.203972	0.667052	0.46308	hyper
chr1	137690838	137691784	21	0.160641	0.643337	0.482696	hyper
chr1	92086352	92088084	21	0.154084	0.699844	0.54576	hyper
chr1	91863881	91864562	21	0.178386	0.551584	0.373198	hyper
chr1	120877835	120878950	19	0.176199	0.554776	0.378578	hyper
chr1	156571817	156572972	20	0.157284	0.429405	0.272122	hyper
chr1	59506317	59507586	23	0.185338	0.583897	0.398559	hyper
chr1	11318928	11319630	17	0.157007	0.664661	0.507655	hyper
chr1	89066250	89067493	23	0.172824	0.494387	0.321562	hyper
chr1	84690941	84691547	15	0.190719	0.50751	0.316791	hyper
chr1	89177715	89178771	19	0.15356	0.473588	0.320028	hyper
chr1	93238773	93239573	23	0.209238	0.679681	0.470442	hyper
chr1	36326171	36326460	30	0.219911	0.619352	0.399442	hyper
chr1	42595605	42596527	20	0.195599	0.670173	0.474574	hyper
chr1	157328876	157330135	21	0.172696	0.750588	0.577892	hyper
chr1	88360531	88361890	16	0.180261	0.691035	0.510774	hyper
chr1	158545702	158547989	19	0.151282	0.647118	0.495836	hyper
chr1	138258684	138259810	18	0.170102	0.67069	0.500588	hyper
chr1	156931876	156932753	18	0.159388	0.517393	0.358005	hyper
chr1	64782346	64782542	16	0.156055	0.352948	0.196893	hyper
chr1	55159460	55160721	20	0.153882	0.681253	0.52737	hyper
chr1	174431615	174433102	11	0.208991	0.414664	0.205673	hyper
chr1	88401553	88402507	16	0.153696	0.434021	0.280325	hyper
chr1	18047053	18047553	15	0.173217	0.289381	0.116164	hyper
chr1	25235331	25236427	20	0.220619	0.70782	0.487201	hyper
chr1	91568034	91568319	15	0.176091	0.651486	0.475396	hyper
chr1	72581103	72582144	13	0.190832	0.768854	0.578021	hyper
chr1	59649637	59650263	16	0.278401	0.576593	0.298192	hyper
chr1	92950825	92951696	10	0.23956	0.737359	0.497799	hyper
chr1	136999844	137000820	12	0.219259	0.445494	0.226235	hyper
chr1	59326659	59327358	21	0.150796	0.566543	0.415747	hyper
chr1	13484069	13485765	17	0.154421	0.542667	0.388246	hyper
chr1	163938866	163939566	15	0.170172	0.611024	0.440852	hyper
chr1	138851311	138852836	14	0.173103	0.819919	0.646816	hyper
chr1	89053497	89054219	14	0.173821	0.656236	0.482415	hyper
chr1	158462257	158463161	13	0.168804	0.766901	0.598097	hyper
chr1	182745379	182746122	14	0.177053	0.657828	0.480775	hyper
chr1	169429606	169430765	16	0.167361	0.76414	0.596779	hyper
chr1	191580689	191581231	16	0.168552	0.55001	0.381458	hyper
chr1	74820381	74821885	16	0.174381	0.419565	0.245183	hyper
chr1	89154669	89155378	18	0.151005	0.65741	0.506405	hyper
chr1	122083094	122083731	14	0.153556	0.802958	0.649402	hyper
chr1	166389350	166389837	11	0.226441	0.723715	0.497274	hyper
chr1	130492156	130494501	14	0.171057	0.598609	0.427552	hyper
chr1	174505711	174506351	19	0.165577	0.815	0.649423	hyper
chr1	91820609	91821744	11	0.175568	0.529295	0.353726	hyper
chr1	183793668	183794678	15	0.171736	0.643629	0.471893	hyper
chr1	77404102	77404574	10	0.201059	0.528556	0.327497	hyper
chr1	91833250	91834896	11	0.161444	0.492219	0.330775	hyper
chr1	52873543	52873664	10	0.154005	0.701811	0.547806	hyper
chr1	138029887	138030813	16	0.173334	0.574086	0.400752	hyper
chr1	75342270	75342895	14	0.155887	0.581748	0.425861	hyper
chr1	74942953	74943568	13	0.175333	0.572038	0.396705	hyper
chr1	168338894	168339310	9	0.172591	0.559071	0.386481	hyper
chr1	59564366	59565600	14	0.16427	0.654183	0.489913	hyper
chr1	24592626	24593239	11	0.155389	0.593529	0.43814	hyper
chr1	45981499	45982126	9	0.180926	0.677011	0.496085	hyper
chr1	138025675	138027509	11	0.182262	0.664998	0.482735	hyper
chr1	75598811	75600180	12	0.172014	0.704718	0.532703	hyper
chr1	36529175	36529539	11	0.17857	0.650817	0.472247	hyper
chr1	135629441	135629703	11	0.161127	0.671911	0.510784	hyper
chr1	163920769	163921049	11	0.159374	0.727591	0.568217	hyper
chr1	138590162	138591631	11	0.168859	0.642015	0.473156	hyper
chr1	88339833	88340704	9	0.188916	0.702727	0.513811	hyper
chr1	156918738	156919619	14	0.154651	0.664198	0.509548	hyper
chr1	158893731	158894866	11	0.170739	0.712832	0.542093	hyper
chr1	82282872	82283603	14	0.179054	0.489182	0.310128	hyper
chr1	59521801	59522615	13	0.16205	0.679398	0.517348	hyper
chr1	164152247	164154407	11	0.17053	0.743189	0.572659	hyper
chr1	92058945	92059299	14	0.155483	0.741982	0.586499	hyper
chr1	157092499	157093047	11	0.160818	0.760044	0.599226	hyper
chr1	58251885	58253990	10	0.159645	0.691546	0.531902	hyper
chr1	122514583	122515460	8	0.202814	0.670166	0.467352	hyper
chr1	91744971	91745506	12	0.170742	0.626294	0.455552	hyper
chr1	106890902	106891031	12	0.163291	0.335455	0.172164	hyper
chr1	19085941	19086477	8	0.20421	0.457034	0.252824	hyper
chr1	91814157	91814637	11	0.157646	0.718431	0.560785	hyper
chr1	173983021	173983904	12	0.159642	0.258554	0.098912	hyper
chr1	19102485	19103782	9	0.172846	0.393283	0.220437	hyper
chr1	51286852	51287851	14	-0.16487	0.585134	0.750005	hypo
chr1	132981011	132982069	12	0.181856	0.601072	0.419216	hyper
chr1	24292849	24293787	10	0.155929	0.667019	0.511089	hyper
chr1	74147207	74148422	8	0.162056	0.804291	0.642235	hyper
chr1	61359537	61360197	8	0.179711	0.748635	0.568924	hyper
chr1	91766303	91766922	10	0.154633	0.64312	0.488487	hyper
chr1	5036334	5036666	9	0.153015	0.728405	0.575389	hyper
chr1	135295474	135296184	9	0.168304	0.739649	0.571345	hyper
chr1	135027134	135027421	8	0.17097	0.581976	0.411005	hyper
chr1	5013964	5015266	8	0.179566	0.528857	0.349291	hyper
chr1	166384993	166385222	9	0.15172	0.521161	0.369442	hyper
chr1	134095778	134095934	8	0.1523	0.857822	0.705522	hyper
chr2	163164819	163166316	107	0.177032	0.342421	0.165388	hyper
chr2	163201176	163202202	92	0.238923	0.5549	0.315976	hyper
chr2	37648625	37649449	96	0.213633	0.710768	0.497134	hyper
chr2	150326148	150326653	54	0.201497	0.462083	0.260586	hyper
chr2	165006109	165007140	40	0.311123	0.588925	0.277802	hyper
chr2	25432271	25433332	93	0.162813	0.332394	0.169581	hyper
chr2	164775406	164776351	44	0.278155	0.554444	0.276289	hyper
chr2	131004451	131004961	29	0.293867	0.58078	0.286913	hyper
chr2	145685782	145686755	48	0.261138	0.558172	0.297034	hyper
chr2	33572272	33573886	47	0.187102	0.411534	0.224433	hyper
chr2	21289706	21291015	48	0.204252	0.4247	0.220448	hyper
chr2	164967481	164968167	39	0.188215	0.763269	0.575053	hyper
chr2	152531250	152532265	30	0.177814	0.791364	0.61355	hyper
chr2	6021690	6022155	30	0.184555	0.467608	0.283053	hyper
chr2	180235139	180236649	32	0.219827	0.672735	0.452908	hyper
chr2	160333160	160334369	30	0.179286	0.678732	0.499446	hyper
chr2	65831194	65833395	33	0.165916	0.644992	0.479075	hyper
chr2	150514984	150515772	22	0.218138	0.5311	0.312962	hyper
chr2	33544520	33545826	30	0.198947	0.685573	0.486626	hyper
chr2	172559753	172560591	22	0.225039	0.619053	0.394013	hyper
chr2	151919447	151919725	24	0.186295	0.293626	0.107331	hyper
chr2	24950273	24951073	34	0.261667	0.729286	0.46762	hyper
chr2	167364213	167364635	32	0.161665	0.333376	0.171711	hyper
chr2	24462549	24463613	29	0.188969	0.656212	0.467243	hyper
chr2	19377303	19379565	21	0.239781	0.486108	0.246326	hyper
chr2	115676586	115678104	19	0.178075	0.650232	0.472157	hyper
chr2	30707988	30708846	28	0.157935	0.546649	0.388714	hyper
chr2	92441418	92443241	20	0.177173	0.549845	0.372672	hyper
chr2	90730479	90730734	19	0.218372	0.409533	0.191161	hyper
chr2	152453623	152454074	19	0.232213	0.717297	0.485084	hyper
chr2	168438781	168439648	23	0.174174	0.671293	0.497119	hyper
chr2	84777069	84777904	20	0.197016	0.636145	0.43913	hyper
chr2	180070033	180070874	20	0.177689	0.754281	0.576592	hyper
chr2	172449375	172449745	16	0.248874	0.503832	0.254958	hyper
chr2	25471911	25472327	24	0.22438	0.462715	0.238335	hyper
chr2	127664510	127665850	27	0.163081	0.485865	0.322784	hyper
chr2	114236461	114239027	24	0.167342	0.856095	0.688754	hyper
chr2	151796312	151796658	23	0.300972	0.588651	0.287679	hyper
chr2	127189848	127190913	19	0.192984	0.581779	0.388795	hyper
chr2	22589813	22590495	19	0.224088	0.675103	0.451015	hyper
chr2	167943328	167943702	13	0.252223	0.67125	0.419027	hyper
chr2	143688089	143688335	20	0.15717	0.33378	0.17661	hyper
chr2	33508310	33509301	23	0.15619	0.781072	0.624883	hyper
chr2	32502296	32502772	24	0.152203	0.717734	0.565531	hyper
chr2	164226417	164227572	19	0.191851	0.354689	0.162838	hyper
chr2	73973582	73974993	22	0.225196	0.653524	0.428328	hyper
chr2	24534575	24534795	25	0.167596	0.550346	0.38275	hyper
chr2	158427448	158429041	23	0.159662	0.638506	0.478844	hyper
chr2	169185503	169186150	17	0.162796	0.44347	0.280674	hyper
chr2	31937713	31938378	17	0.156502	0.418724	0.262222	hyper
chr2	70407490	70408579	17	0.188792	0.505937	0.317145	hyper
chr2	172368499	172369183	17	0.165381	0.721751	0.55637	hyper
chr2	157517693	157518682	26	0.161598	0.576814	0.415216	hyper
chr2	168430074	168430564	22	0.166118	0.611533	0.445415	hyper
chr2	152896988	152897535	14	0.192235	0.368731	0.176496	hyper
chr2	49715993	49718105	19	0.187851	0.737902	0.550051	hyper
chr2	32171662	32173159	24	0.155642	0.627732	0.47209	hyper
chr2	32195461	32196159	23	0.20626	0.669358	0.463097	hyper
chr2	164939064	164939845	16	0.262505	0.683841	0.421337	hyper
chr2	35459869	35460298	15	0.226184	0.672409	0.446225	hyper
chr2	91768246	91768602	20	0.16111	0.618203	0.457093	hyper
chr2	172767522	172768380	14	0.183648	0.597529	0.413881	hyper
chr2	104335245	104336805	19	0.196731	0.712272	0.51554	hyper
chr2	163106166	163107173	17	0.204616	0.920696	0.71608	hyper
chr2	32191044	32191639	18	0.168986	0.777085	0.608099	hyper
chr2	18375725	18377929	17	0.173823	0.398721	0.224897	hyper
chr2	181721215	181722780	15	0.172948	0.686253	0.513305	hyper
chr2	167013879	167014039	21	0.18279	0.425288	0.242497	hyper
chr2	166378914	166379623	19	0.232174	0.55769	0.325516	hyper
chr2	178520095	178520780	21	0.159677	0.726784	0.567107	hyper
chr2	172713674	172714461	16	0.152586	0.779377	0.626791	hyper
chr2	165055823	165056416	18	0.168463	0.688077	0.519614	hyper
chr2	165389917	165390740	16	0.190029	0.68964	0.499611	hyper
chr2	167603486	167603788	13	0.162118	0.487841	0.325724	hyper
chr2	156299477	156300703	16	0.169625	0.75973	0.590106	hyper
chr2	168527723	168528342	16	0.16762	0.776149	0.608529	hyper
chr2	172753324	172755042	16	0.175749	0.738828	0.56308	hyper
chr2	173550069	173550565	13	0.176168	0.642594	0.466426	hyper
chr2	173936274	173936551	18	0.176185	0.518158	0.341973	hyper
chr2	119576227	119576897	19	0.200237	0.832063	0.631826	hyper
chr2	32443060	32443684	9	0.225426	0.537109	0.311683	hyper
chr2	131853354	131854245	12	0.189439	0.600052	0.410612	hyper
chr2	71362199	71363547	14	0.180477	0.516935	0.336457	hyper
chr2	173819488	173820678	14	0.159964	0.720492	0.560527	hyper
chr2	172688365	172688923	14	0.1954	0.781511	0.586111	hyper
chr2	112557192	112558329	19	0.164917	0.833039	0.668122	hyper
chr2	146546208	146549014	18	0.153944	0.437453	0.28351	hyper
chr2	103264207	103264568	14	0.155011	0.708775	0.553764	hyper
chr2	32305778	32306218	10	0.193461	0.737878	0.544416	hyper
chr2	164822515	164822781	15	0.206486	0.57469	0.368205	hyper
chr2	164774061	164774511	12	0.181354	0.598819	0.417465	hyper
chr2	33426610	33427426	16	0.157478	0.738352	0.580874	hyper
chr2	93479061	93480723	19	0.160713	0.433099	0.272386	hyper
chr2	153605224	153605640	8	0.262827	0.690896	0.428068	hyper
chr2	180883294	180883791	10	0.157243	0.440594	0.283351	hyper
chr2	75319628	75321356	12	0.173006	0.744785	0.571779	hyper
chr2	17782647	17784640	12	0.220062	0.524944	0.304882	hyper
chr2	73275395	73275674	16	0.152461	0.725174	0.572713	hyper
chr2	152655305	152655546	15	0.153452	0.844062	0.69061	hyper
chr2	168426085	168426406	12	0.15091	0.248337	0.0974269	hyper
chr2	18687365	18688105	10	0.185344	0.775323	0.58998	hyper
chr2	180976685	180977236	14	0.176594	0.412894	0.2363	hyper
chr2	6049784	6050131	9	0.221151	0.722441	0.50129	hyper
chr2	84227290	84228007	16	0.165049	0.550439	0.38539	hyper
chr2	106813726	106813906	10	0.208876	0.66446	0.455583	hyper
chr2	152551722	152552513	13	0.170799	0.784298	0.613499	hyper
chr2	133379663	133379978	9	0.164283	0.446451	0.282169	hyper
chr2	73380573	73381656	13	0.185857	0.714489	0.528632	hyper
chr2	163743630	163743932	12	0.184939	0.408128	0.223189	hyper
chr2	32740109	32740764	11	0.177231	0.611742	0.434511	hyper
chr2	130865645	130866214	9	0.168703	0.778959	0.610256	hyper
chr2	18608019	18610033	11	0.164878	0.418033	0.253156	hyper
chr2	118198360	118198548	10	0.1535	0.257143	0.103642	hyper
chr2	109562697	109563290	11	0.155946	0.760802	0.604856	hyper
chr2	168594395	168595041	11	0.15768	0.772158	0.614478	hyper
chr2	172564059	172564334	9	0.206377	0.662596	0.456219	hyper
chr2	169787003	169787408	15	0.217354	0.734513	0.517159	hyper
chr2	102007036	102007526	12	0.159313	0.638968	0.479654	hyper
chr2	134613097	134613564	10	0.160022	0.7713	0.611278	hyper
chr2	30512642	30512896	8	0.174076	0.562569	0.388493	hyper
chr2	174121554	174121717	13	0.164934	0.555116	0.390182	hyper
chr2	121589970	121591652	8	0.153358	0.837225	0.683867	hyper
chr2	25281210	25281376	13	0.1638	0.768838	0.605038	hyper
chr2	171869345	171869698	10	0.166743	0.75211	0.585366	hyper
chr2	33435009	33435682	8	0.193617	0.51189	0.318272	hyper
chr2	164256255	164256808	11	0.301164	0.575108	0.273943	hyper
chr2	172612524	172613053	12	0.166018	0.74842	0.582402	hyper
chr2	51000212	51000899	8	0.238242	0.767802	0.52956	hyper
chr2	164214439	164214753	9	0.168854	0.519049	0.350195	hyper
chr2	130867872	130868220	8	0.161791	0.72694	0.565149	hyper
chr2	21061480	21062694	8	0.208955	0.797683	0.588728	hyper
chr2	58381138	58382542	12	0.161953	0.699194	0.537241	hyper
chr2	164225748	164226035	9	0.265689	0.451936	0.186247	hyper
chr2	56953376	56954228	8	0.221626	0.667158	0.445533	hyper
chr2	167175695	167176372	10	0.154188	0.866972	0.712784	hyper
chr2	168101619	168101962	11	0.183357	0.747782	0.564425	hyper
chr2	35699465	35700251	12	0.154739	0.528226	0.373487	hyper
chr2	4639944	4640439	8	0.169302	0.660685	0.491383	hyper
chr2	128005441	128005857	11	0.154331	0.720338	0.566007	hyper
chr2	93124079	93125157	8	0.172067	0.574162	0.402095	hyper
chr2	71006323	71006963	10	0.159928	0.834295	0.674367	hyper
chr2	30591977	30592605	10	0.154874	0.790133	0.635259	hyper
chr2	25471550	25471707	11	0.164915	0.469984	0.305068	hyper
chr2	38562981	38563536	11	0.150888	0.687634	0.536746	hyper
chr2	164266738	164267083	10	0.209336	0.596859	0.387523	hyper
chr2	172123743	172125025	10	0.16187	0.387796	0.225927	hyper
chr2	165977829	165978802	8	0.155489	0.578534	0.423046	hyper
chr2	72342084	72342932	8	0.198129	0.692074	0.493945	hyper
chr2	164906744	164907072	8	0.189323	0.459416	0.270093	hyper
chr3	3507220	3510502	43	0.292804	0.5593	0.266496	hyper
chr3	96278067	96280222	42	0.241064	0.432009	0.190945	hyper
chr3	95231244	95232119	32	0.218747	0.522848	0.304102	hyper
chr3	157574509	157574813	36	-0.15312	0.466599	0.619719	hypo
chr3	137618342	137619924	24	0.203005	0.764088	0.561084	hyper
chr3	88169690	88170396	36	0.268854	0.699467	0.430613	hyper
chr3	107401493	107404307	26	0.223311	0.722608	0.499297	hyper
chr3	86668000	86668946	20	0.24769	0.871658	0.623968	hyper
chr3	69122193	69122792	21	0.223363	0.324549	0.101186	hyper
chr3	121748287	121749998	28	0.197403	0.529757	0.332354	hyper
chr3	91827920	91828923	34	0.189314	0.788443	0.599129	hyper
chr3	139784112	139784266	15	0.330589	0.739278	0.40869	hyper
chr3	108743027	108743352	30	0.215193	0.72947	0.514277	hyper
chr3	145311135	145311655	19	0.235753	0.504059	0.268306	hyper
chr3	84248466	84248941	22	0.160653	0.849779	0.689126	hyper
chr3	37515166	37516320	21	0.156991	0.741577	0.584586	hyper
chr3	122120347	122121702	19	0.169282	0.698793	0.529511	hyper
chr3	97044884	97047218	21	0.167433	0.827512	0.660079	hyper
chr3	9334270	9335510	28	0.201927	0.39158	0.189653	hyper
chr3	3298001	3298538	26	0.161767	0.827422	0.665656	hyper
chr3	28680892	28681410	17	0.175826	0.525138	0.349313	hyper
chr3	84990570	84991116	21	0.17438	0.728373	0.553993	hyper
chr3	9325780	9326770	18	0.232877	0.500815	0.267938	hyper
chr3	38381111	38382297	19	0.177187	0.652462	0.475275	hyper
chr3	145780639	145781404	22	0.174772	0.431441	0.256669	hyper
chr3	34557166	34558015	13	0.196921	0.528417	0.331495	hyper
chr3	145420259	145420878	19	0.16825	0.784422	0.616173	hyper
chr3	51163768	51165765	15	0.157992	0.574643	0.416651	hyper
chr3	87943815	87944656	14	0.175001	0.534058	0.359057	hyper
chr3	10442160	10443402	21	0.210269	0.820884	0.610615	hyper
chr3	84457641	84458745	15	0.157402	0.502917	0.345515	hyper
chr3	98076835	98078832	20	0.159585	0.737827	0.578241	hyper
chr3	54916672	54917157	14	0.157048	0.678957	0.521909	hyper
chr3	89324882	89325298	15	0.150387	0.287094	0.136707	hyper
chr3	149182531	149182908	18	0.181669	0.453156	0.271487	hyper
chr3	143886620	143887092	17	0.161444	0.629408	0.467964	hyper
chr3	127202359	127202871	13	0.157309	0.635258	0.477948	hyper
chr3	123150939	123151658	15	0.184454	0.545121	0.360667	hyper
chr3	128768010	128769206	16	0.176402	0.534854	0.358452	hyper
chr3	104769196	104770453	13	0.168032	0.755344	0.587311	hyper
chr3	68480563	68481519	17	0.225162	0.769958	0.544796	hyper
chr3	93246680	93247463	11	0.241925	0.429353	0.187428	hyper
chr3	30125153	30126408	17	0.171791	0.739868	0.568077	hyper
chr3	25043523	25045010	13	0.163513	0.352075	0.188562	hyper
chr3	96764093	96765463	17	0.173428	0.726489	0.553061	hyper
chr3	153511660	153513312	12	0.154686	0.600213	0.445528	hyper
chr3	82836719	82837772	15	0.161064	0.819915	0.658851	hyper
chr3	106285925	106286591	12	0.16852	0.548561	0.380041	hyper
chr3	107653331	107654226	12	0.170947	0.530004	0.359058	hyper
chr3	145812170	145812942	13	0.183896	0.314308	0.130412	hyper
chr3	94216412	94216521	10	0.188139	0.364505	0.176365	hyper
chr3	108926852	108928832	9	0.182029	0.677056	0.495026	hyper
chr3	107318880	107319823	11	0.151918	0.59543	0.443512	hyper
chr3	100915257	100916059	13	0.215649	0.611043	0.395393	hyper
chr3	128853733	128854322	12	0.158649	0.743459	0.58481	hyper
chr3	52891122	52892371	15	0.161665	0.762596	0.600931	hyper
chr3	138442234	138442716	17	0.174937	0.697373	0.522436	hyper
chr3	130681271	130681834	15	0.154321	0.721879	0.567558	hyper
chr3	89634356	89634800	11	0.176843	0.519954	0.343111	hyper
chr3	130699710	130700560	14	0.15665	0.753285	0.596636	hyper
chr3	55403431	55404257	13	0.154	0.787487	0.633487	hyper
chr3	146345376	146345974	10	0.160999	0.713631	0.552633	hyper
chr3	148751537	148751991	11	0.198442	0.387822	0.18938	hyper
chr3	53403302	53404213	11	0.159704	0.537293	0.377588	hyper
chr3	57649902	57650440	8	0.18312	0.370088	0.186968	hyper
chr3	51609609	51610440	9	0.218849	0.610462	0.391612	hyper
chr3	50899994	50900717	11	0.161971	0.569511	0.40754	hyper
chr3	65470578	65470800	10	0.188329	0.46357	0.275241	hyper
chr3	95797469	95798459	10	0.179497	0.45399	0.274493	hyper
chr3	89635823	89635969	10	0.167227	0.240592	0.0733648	hyper
chr3	94282624	94283375	12	0.151227	0.295763	0.144536	hyper
chr3	34656041	34656877	11	0.230151	0.593053	0.362902	hyper
chr3	148294165	148295222	13	0.167292	0.806683	0.639392	hyper
chr3	87614139	87614593	12	0.214834	0.663852	0.449018	hyper
chr3	153387093	153387336	8	0.189415	0.779468	0.590054	hyper
chr3	127344964	127345759	11	0.223509	0.459697	0.236189	hyper
chr3	34535716	34536202	8	0.214427	0.690777	0.47635	hyper
chr3	68672039	68672645	9	0.156549	0.673959	0.517409	hyper
chr3	138416310	138416666	11	0.165176	0.636089	0.470913	hyper
chr3	64068756	64069545	11	0.169996	0.757173	0.587177	hyper
chr3	21836665	21837314	10	0.184909	0.629718	0.444809	hyper
chr3	104368974	104369767	11	0.155584	0.756243	0.60066	hyper
chr3	121131529	121132186	11	0.151512	0.723169	0.571657	hyper
chr3	30987217	30987853	9	0.16802	0.570198	0.402178	hyper
chr4	136193028	136194230	113	0.176774	0.346962	0.170189	hyper
chr4	122792986	122794297	77	0.177818	0.328731	0.150913	hyper
chr4	140802341	140803529	46	0.362765	0.530457	0.167692	hyper
chr4	146593453	146594118	48	0.284546	0.85038	0.565835	hyper
chr4	131668981	131670235	58	0.181901	0.629011	0.44711	hyper
chr4	140369869	140370817	40	0.353103	0.75691	0.403807	hyper
chr4	59927136	59928208	43	0.227879	0.682228	0.454349	hyper
chr4	127662719	127664630	28	0.282393	0.625527	0.343134	hyper
chr4	34136539	34137217	45	0.235351	0.675829	0.440477	hyper
chr4	116512673	116513245	35	0.211035	0.667015	0.45598	hyper
chr4	119939571	119939915	24	0.338433	0.572774	0.234342	hyper
chr4	151406128	151406796	36	0.164667	0.685851	0.521183	hyper
chr4	99328712	99329803	36	0.156445	0.209959	0.0535141	hyper
chr4	129683592	129684462	33	0.417154	0.700904	0.28375	hyper
chr4	115590159	115591477	29	0.260485	0.592334	0.33185	hyper
chr4	140804313	140805309	33	0.177319	0.558197	0.380878	hyper
chr4	150172787	150174314	35	0.201591	0.708365	0.506774	hyper
chr4	142800824	142802033	27	0.219934	0.592516	0.372582	hyper
chr4	43520889	43522101	37	0.237222	0.408146	0.170924	hyper
chr4	100453539	100455381	28	0.166661	0.81146	0.644799	hyper
chr4	99111957	99112652	33	0.209771	0.647525	0.437754	hyper
chr4	97249842	97252910	29	0.170042	0.710864	0.540822	hyper
chr4	123669392	123670565	26	0.215068	0.799453	0.584385	hyper
chr4	54770764	54771995	27	0.213166	0.579738	0.366571	hyper
chr4	151922113	151922867	29	0.172248	0.738896	0.566648	hyper
chr4	129494850	129495902	21	0.204666	0.836878	0.632212	hyper
chr4	122999955	123000218	28	0.229642	0.52165	0.292008	hyper
chr4	133157000	133157569	31	0.17163	0.477371	0.30574	hyper
chr4	115604557	115607039	34	0.156772	0.630557	0.473785	hyper
chr4	136342237	136343206	29	0.163887	0.602251	0.438364	hyper
chr4	152198199	152199989	24	0.175362	0.7571	0.581738	hyper
chr4	57928250	57929408	31	0.236511	0.633878	0.397367	hyper
chr4	46113267	46115118	20	0.163013	0.738262	0.575248	hyper
chr4	148085847	148087032	22	0.170103	0.684938	0.514835	hyper
chr4	127008442	127009312	20	0.17213	0.481457	0.309326	hyper
chr4	58726845	58728154	23	0.22266	0.839699	0.61704	hyper
chr4	134826542	134827472	22	0.160615	0.485436	0.324821	hyper
chr4	128783393	128784861	21	0.164513	0.629004	0.464491	hyper
chr4	125588626	125589631	29	0.230942	0.440612	0.20967	hyper
chr4	153886162	153887737	21	0.169765	0.550305	0.38054	hyper
chr4	102651443	102652192	19	0.167912	0.352446	0.184533	hyper
chr4	13168394	13170563	25	0.159013	0.632185	0.473172	hyper
chr4	125827821	125828661	22	0.160213	0.600137	0.439924	hyper
chr4	152144740	152145455	24	0.239895	0.672195	0.4323	hyper
chr4	126410017	126411192	21	0.15361	0.245316	0.0917059	hyper
chr4	152444299	152445263	18	0.171287	0.762634	0.591347	hyper
chr4	144589289	144590449	25	0.194856	0.658913	0.464057	hyper
chr4	136925313	136926980	22	0.162019	0.650358	0.48834	hyper
chr4	127647216	127648106	17	0.196709	0.477537	0.280828	hyper
chr4	139799328	139799791	18	0.175214	0.316741	0.141527	hyper
chr4	47249408	47250653	20	0.159427	0.587193	0.427766	hyper
chr4	151092979	151093612	22	0.154451	0.593932	0.439481	hyper
chr4	136712574	136714059	22	0.158537	0.702274	0.543737	hyper
chr4	148521075	148521744	26	0.173344	0.682417	0.509074	hyper
chr4	135283629	135284477	15	0.186021	0.68493	0.498908	hyper
chr4	35047654	35048698	19	0.231405	0.484516	0.25311	hyper
chr4	153915066	153915697	25	0.260594	0.607566	0.346972	hyper
chr4	120370333	120370663	20	0.156197	0.379516	0.223319	hyper
chr4	154145569	154146235	26	0.173758	0.572283	0.398525	hyper
chr4	139468707	139469526	23	0.153409	0.617062	0.463652	hyper
chr4	15098553	15101185	19	0.171609	0.738206	0.566597	hyper
chr4	138013164	138015177	19	0.175173	0.725301	0.550128	hyper
chr4	127034715	127035968	20	0.213567	0.773941	0.560374	hyper
chr4	4482285	4483504	18	0.180968	0.633955	0.452988	hyper
chr4	139394569	139396100	19	0.154475	0.713761	0.559285	hyper
chr4	148056483	148058124	20	0.156579	0.856308	0.69973	hyper
chr4	106135624	106136280	20	0.155818	0.702764	0.546946	hyper
chr4	142890547	142891259	13	0.257019	0.489548	0.232529	hyper
chr4	44707254	44708119	22	0.156261	0.663596	0.507335	hyper
chr4	139351771	139352360	18	0.190296	0.476231	0.285935	hyper
chr4	99316395	99316843	12	0.185988	0.483337	0.297349	hyper
chr4	155628705	155629171	16	0.165035	0.310162	0.145126	hyper
chr4	126422615	126423353	14	0.150601	0.655818	0.505217	hyper
chr4	142697301	142698246	20	0.173592	0.680727	0.507135	hyper
chr4	141727036	141728082	17	0.194177	0.76828	0.574104	hyper
chr4	150960309	150960966	17	0.190723	0.718869	0.528145	hyper
chr4	133229201	133230041	13	0.168233	0.427489	0.259257	hyper
chr4	134759254	134759868	12	0.183838	0.52111	0.337272	hyper
chr4	135100734	135101844	18	0.150729	0.536417	0.385688	hyper
chr4	155147991	155148519	16	0.154598	0.322863	0.168266	hyper
chr4	148256479	148257106	16	0.201004	0.518415	0.31741	hyper
chr4	152373614	152373951	19	0.179363	0.768947	0.589584	hyper
chr4	154333217	154334206	14	0.15294	0.670707	0.517767	hyper
chr4	148194352	148194503	13	0.183082	0.818044	0.634962	hyper
chr4	138725345	138726427	12	0.182758	0.795173	0.612416	hyper
chr4	123017721	123019102	13	0.157661	0.785775	0.628114	hyper
chr4	142979471	142979791	12	0.187733	0.310784	0.123051	hyper
chr4	154582547	154583183	13	0.16593	0.724998	0.559068	hyper
chr4	58923216	58923922	11	0.156236	0.360548	0.204311	hyper
chr4	140865777	140866165	10	0.213821	0.713402	0.499581	hyper
chr4	108016859	108018263	15	0.153418	0.511702	0.358283	hyper
chr4	137026387	137027090	16	0.1622	0.705319	0.543119	hyper
chr4	124271996	124272583	17	0.19224	0.773272	0.581033	hyper
chr4	14754140	14754575	8	-0.194099	0.591105	0.785204	hypo
chr4	124973156	124974035	13	0.168751	0.739241	0.57049	hyper
chr4	70070122	70070812	9	0.169527	0.542696	0.373169	hyper
chr4	73435769	73436427	8	0.206191	0.644975	0.438784	hyper
chr4	140203235	140203746	9	0.178788	0.712343	0.533555	hyper
chr4	133898203	133898707	8	0.241427	0.622015	0.380588	hyper
chr4	139310276	139311467	14	0.182951	0.766966	0.584015	hyper
chr4	104042327	104042985	10	0.182827	0.546306	0.363479	hyper
chr4	130468737	130469318	15	0.15901	0.801443	0.642433	hyper
chr4	44078313	44078537	9	0.172406	0.450341	0.277935	hyper
chr4	131699615	131699982	11	0.159052	0.836159	0.677107	hyper
chr4	139153383	139154168	15	0.174557	0.770422	0.595865	hyper
chr4	107130208	107130622	13	0.163905	0.654632	0.490727	hyper
chr4	126990022	126990333	12	0.208001	0.813677	0.605676	hyper
chr4	148200605	148201830	13	0.185242	0.735978	0.550736	hyper
chr4	140854947	140855574	15	0.172128	0.775268	0.60314	hyper
chr4	43413748	43414411	11	0.156165	0.667944	0.511779	hyper
chr4	142661270	142661970	13	0.152533	0.788022	0.635489	hyper
chr4	151741966	151742129	13	0.168073	0.802797	0.634724	hyper
chr4	136360320	136361213	13	0.151955	0.829204	0.677249	hyper
chr4	124876330	124877233	11	0.159275	0.817637	0.658362	hyper
chr4	142868164	142868685	9	0.17401	0.714187	0.540177	hyper
chr4	140220539	140221107	11	0.16619	0.813323	0.647133	hyper
chr4	82147176	82149436	10	0.152335	0.786142	0.633807	hyper
chr4	116228239	116228380	10	0.151787	0.154307	0.00251949	hyper
chr4	8587765	8587916	12	0.181062	0.748911	0.567849	hyper
chr4	150262179	150263373	10	0.15739	0.74165	0.58426	hyper
chr4	59451713	59452072	8	0.174469	0.453498	0.279029	hyper
chr4	130349032	130349389	10	0.165117	0.605051	0.439934	hyper
chr4	118416516	118416646	9	0.26994	0.747635	0.477695	hyper
chr4	57291653	57292544	12	0.151358	0.695975	0.544617	hyper
chr4	128626624	128627358	12	0.176353	0.766849	0.590496	hyper
chr4	152558737	152559381	11	0.155726	0.662474	0.506748	hyper
chr4	83715037	83715595	10	0.211096	0.712535	0.501439	hyper
chr4	128559251	128559832	10	0.156963	0.743164	0.5862	hyper
chr4	129851082	129851316	12	0.160142	0.680834	0.520692	hyper
chr4	99178062	99179489	10	0.156722	0.790412	0.633689	hyper
chr4	63029343	63030242	9	0.150014	0.688036	0.538022	hyper
chr4	115645019	115645320	13	0.21403	0.750018	0.535988	hyper
chr4	123919026	123919485	12	0.153842	0.628135	0.474293	hyper
chr4	138524538	138524971	12	0.171561	0.742737	0.571176	hyper
chr4	135689399	135690049	9	0.167145	0.527771	0.360626	hyper
chr4	53789672	53790501	9	0.167214	0.733839	0.566625	hyper
chr4	148316437	148316749	11	0.178491	0.762148	0.583658	hyper
chr4	148267550	148267781	10	0.172988	0.755595	0.582607	hyper
chr4	127030996	127031493	9	0.17536	0.647134	0.471774	hyper
chr4	137455234	137455609	9	0.156723	0.746279	0.589557	hyper
chr4	149320241	149320868	10	0.156892	0.725088	0.568196	hyper
chr4	119942173	119942517	10	0.224329	0.491284	0.266955	hyper
chr4	138528008	138528293	10	0.182486	0.573376	0.39089	hyper
chr4	136194672	136195137	8	0.162217	0.769157	0.60694	hyper
chr4	141630377	141630729	9	0.16732	0.654917	0.487597	hyper
chr4	138528681	138528758	8	0.181844	0.428079	0.246236	hyper
chr4	148093948	148094077	8	0.152925	0.613841	0.460915	hyper
chr5	129056524	129059266	40	0.376085	0.642366	0.26628	hyper
chr5	139295618	139297658	101	0.161507	0.301048	0.139541	hyper
chr5	110909582	110910430	57	0.220669	0.528139	0.30747	hyper
chr5	135733853	135734933	32	0.368376	0.708069	0.339693	hyper
chr5	102075417	102077253	51	0.208404	0.365894	0.157489	hyper
chr5	113890556	113891904	44	0.228381	0.51214	0.283759	hyper
chr5	35719497	35725815	48	0.230713	0.487337	0.256624	hyper
chr5	118963419	118965586	56	0.275646	0.48434	0.208694	hyper
chr5	96402461	96403278	34	0.299234	0.809118	0.509885	hyper
chr5	135420296	135422452	43	0.277183	0.559736	0.282553	hyper
chr5	117982852	117984915	38	0.205096	0.465483	0.260386	hyper
chr5	143005728	143006150	51	0.275396	0.649683	0.374287	hyper
chr5	116531855	116533539	42	0.219326	0.606959	0.387634	hyper
chr5	52759594	52760099	47	0.267424	0.753615	0.486191	hyper
chr5	72977212	72978461	40	0.164972	0.622353	0.457382	hyper
chr5	140094525	140096167	43	0.17406	0.353892	0.179832	hyper
chr5	114000637	114001693	40	0.158657	0.606475	0.447818	hyper
chr5	125620690	125621551	30	0.217766	0.612638	0.394872	hyper
chr5	100549147	100550189	28	0.193236	0.625997	0.432761	hyper
chr5	121336958	121339530	24	0.198911	0.747871	0.54896	hyper
chr5	143724822	143726046	25	0.212817	0.560072	0.347255	hyper
chr5	117763236	117764604	31	0.238687	0.602997	0.36431	hyper
chr5	119930197	119931364	30	0.181698	0.669872	0.488175	hyper
chr5	110335884	110336362	37	0.212041	0.60549	0.393449	hyper
chr5	38221750	38223440	30	0.215727	0.383162	0.167436	hyper
chr5	108145851	108148411	30	0.177692	0.463023	0.285331	hyper
chr5	30924403	30924738	29	0.239515	0.438713	0.199199	hyper
chr5	119587480	119589764	39	0.181125	0.770819	0.589694	hyper
chr5	122299608	122300908	31	0.156223	0.613297	0.457074	hyper
chr5	101076698	101078121	30	0.182079	0.731693	0.549614	hyper
chr5	111849800	111850298	27	0.166017	0.435913	0.269897	hyper
chr5	4754887	4756145	33	0.241568	0.430746	0.189178	hyper
chr5	120316655	120317243	27	0.192877	0.568257	0.37538	hyper
chr5	65015976	65018269	26	0.191075	0.832216	0.641141	hyper
chr5	38287807	38290002	24	0.196774	0.766487	0.569712	hyper
chr5	150330554	150331230	28	0.2021	0.532624	0.330524	hyper
chr5	113783152	113784041	29	0.167258	0.707873	0.540615	hyper
chr5	148036926	148038235	28	0.152342	0.51894	0.366598	hyper
chr5	74522287	74522912	27	0.163114	0.735765	0.57265	hyper
chr5	120076851	120077732	34	0.231318	0.367671	0.136353	hyper
chr5	107254245	107255150	23	0.238437	0.60922	0.370784	hyper
chr5	112128414	112129438	27	0.164423	0.728814	0.564391	hyper
chr5	122364035	122364690	24	0.17059	0.709364	0.538774	hyper
chr5	112067808	112069710	27	0.186307	0.486199	0.299892	hyper
chr5	125543273	125544218	24	0.188806	0.696682	0.507876	hyper
chr5	138024554	138025222	33	0.291812	0.573421	0.281609	hyper
chr5	125747533	125748172	27	0.169602	0.641388	0.471786	hyper
chr5	118829109	118830304	25	0.191312	0.674718	0.483406	hyper
chr5	120753820	120754601	24	0.326216	0.805334	0.479118	hyper
chr5	138172895	138173131	21	0.192605	0.651435	0.45883	hyper
chr5	122375320	122375841	29	0.224646	0.580015	0.355369	hyper
chr5	103793875	103794858	26	0.200342	0.452252	0.251909	hyper
chr5	77286939	77287253	29	0.192459	0.544334	0.351875	hyper
chr5	116872108	116872478	18	0.22897	0.732832	0.503862	hyper
chr5	119536616	119537505	18	0.216784	0.493323	0.276539	hyper
chr5	135504614	135505550	22	0.179332	0.734068	0.554736	hyper
chr5	33882133	33883128	30	0.18496	0.624551	0.439591	hyper
chr5	91947718	91948558	20	0.241968	0.439792	0.197823	hyper
chr5	112030462	112031721	25	0.209448	0.757432	0.547985	hyper
chr5	136132904	136134148	23	0.158362	0.810414	0.652052	hyper
chr5	112153072	112154734	30	0.151133	0.671862	0.520729	hyper
chr5	129189702	129191399	16	0.200172	0.647773	0.447601	hyper
chr5	67610148	67612839	16	0.264863	0.555536	0.290673	hyper
chr5	116951043	116951956	23	0.169929	0.756259	0.58633	hyper
chr5	136348891	136349790	24	0.18511	0.524848	0.339738	hyper
chr5	134930218	134931154	19	0.190504	0.689397	0.498893	hyper
chr5	65197986	65200050	22	0.194523	0.825579	0.631056	hyper
chr5	134318478	134318849	13	0.314827	0.774371	0.459544	hyper
chr5	125484405	125485104	21	0.222322	0.496242	0.273919	hyper
chr5	117345382	117346980	13	0.205204	0.834487	0.629283	hyper
chr5	120277509	120279843	21	0.169781	0.601985	0.432204	hyper
chr5	138010599	138011526	26	0.169963	0.671013	0.501049	hyper
chr5	33854399	33855201	24	0.191647	0.666614	0.474967	hyper
chr5	33823392	33824014	23	0.171926	0.709588	0.537662	hyper
chr5	112089430	112090070	21	0.181235	0.716294	0.53506	hyper
chr5	119721274	119721770	24	0.172941	0.853222	0.68028	hyper
chr5	121111590	121112389	22	0.160968	0.794354	0.633386	hyper
chr5	112373025	112373594	19	0.257515	0.580107	0.322592	hyper
chr5	120678698	120679503	22	0.196463	0.732943	0.53648	hyper
chr5	113773826	113774607	20	0.189303	0.448786	0.259484	hyper
chr5	113056589	113057369	25	0.210187	0.681217	0.47103	hyper
chr5	114688916	114689847	24	0.150924	0.773026	0.622102	hyper
chr5	114641803	114642291	18	0.165356	0.675624	0.510268	hyper
chr5	149225933	149227950	18	0.163314	0.783409	0.620095	hyper
chr5	122416819	122417627	20	0.270559	0.646074	0.375515	hyper
chr5	120808089	120808648	22	0.182815	0.395856	0.213041	hyper
chr5	151756019	151756547	19	0.230292	0.579504	0.349213	hyper
chr5	93285129	93285946	20	0.158983	0.727776	0.568793	hyper
chr5	127724260	127724962	17	0.171551	0.779761	0.608209	hyper
chr5	142860290	142861591	20	0.150961	0.427175	0.276213	hyper
chr5	31418865	31419720	20	0.173373	0.557208	0.383835	hyper
chr5	106404560	106405025	16	0.197872	0.684518	0.486646	hyper
chr5	122466867	122468018	19	0.202312	0.690774	0.488463	hyper
chr5	121356580	121358473	17	0.163097	0.537229	0.374133	hyper
chr5	42140939	42142109	14	0.247643	0.60594	0.358298	hyper
chr5	97425332	97425965	17	0.195976	0.640532	0.444556	hyper
chr5	9261138	9262046	27	0.180226	0.413862	0.233636	hyper
chr5	67481814	67484532	16	0.158315	0.715404	0.557088	hyper
chr5	145267896	145268530	26	0.160019	0.425298	0.265279	hyper
chr5	113054758	113055183	22	0.220343	0.79788	0.577537	hyper
chr5	118967466	118969367	22	0.191069	0.677855	0.486786	hyper
chr5	65896010	65897650	18	0.164667	0.551773	0.387106	hyper
chr5	120173379	120174549	17	0.211504	0.739338	0.527834	hyper
chr5	137756768	137757737	20	0.174615	0.688757	0.514142	hyper
chr5	24235269	24235821	14	0.166685	0.541636	0.374951	hyper
chr5	120843507	120844802	20	0.183421	0.566078	0.382656	hyper
chr5	75442469	75443755	17	0.154716	0.781278	0.626562	hyper
chr5	142885507	142886554	17	0.18783	0.672439	0.48461	hyper
chr5	100646167	100647127	21	0.232614	0.557935	0.325321	hyper
chr5	150155510	150156510	19	0.165059	0.52994	0.364881	hyper
chr5	67791621	67792761	15	0.160443	0.820474	0.660031	hyper
chr5	148754851	148755656	16	0.215705	0.735034	0.519328	hyper
chr5	9099928	9100103	9	0.271909	0.596756	0.324846	hyper
chr5	129267052	129267947	10	0.257231	0.718019	0.460788	hyper
chr5	112565378	112566224	18	0.154874	0.713156	0.558282	hyper
chr5	118156587	118157048	13	0.196296	0.67095	0.474654	hyper
chr5	114987200	114987702	13	0.16593	0.410272	0.244343	hyper
chr5	119599551	119600252	21	0.160729	0.758011	0.597281	hyper
chr5	135463206	135463701	15	0.156927	0.594807	0.43788	hyper
chr5	67615378	67616124	11	0.25475	0.453731	0.198981	hyper
chr5	151239215	151239488	21	0.215424	0.521321	0.305897	hyper
chr5	129287723	129288052	20	0.150181	0.870548	0.720367	hyper
chr5	128936143	128937096	20	0.161489	0.745347	0.583859	hyper
chr5	135263987	135264743	17	0.173654	0.737493	0.563839	hyper
chr5	117039871	117040821	11	0.1948	0.660351	0.465551	hyper
chr5	93524704	93527078	18	0.190907	0.792003	0.601096	hyper
chr5	128950345	128951035	19	0.240646	0.611757	0.371111	hyper
chr5	122339473	122340330	12	0.190729	0.66855	0.477821	hyper
chr5	117907913	117908792	13	0.152447	0.841401	0.688955	hyper
chr5	54571698	54573454	21	0.151603	0.450655	0.299052	hyper
chr5	118803279	118804817	15	0.182297	0.595484	0.413187	hyper
chr5	112848450	112849136	18	0.198653	0.788812	0.590158	hyper
chr5	122960043	122960930	18	0.171184	0.855258	0.684075	hyper
chr5	23831476	23831823	20	0.17886	0.849219	0.670358	hyper
chr5	150115581	150116089	19	0.17086	0.812349	0.641489	hyper
chr5	115634553	115635097	14	0.157752	0.725554	0.567801	hyper
chr5	125739999	125740937	18	0.153365	0.759662	0.606297	hyper
chr5	117021030	117021651	20	0.21749	0.404893	0.187403	hyper
chr5	138124767	138125160	11	0.155662	0.399482	0.243819	hyper
chr5	140407484	140408186	18	0.154531	0.642977	0.488446	hyper
chr5	141081198	141081999	15	0.162401	0.564647	0.402246	hyper
chr5	92557487	92558163	13	0.155564	0.631298	0.475734	hyper
chr5	49915140	49915419	8	0.22594	0.706347	0.480406	hyper
chr5	4661578	4662347	15	0.181969	0.708067	0.526098	hyper
chr5	84843648	84844556	8	0.255738	0.489515	0.233778	hyper
chr5	97221245	97222004	12	0.150112	0.806106	0.655994	hyper
chr5	132091131	132091908	13	0.16154	0.622687	0.461148	hyper
chr5	137995106	137995596	12	0.152894	0.692542	0.539648	hyper
chr5	121029608	121030018	15	0.153613	0.776214	0.622601	hyper
chr5	127801689	127802345	13	0.157694	0.553415	0.39572	hyper
chr5	34040577	34041179	12	0.229906	0.53134	0.301434	hyper
chr5	33679146	33679875	9	0.182241	0.690171	0.50793	hyper
chr5	151477313	151477849	10	0.157829	0.596153	0.438324	hyper
chr5	113006782	113007252	11	0.17545	0.323275	0.147826	hyper
chr5	113763436	113763804	14	0.15881	0.601578	0.442768	hyper
chr5	136342605	136343198	9	0.205881	0.688764	0.482884	hyper
chr5	118481257	118482166	11	0.160634	0.850326	0.689693	hyper
chr5	111866735	111867339	12	0.178434	0.769905	0.591472	hyper
chr5	20017614	20018880	13	0.150345	0.69919	0.548845	hyper
chr5	112104178	112104999	12	0.161748	0.653998	0.49225	hyper
chr5	122423405	122424003	14	0.207596	0.733963	0.526367	hyper
chr5	136345263	136345602	10	0.219471	0.613141	0.39367	hyper
chr5	118845001	118846076	8	0.203186	0.573032	0.369846	hyper
chr5	130555888	130556339	9	0.159503	0.608048	0.448546	hyper
chr5	140382339	140382587	9	0.168036	0.596553	0.428517	hyper
chr5	122502950	122503364	11	0.155142	0.693351	0.53821	hyper
chr5	118988420	118989463	14	0.154321	0.68166	0.527339	hyper
chr5	120258310	120259071	13	0.159428	0.448222	0.288794	hyper
chr5	135427362	135427890	14	0.173693	0.666579	0.492886	hyper
chr5	134921742	134922164	12	0.161183	0.79683	0.635647	hyper
chr5	125660649	125661251	9	0.189422	0.554171	0.364749	hyper
chr5	22908902	22909255	12	0.180873	0.704888	0.524015	hyper
chr5	125539268	125540490	10	0.167668	0.650336	0.482668	hyper
chr5	123348663	123348951	8	0.160551	0.726618	0.566066	hyper
chr5	147968073	147969395	10	0.17333	0.711269	0.537939	hyper
chr5	118744555	118744936	13	0.203674	0.677934	0.47426	hyper
chr5	141178532	141178860	9	0.184359	0.598054	0.413695	hyper
chr5	7961118	7961681	10	0.201836	0.70493	0.503095	hyper
chr5	149280608	149281080	11	0.15045	0.704673	0.554223	hyper
chr5	116907040	116907812	10	0.181383	0.656222	0.474839	hyper
chr5	106876469	106876756	8	0.165206	0.474954	0.309748	hyper
chr5	104185833	104187338	11	0.160265	0.800735	0.640471	hyper
chr5	104293867	104294529	9	0.171553	0.852606	0.681053	hyper
chr5	74590220	74590559	9	0.164333	0.48469	0.320357	hyper
chr5	117538315	117538944	11	0.169126	0.575107	0.405981	hyper
chr5	139474865	139475943	8	0.1532	0.416554	0.263353	hyper
chr5	120088322	120088599	12	0.173207	0.800167	0.62696	hyper
chr5	115636044	115636892	9	0.156245	0.607086	0.450841	hyper
chr5	102077534	102078329	11	0.163333	0.443748	0.280415	hyper
chr5	114721985	114722594	10	0.164266	0.702835	0.53857	hyper
chr5	122415400	122415855	12	0.185606	0.760955	0.57535	hyper
chr5	4736509	4737703	11	0.154046	0.640905	0.48686	hyper
chr5	118207799	118208396	10	0.162658	0.648893	0.486235	hyper
chr5	76372731	76373122	11	0.152482	0.655734	0.503253	hyper
chr5	101968284	101968535	10	0.210375	0.300952	0.0905766	hyper
chr5	103796285	103796590	12	0.151187	0.789781	0.638595	hyper
chr5	30768893	30769115	11	0.160428	0.602877	0.44245	hyper
chr5	112218117	112219465	10	0.170066	0.748742	0.578675	hyper
chr5	121010383	121011206	11	0.181742	0.530303	0.348561	hyper
chr5	141366872	141367081	10	0.157675	0.536171	0.378496	hyper
chr5	112351903	112352316	11	0.153953	0.53632	0.382366	hyper
chr5	67617307	67618128	8	0.190931	0.66466	0.473729	hyper
chr5	137756041	137756299	9	0.165691	0.512746	0.347055	hyper
chr5	117692080	117692785	9	0.154483	0.667493	0.51301	hyper
chr5	129383001	129383473	10	0.171556	0.53281	0.361254	hyper
chr5	37299041	37299234	10	0.158453	0.654258	0.495805	hyper
chr5	149153749	149153926	10	0.219188	0.656245	0.437058	hyper
chr5	127779782	127781096	8	0.153889	0.608987	0.455098	hyper
chr5	118138291	118138721	8	0.151262	0.713955	0.562694	hyper
chr5	120849055	120849450	8	0.158373	0.707442	0.549069	hyper
chr5	121016471	121016896	8	0.152937	0.705012	0.552076	hyper
chr6	48387927	48388797	71	0.170256	0.357967	0.187711	hyper
chr6	48578742	48579754	67	0.238814	0.366287	0.127473	hyper
chr6	72462327	72463332	33	0.308807	0.465956	0.157149	hyper
chr6	85075546	85076542	52	0.228097	0.610337	0.38224	hyper
chr6	90182507	90183471	57	0.156355	0.606913	0.450558	hyper
chr6	67483587	67484903	31	0.239096	0.35504	0.115944	hyper
chr6	83014111	83016228	39	0.179808	0.525083	0.345274	hyper
chr6	122577085	122578155	35	0.24362	0.843362	0.599742	hyper
chr6	112438882	112439241	30	0.187572	0.400672	0.2131	hyper
chr6	67063377	67064889	29	0.222253	0.482708	0.260454	hyper
chr6	145223617	145225632	31	0.208751	0.558211	0.34946	hyper
chr6	127928925	127929612	21	0.191457	0.759945	0.568488	hyper
chr6	121378015	121379196	22	0.307993	0.76916	0.461167	hyper
chr6	113698340	113698970	39	0.173446	0.643076	0.46963	hyper
chr6	122612804	122614184	35	0.158358	0.509685	0.351326	hyper
chr6	52185350	52188041	27	0.209452	0.418193	0.208742	hyper
chr6	141549048	141550646	26	0.159781	0.686063	0.526282	hyper
chr6	100444443	100445935	22	0.17971	0.626238	0.446528	hyper
chr6	39068664	39068854	21	0.162309	0.362042	0.199733	hyper
chr6	52131572	52135055	20	0.174509	0.306662	0.132152	hyper
chr6	119277081	119279028	24	0.172907	0.451807	0.2789	hyper
chr6	4843355	4843865	18	0.216675	0.753928	0.537253	hyper
chr6	70860700	70862329	17	0.24584	0.493206	0.247366	hyper
chr6	136435355	136435903	29	0.178662	0.800666	0.622004	hyper
chr6	65100795	65101349	27	0.163133	0.40049	0.237358	hyper
chr6	127706647	127707779	21	0.151535	0.782615	0.63108	hyper
chr6	119427608	119428777	18	0.159552	0.663912	0.504359	hyper
chr6	53767566	53767966	20	0.153442	0.326732	0.173289	hyper
chr6	47893481	47893679	15	0.183509	0.37996	0.196452	hyper
chr6	28345508	28346247	18	0.162007	0.585138	0.42313	hyper
chr6	4687292	4688479	18	0.225706	0.64511	0.419404	hyper
chr6	89236980	89238846	16	0.15492	0.609372	0.454452	hyper
chr6	142911896	142912258	16	0.171892	0.542711	0.370819	hyper
chr6	126591827	126592346	18	0.154753	0.789581	0.634828	hyper
chr6	29936178	29936955	14	0.192332	0.761939	0.569607	hyper
chr6	121061066	121062026	16	0.160117	0.69689	0.536773	hyper
chr6	23230815	23231815	23	0.191286	0.623717	0.432431	hyper
chr6	51218927	51220031	17	0.199447	0.630273	0.430825	hyper
chr6	28153025	28154613	14	0.217383	0.819644	0.602262	hyper
chr6	114676066	114677490	15	0.172026	0.683999	0.511972	hyper
chr6	49756936	49757862	14	0.207782	0.783696	0.575914	hyper
chr6	25638409	25638711	14	0.213823	0.597775	0.383951	hyper
chr6	119191247	119191792	16	0.155472	0.606445	0.450973	hyper
chr6	88086262	88087173	15	0.156934	0.622689	0.465755	hyper
chr6	96064823	96066276	15	0.213547	0.725584	0.512038	hyper
chr6	51383780	51384347	14	0.173861	0.633249	0.459388	hyper
chr6	47703219	47703399	20	0.165827	0.392217	0.22639	hyper
chr6	136420104	136421364	16	0.213678	0.760291	0.546613	hyper
chr6	6796345	6798756	9	0.237677	0.556451	0.318774	hyper
chr6	33942439	33943014	15	0.167119	0.49112	0.324001	hyper
chr6	136385241	136386836	15	0.159494	0.811422	0.651928	hyper
chr6	124947963	124948585	14	0.186891	0.408637	0.221747	hyper
chr6	72723428	72725368	11	0.185989	0.770826	0.584837	hyper
chr6	48690905	48691864	13	0.156376	0.647409	0.491032	hyper
chr6	114233384	114234318	13	0.21075	0.560665	0.349914	hyper
chr6	113992490	113992788	11	0.166834	0.5495	0.382666	hyper
chr6	97161474	97162009	12	0.160722	0.3647	0.203978	hyper
chr6	92654805	92655382	9	0.220146	0.482346	0.2622	hyper
chr6	145252096	145252587	19	0.208262	0.449457	0.241194	hyper
chr6	47892663	47892887	9	0.205443	0.442191	0.236748	hyper
chr6	31171228	31171749	9	0.19552	0.52392	0.3284	hyper
chr6	143987618	143988223	13	0.201813	0.471823	0.27001	hyper
chr6	34303725	34304484	11	0.157714	0.833519	0.675804	hyper
chr6	30498736	30499586	13	0.202984	0.562602	0.359618	hyper
chr6	84056682	84057156	12	0.153403	0.823722	0.670319	hyper
chr6	125522341	125522598	9	0.214003	0.661803	0.4478	hyper
chr6	98921099	98921739	10	0.16733	0.632408	0.465078	hyper
chr6	100286651	100286941	13	0.162102	0.311047	0.148945	hyper
chr6	52164402	52165808	12	0.178843	0.23441	0.055567	hyper
chr6	146744899	146745104	8	0.18996	0.560722	0.370762	hyper
chr6	72191542	72192070	14	0.175253	0.601279	0.426026	hyper
chr6	67481667	67482578	10	0.178798	0.735131	0.556332	hyper
chr6	72390425	72391011	8	0.164036	0.540973	0.376937	hyper
chr6	82720981	82721826	13	0.15279	0.75451	0.60172	hyper
chr6	47709498	47709646	12	0.183895	0.476514	0.29262	hyper
chr6	52240118	52240560	11	0.206077	0.576567	0.370489	hyper
chr6	134138892	134140029	11	0.171033	0.704419	0.533387	hyper
chr6	29687307	29687613	9	0.159206	0.540286	0.38108	hyper
chr6	53533822	53535390	10	0.155127	0.811918	0.656791	hyper
chr6	70924214	70924801	10	0.15515	0.716253	0.561102	hyper
chr6	51135095	51135754	11	0.169715	0.510543	0.340828	hyper
chr6	94751020	94751399	13	0.152996	0.444788	0.291792	hyper
chr6	30530339	30530753	12	0.171951	0.660912	0.488961	hyper
chr6	51026621	51027486	10	0.204545	0.511651	0.307106	hyper
chr6	125431495	125432048	8	0.16224	0.666739	0.504499	hyper
chr6	7504218	7504771	8	0.177952	0.591905	0.413953	hyper
chr6	113445626	113445744	10	0.181202	0.674366	0.493164	hyper
chr6	28164675	28164967	8	0.159134	0.568128	0.408995	hyper
chr6	5284887	5285550	9	0.196425	0.593184	0.39676	hyper
chr6	98980391	98981032	8	0.172819	0.614204	0.441385	hyper
chr6	124717955	124718129	8	0.157629	0.486422	0.328793	hyper
chr6	47613091	47613296	8	-0.204351	0.704271	0.908622	hypo
chr7	114352620	114354410	217	0.287899	0.553849	0.26595	hyper
chr7	17469231	17471808	216	0.150756	0.452536	0.30178	hyper
chr7	3365486	3368687	66	0.201708	0.390798	0.18909	hyper
chr7	25370520	25371137	59	0.399371	0.729293	0.329922	hyper
chr7	75408590	75411421	48	0.27423	0.469443	0.195213	hyper
chr7	105258988	105260771	42	0.327724	0.524034	0.19631	hyper
chr7	4478245	4479597	46	0.300354	0.676803	0.376448	hyper
chr7	53653165	53654587	69	0.158628	0.337334	0.178706	hyper
chr7	150644796	150645365	61	0.213429	0.411681	0.198252	hyper
chr7	29165700	29166966	41	0.239991	0.391891	0.1519	hyper
chr7	29162695	29163634	47	0.25501	0.57958	0.32457	hyper
chr7	16743940	16744896	52	0.188673	0.406938	0.218265	hyper
chr7	126883379	126883910	42	0.199247	0.289723	0.0904765	hyper
chr7	38353494	38354442	34	0.215075	0.892237	0.677162	hyper
chr7	51717472	51717943	46	0.21407	0.67009	0.456019	hyper
chr7	86274585	86275822	38	0.204205	0.360299	0.156094	hyper
chr7	51919722	51920988	35	0.192038	0.774666	0.582628	hyper
chr7	51888049	51889049	38	0.21382	0.589065	0.375245	hyper
chr7	148878925	148880008	40	0.174551	0.694403	0.519852	hyper
chr7	17059294	17060678	52	0.171548	0.319898	0.148349	hyper
chr7	56596812	56599074	32	0.242387	0.527047	0.28466	hyper
chr7	148140482	148141839	40	0.191213	0.365527	0.174313	hyper
chr7	52887785	52888321	42	0.234366	0.446446	0.212081	hyper
chr7	150629245	150631204	27	0.276326	0.49433	0.218004	hyper
chr7	19650665	19651236	47	0.155676	0.519986	0.364309	hyper
chr7	25217507	25218076	44	0.155102	0.75729	0.602188	hyper
chr7	125633569	125634151	35	0.173626	0.307867	0.134241	hyper
chr7	80295649	80298299	29	0.236281	0.742744	0.506464	hyper
chr7	106616460	106616906	33	0.232323	0.342606	0.110283	hyper
chr7	91031020	91031415	32	0.207208	0.697353	0.490146	hyper
chr7	150650859	150651292	38	0.156266	0.283638	0.127372	hyper
chr7	3425011	3426095	28	0.196662	0.644984	0.448322	hyper
chr7	135153400	135153769	31	0.171039	0.650205	0.479166	hyper
chr7	107190499	107191290	38	0.162383	0.320115	0.157732	hyper
chr7	122596675	122597571	28	0.170772	0.563318	0.392546	hyper
chr7	20277176	20279064	36	0.230317	0.717672	0.487354	hyper
chr7	148273814	148274878	40	0.184182	0.502721	0.318539	hyper
chr7	36707446	36708393	25	0.192424	0.676667	0.484243	hyper
chr7	72302054	72303337	15	0.253817	0.559957	0.306141	hyper
chr7	27621392	27622222	30	0.196531	0.599966	0.403435	hyper
chr7	151863819	151864517	29	0.251597	0.589439	0.337842	hyper
chr7	25423790	25424287	15	0.245613	0.480318	0.234705	hyper
chr7	25137159	25137990	25	0.164359	0.621599	0.45724	hyper
chr7	71412992	71413541	36	0.185063	0.434361	0.249298	hyper
chr7	35971544	35972328	26	0.180214	0.444343	0.264129	hyper
chr7	88202347	88202768	28	0.181548	0.484439	0.302891	hyper
chr7	52743094	52743585	15	0.253105	0.614909	0.361805	hyper
chr7	52427132	52427766	29	0.168473	0.768186	0.599714	hyper
chr7	13846480	13846973	33	0.208493	0.630146	0.421654	hyper
chr7	26856524	26857105	31	0.261272	0.798502	0.537231	hyper
chr7	143693706	143694569	26	0.230164	0.602688	0.372524	hyper
chr7	149840194	149842018	31	0.172243	0.378107	0.205864	hyper
chr7	137432322	137433611	24	0.156542	0.591448	0.434906	hyper
chr7	149850890	149852229	16	0.185643	0.608733	0.42309	hyper
chr7	29251407	29251935	28	0.155148	0.416418	0.261269	hyper
chr7	36942012	36942933	24	0.198833	0.81672	0.617887	hyper
chr7	86964825	86966118	24	0.174525	0.681496	0.506971	hyper
chr7	52493914	52494675	23	0.162802	0.565569	0.402768	hyper
chr7	31220333	31221458	22	0.151833	0.828164	0.676331	hyper
chr7	31098864	31099176	24	0.179174	0.671762	0.492588	hyper
chr7	17368757	17369901	19	0.174177	0.525951	0.351774	hyper
chr7	88636779	88637873	15	0.184434	0.632631	0.448197	hyper
chr7	4472236	4473208	24	0.191305	0.583802	0.392497	hyper
chr7	67298568	67300568	30	0.192918	0.834802	0.641884	hyper
chr7	26666726	26668088	20	0.174178	0.580348	0.40617	hyper
chr7	31245194	31245758	20	0.185811	0.660648	0.474837	hyper
chr7	29479003	29480502	13	0.201825	0.680039	0.478214	hyper
chr7	104474385	104474519	14	0.18407	0.38854	0.20447	hyper
chr7	31900593	31901080	19	0.166691	0.433704	0.267013	hyper
chr7	28113585	28114085	17	0.150013	0.642101	0.492088	hyper
chr7	53175893	53176882	17	0.183346	0.703539	0.520193	hyper
chr7	123421854	123422612	19	0.152287	0.77082	0.618533	hyper
chr7	52346300	52346816	15	0.159502	0.515398	0.355896	hyper
chr7	38551422	38553407	14	0.18066	0.69809	0.51743	hyper
chr7	125631448	125632323	12	0.247354	0.742574	0.49522	hyper
chr7	80468199	80468777	20	0.218813	0.825107	0.606294	hyper
chr7	16731954	16732582	22	0.159533	0.5084	0.348866	hyper
chr7	144436863	144437661	17	0.16485	0.774514	0.609664	hyper
chr7	4781768	4782722	20	0.168277	0.688752	0.520475	hyper
chr7	19549377	19550052	13	0.186836	0.301936	0.1151	hyper
chr7	29672473	29673064	21	0.155032	0.825073	0.670041	hyper
chr7	25284177	25284642	18	0.172579	0.568576	0.395997	hyper
chr7	20415513	20416630	18	0.163165	0.554337	0.391171	hyper
chr7	137349238	137350493	16	0.190593	0.746106	0.555513	hyper
chr7	20406887	20407614	14	0.187354	0.712829	0.525475	hyper
chr7	4727570	4728268	18	0.173457	0.72857	0.555113	hyper
chr7	144489357	144490074	19	0.170852	0.638171	0.467319	hyper
chr7	28139464	28139922	10	0.231084	0.563541	0.332458	hyper
chr7	52826241	52826619	10	0.219027	0.632101	0.413075	hyper
chr7	88359528	88361180	12	0.180593	0.480755	0.300162	hyper
chr7	80538229	80538991	10	0.23519	0.553018	0.317827	hyper
chr7	30296342	30297371	15	0.181526	0.663836	0.482309	hyper
chr7	4846697	4847327	14	0.192192	0.771939	0.579746	hyper
chr7	71053789	71055937	9	0.231614	0.671386	0.439772	hyper
chr7	35379349	35379735	17	0.1528	0.711532	0.558732	hyper
chr7	138003850	138004490	19	0.18928	0.649481	0.460201	hyper
chr7	20109943	20110182	14	0.180323	0.386776	0.206453	hyper
chr7	119678636	119679223	17	0.153279	0.551576	0.398298	hyper
chr7	137147568	137149455	14	0.173651	0.693965	0.520314	hyper
chr7	35391029	35391623	17	0.232032	0.591703	0.359671	hyper
chr7	106531640	106532598	13	0.185727	0.792056	0.606329	hyper
chr7	31617532	31618034	11	0.188017	0.793987	0.60597	hyper
chr7	6605816	6606471	12	0.154231	0.640478	0.486247	hyper
chr7	137468431	137469063	10	0.184508	0.827747	0.643239	hyper
chr7	141863370	141863956	8	0.190068	0.59396	0.403892	hyper
chr7	86199100	86199424	12	0.153238	0.334489	0.181251	hyper
chr7	20163680	20164283	8	0.193354	0.776554	0.583201	hyper
chr7	25411345	25411789	15	0.158667	0.626312	0.467645	hyper
chr7	138080790	138081637	9	0.181481	0.575236	0.393755	hyper
chr7	75420199	75420546	11	0.180001	0.641384	0.461384	hyper
chr7	28151140	28151693	13	0.154433	0.698116	0.543683	hyper
chr7	86420267	86420933	14	0.160988	0.674642	0.513653	hyper
chr7	143881183	143882323	16	0.179285	0.639258	0.459972	hyper
chr7	106498614	106499439	14	0.150383	0.748701	0.598318	hyper
chr7	52744457	52744669	9	0.175793	0.660685	0.484893	hyper
chr7	20004793	20005327	12	0.155956	0.516739	0.360784	hyper
chr7	52671343	52671543	12	0.155166	0.396995	0.241829	hyper
chr7	77137004	77138351	16	0.190966	0.52576	0.334794	hyper
chr7	108078972	108079181	10	0.185214	0.655002	0.469789	hyper
chr7	127978467	127978836	12	-0.157286	0.079522	0.236808	hypo
chr7	135755634	135755936	9	0.182973	0.667469	0.484496	hyper
chr7	152201336	152201749	15	0.159289	0.515102	0.355813	hyper
chr7	31248846	31250168	11	0.15704	0.504891	0.347851	hyper
chr7	98033423	98034234	8	0.196838	0.673059	0.476221	hyper
chr7	88850972	88851135	9	0.220745	0.703509	0.482765	hyper
chr7	88668843	88669417	8	-0.196156	0.28534	0.481496	hypo
chr7	53604653	53605858	9	0.214021	0.679242	0.465222	hyper
chr7	77422012	77423903	9	0.177091	0.633427	0.456335	hyper
chr7	80289918	80290772	10	0.172036	0.609764	0.437729	hyper
chr7	81700233	81700711	9	0.17035	0.426083	0.255734	hyper
chr7	20055154	20055379	12	0.171168	0.47343	0.302262	hyper
chr7	86761957	86762258	11	0.158455	0.339218	0.180762	hyper
chr7	152046099	152046758	8	0.171834	0.719818	0.547984	hyper
chr7	133182517	133182673	10	0.150276	0.673606	0.52333	hyper
chr7	29767751	29768037	8	0.150331	0.635016	0.484685	hyper
chr7	104231988	104232241	8	0.158107	0.885474	0.727367	hyper
chr7	25927749	25928221	8	0.168185	0.786635	0.61845	hyper
chr7	20408813	20409215	8	0.180958	0.490236	0.309278	hyper
chr7	37517017	37517345	9	0.169195	0.76708	0.597884	hyper
chr7	31901543	31902214	8	0.15005	0.909171	0.759121	hyper
chr7	75624964	75625461	9	0.17827	0.705923	0.527653	hyper
chr7	87333922	87334451	8	0.161421	0.67682	0.515399	hyper
chr7	70904366	70904739	8	0.154649	0.321338	0.166689	hyper
chr7	4072289	4072478	8	0.157382	0.436374	0.278992	hyper
chr8	11006688	11007922	107	0.260059	0.305947	0.0458883	hyper
chr8	74216791	74218221	94	0.268286	0.446048	0.177761	hyper
chr8	86191772	86192593	73	0.203525	0.329321	0.125796	hyper
chr8	72404706	72405557	84	0.165095	0.353064	0.187969	hyper
chr8	35751701	35753687	49	0.315994	0.496186	0.180192	hyper
chr8	119782287	119785959	64	0.249637	0.648247	0.39861	hyper
chr8	86385701	86387057	36	0.300761	0.559078	0.258317	hyper
chr8	123017819	123019506	35	0.216121	0.762904	0.546783	hyper
chr8	74204174	74205039	36	0.211543	0.443247	0.231704	hyper
chr8	59098082	59099742	38	0.194156	0.37027	0.176113	hyper
chr8	96336319	96337087	27	0.206298	0.326881	0.120582	hyper
chr8	96714727	96715878	28	0.223177	0.550024	0.326846	hyper
chr8	44877069	44877617	28	0.287386	0.884267	0.596881	hyper
chr8	110550980	110552507	28	0.230336	0.587277	0.356941	hyper
chr8	73268973	73269986	43	0.182584	0.781983	0.599399	hyper
chr8	86654617	86655044	36	0.155541	0.600646	0.445105	hyper
chr8	94660191	94661679	22	0.194253	0.503814	0.309561	hyper
chr8	123255068	123256641	29	0.184584	0.688447	0.503863	hyper
chr8	8983637	8985248	32	0.194565	0.500824	0.306259	hyper
chr8	15028973	15029563	27	0.172152	0.554041	0.381889	hyper
chr8	63704092	63705164	25	0.220048	0.639383	0.419335	hyper
chr8	94810557	94811555	31	0.163306	0.660709	0.497403	hyper
chr8	124277216	124277601	38	0.155106	0.785434	0.630328	hyper
chr8	11001387	11004806	39	0.151717	0.725607	0.57389	hyper
chr8	122715001	122715685	23	0.234977	0.827165	0.592188	hyper
chr8	87312844	87314398	25	0.161115	0.545989	0.384874	hyper
chr8	109646684	109648617	24	0.165281	0.614442	0.449161	hyper
chr8	72610738	72611077	32	0.210966	0.494577	0.283611	hyper
chr8	122156893	122157332	31	0.18475	0.703298	0.518548	hyper
chr8	87535135	87535767	31	0.157771	0.350338	0.192567	hyper
chr8	95352111	95352619	16	0.271595	0.629587	0.357992	hyper
chr8	3475945	3476460	34	0.21485	0.563701	0.348851	hyper
chr8	114414532	114414881	26	0.165216	0.452489	0.287273	hyper
chr8	48220224	48221942	20	0.173027	0.61741	0.444382	hyper
chr8	114153593	114154430	23	0.165939	0.656295	0.490356	hyper
chr8	49594102	49595112	28	0.178711	0.700932	0.522221	hyper
chr8	26433794	26434652	27	0.196008	0.63949	0.443481	hyper
chr8	73131169	73131890	21	0.169228	0.571454	0.402226	hyper
chr8	95296881	95297890	22	0.165825	0.783571	0.617746	hyper
chr8	73155332	73156263	26	0.157392	0.612553	0.455161	hyper
chr8	35794517	35796457	25	0.179276	0.592812	0.413536	hyper
chr8	98349292	98349756	30	0.16865	0.783369	0.61472	hyper
chr8	49536266	49537459	18	0.194146	0.71021	0.516065	hyper
chr8	49567632	49568415	19	0.207625	0.766013	0.558389	hyper
chr8	124757872	124758787	17	0.18286	0.61573	0.43287	hyper
chr8	36652193	36652689	22	0.272046	0.566002	0.293956	hyper
chr8	37673121	37675332	25	0.198785	0.533119	0.334333	hyper
chr8	74205875	74206262	22	0.190847	0.607068	0.41622	hyper
chr8	123991947	123992367	23	0.172991	0.687075	0.514084	hyper
chr8	91841012	91842093	20	0.159759	0.574191	0.414432	hyper
chr8	109128681	109130220	21	0.23485	0.678432	0.443582	hyper
chr8	117683342	117684243	21	0.239945	0.463097	0.223152	hyper
chr8	123858766	123859288	20	0.182923	0.571429	0.388506	hyper
chr8	117732319	117733787	19	0.190507	0.683152	0.492645	hyper
chr8	110943222	110944031	19	0.165031	0.723896	0.558865	hyper
chr8	129649742	129652859	20	0.188866	0.649638	0.460772	hyper
chr8	86715452	86716364	17	0.245171	0.655136	0.409965	hyper
chr8	117773456	117774084	17	0.20013	0.833823	0.633693	hyper
chr8	111254522	111257476	20	0.260962	0.715124	0.454162	hyper
chr8	111101517	111102923	19	0.160979	0.683922	0.522943	hyper
chr8	14740006	14741577	19	0.15274	0.718329	0.565588	hyper
chr8	117616131	117617249	20	0.156852	0.822836	0.665983	hyper
chr8	37221308	37222573	20	0.182086	0.544424	0.362338	hyper
chr8	111835001	111836319	21	0.221759	0.545286	0.323526	hyper
chr8	122731872	122732522	19	0.161705	0.834458	0.672753	hyper
chr8	46065285	46065787	17	0.225788	0.783081	0.557294	hyper
chr8	83393028	83394413	20	0.152381	0.833227	0.680846	hyper
chr8	117881705	117882048	15	0.259383	0.766852	0.507468	hyper
chr8	35342860	35343749	20	0.180923	0.577079	0.396155	hyper
chr8	19535660	19536034	17	0.150484	0.348077	0.197593	hyper
chr8	3278293	3278763	10	0.227499	0.764094	0.536595	hyper
chr8	24086456	24087132	16	0.188146	0.675372	0.487226	hyper
chr8	85814382	85814676	11	0.222688	0.423602	0.200915	hyper
chr8	125933466	125934556	16	0.164663	0.758398	0.593735	hyper
chr8	122697421	122698754	22	0.151583	0.774852	0.623269	hyper
chr8	48406042	48407624	17	0.181853	0.583566	0.401712	hyper
chr8	111314212	111315107	18	0.191495	0.838985	0.64749	hyper
chr8	124874821	124875786	18	0.160766	0.736935	0.576169	hyper
chr8	8810527	8811455	17	0.177743	0.726868	0.549125	hyper
chr8	86723168	86724238	14	0.156437	0.590663	0.434226	hyper
chr8	122109446	122110185	19	0.15773	0.650947	0.493217	hyper
chr8	74208298	74208789	20	0.244529	0.489272	0.244742	hyper
chr8	109096919	109097323	22	0.180832	0.767541	0.586709	hyper
chr8	125222737	125223252	18	0.19072	0.681304	0.490584	hyper
chr8	83331368	83332413	17	0.152047	0.709102	0.557055	hyper
chr8	12468084	12468998	14	0.211904	0.698318	0.486414	hyper
chr8	25671512	25672626	16	0.162141	0.840204	0.678063	hyper
chr8	122419178	122420162	18	0.217871	0.824713	0.606843	hyper
chr8	123541702	123542125	16	0.155548	0.848509	0.692961	hyper
chr8	41948508	41949624	13	0.154445	0.731317	0.576871	hyper
chr8	112707526	112708077	17	0.155368	0.524338	0.36897	hyper
chr8	111283022	111283557	19	0.191229	0.764133	0.572903	hyper
chr8	28336797	28337450	14	0.195042	0.535351	0.340309	hyper
chr8	119257665	119258534	11	0.164161	0.690604	0.526443	hyper
chr8	117674568	117675294	18	0.177699	0.724215	0.546517	hyper
chr8	86425735	86426859	9	0.206639	0.438765	0.232127	hyper
chr8	123471718	123473071	15	0.176602	0.694851	0.518249	hyper
chr8	109032595	109033900	10	0.18079	0.58862	0.40783	hyper
chr8	47336895	47337779	17	0.162461	0.615894	0.453433	hyper
chr8	49503153	49503445	11	0.220898	0.782917	0.562019	hyper
chr8	112215452	112216318	11	0.18462	0.612589	0.427969	hyper
chr8	117697158	117697896	15	0.152678	0.752022	0.599345	hyper
chr8	49699588	49700810	14	0.179875	0.590132	0.410257	hyper
chr8	27560982	27561682	17	0.177177	0.809108	0.63193	hyper
chr8	116368858	116369690	17	0.151761	0.709844	0.558082	hyper
chr8	26210171	26210469	9	0.223502	0.582955	0.359454	hyper
chr8	98158166	98158507	8	0.178612	0.652045	0.473433	hyper
chr8	63708304	63709000	12	0.184948	0.710931	0.525983	hyper
chr8	122186861	122187723	15	0.157853	0.738645	0.580792	hyper
chr8	111215165	111215394	12	0.153922	0.749763	0.595841	hyper
chr8	50066249	50067586	16	0.161471	0.652944	0.491473	hyper
chr8	80945600	80946062	13	0.167162	0.749024	0.581861	hyper
chr8	59977426	59977764	11	0.167141	0.860095	0.692954	hyper
chr8	49981039	49981870	10	0.178633	0.827106	0.648473	hyper
chr8	86526627	86527422	11	0.177195	0.891682	0.714487	hyper
chr8	23929337	23929570	14	0.155183	0.740251	0.585068	hyper
chr8	35071583	35072251	13	0.161612	0.558549	0.396937	hyper
chr8	46034162	46034661	13	0.163182	0.754616	0.591434	hyper
chr8	81556299	81557664	9	0.188637	0.530526	0.341889	hyper
chr8	91578091	91578908	12	0.207555	0.640399	0.432845	hyper
chr8	42013006	42013342	10	0.204351	0.45029	0.245939	hyper
chr8	35023650	35024501	10	0.165505	0.542249	0.376743	hyper
chr8	69385731	69386674	8	0.156183	0.722473	0.56629	hyper
chr8	12427826	12428309	12	0.155351	0.517945	0.362594	hyper
chr8	123849887	123850340	11	0.180809	0.60941	0.4286	hyper
chr8	124681763	124681976	10	0.151384	0.595101	0.443718	hyper
chr8	86265725	86265917	8	0.170537	0.679352	0.508814	hyper
chr8	49635907	49637486	8	0.185425	0.816869	0.631443	hyper
chr8	119846051	119846659	12	0.150757	0.742947	0.592191	hyper
chr8	86550338	86550665	10	0.186712	0.693309	0.506598	hyper
chr8	28073967	28074768	11	0.158089	0.818082	0.659993	hyper
chr8	42220087	42220375	8	0.184509	0.587828	0.403319	hyper
chr8	124707164	124707539	10	0.178064	0.73978	0.561717	hyper
chr8	86716809	86717039	9	0.188828	0.539396	0.350569	hyper
chr8	94814647	94815280	10	0.161569	0.797852	0.636282	hyper
chr8	73322377	73322704	9	0.188031	0.54373	0.355699	hyper
chr8	123080300	123080795	11	0.156518	0.789001	0.632483	hyper
chr8	94490858	94491108	11	0.164694	0.633078	0.468385	hyper
chr8	74203092	74203256	9	0.15905	0.487262	0.328212	hyper
chr8	86264115	86264555	9	0.169514	0.599047	0.429533	hyper
chr8	129356415	129357151	9	0.186375	0.679951	0.493576	hyper
chr8	122860770	122861740	9	0.151438	0.631877	0.480439	hyper
chr8	111284617	111284947	10	0.190954	0.816913	0.625959	hyper
chr8	123699125	123699465	9	0.232291	0.522663	0.290372	hyper
chr8	107801592	107802310	8	0.173455	0.625893	0.452438	hyper
chr8	123150382	123150620	9	0.176158	0.8438	0.667643	hyper
chr8	63780353	63781297	8	0.156213	0.888526	0.732312	hyper
chr8	107666327	107666492	9	0.157635	0.544329	0.386695	hyper
chr8	36248292	36248546	9	0.156173	0.897679	0.741506	hyper
chr8	35748245	35749046	8	0.15897	0.860888	0.701918	hyper
chr8	117677894	117678184	8	0.153128	0.835139	0.682011	hyper
chr9	58706772	58708267	60	0.229194	0.585569	0.356374	hyper
chr9	96437057	96437778	32	0.295939	0.499056	0.203117	hyper
chr9	61357221	61358822	37	0.209721	0.382949	0.173229	hyper
chr9	58159365	58159849	42	0.212885	0.523473	0.310588	hyper
chr9	98742918	98743409	39	0.168752	0.485521	0.316768	hyper
chr9	106128370	106128920	40	0.205095	0.478517	0.273422	hyper
chr9	63727793	63729009	36	0.287692	0.590425	0.302733	hyper
chr9	59387632	59388365	31	0.15173	0.318286	0.166556	hyper
chr9	119392500	119393815	37	0.166234	0.653803	0.48757	hyper
chr9	119757854	119759444	23	0.210212	0.593753	0.383541	hyper
chr9	110737144	110738384	25	0.162144	0.892982	0.730838	hyper
chr9	77894435	77895176	27	0.239754	0.793671	0.553917	hyper
chr9	40725606	40727107	22	0.181117	0.783288	0.602171	hyper
chr9	14555514	14555884	22	0.217123	0.765838	0.548715	hyper
chr9	72123610	72124084	11	0.372337	0.592839	0.220503	hyper
chr9	123388399	123389086	18	0.23345	0.454083	0.220633	hyper
chr9	95305640	95305907	26	0.172993	0.596886	0.423893	hyper
chr9	107886379	107887293	27	0.16184	0.658957	0.497117	hyper
chr9	119426364	119427024	24	0.252061	0.804481	0.55242	hyper
chr9	78275024	78276059	24	0.152773	0.705206	0.552433	hyper
chr9	8016476	8018628	17	0.208494	0.771051	0.562557	hyper
chr9	43669679	43670595	23	0.150924	0.51146	0.360536	hyper
chr9	108295098	108295460	22	0.189358	0.754057	0.564698	hyper
chr9	88961286	88961651	27	0.152065	0.736563	0.584499	hyper
chr9	96342199	96343236	20	0.270314	0.779176	0.508862	hyper
chr9	107810533	107811533	17	0.156831	0.751222	0.594391	hyper
chr9	97013594	97014482	20	0.172996	0.770045	0.597049	hyper
chr9	57108841	57109225	14	0.199366	0.514542	0.315176	hyper
chr9	121275536	121276460	23	0.177196	0.747441	0.570245	hyper
chr9	40589815	40590768	26	0.159307	0.373736	0.214429	hyper
chr9	57129163	57129696	24	0.156957	0.339829	0.182873	hyper
chr9	54546775	54547029	19	0.175089	0.342419	0.16733	hyper
chr9	110958568	110959293	26	0.209243	0.657631	0.448388	hyper
chr9	41031447	41032848	20	0.160751	0.675436	0.514685	hyper
chr9	118972197	118972837	23	0.209278	0.680715	0.471436	hyper
chr9	41745449	41746917	17	0.234625	0.67035	0.435726	hyper
chr9	61213155	61215146	19	0.185509	0.542528	0.35702	hyper
chr9	95539150	95540853	18	0.15022	0.717744	0.567525	hyper
chr9	48603483	48604829	18	0.153443	0.505521	0.352078	hyper
chr9	118586713	118587632	18	0.15161	0.624228	0.472618	hyper
chr9	69520631	69521842	17	0.16297	0.804051	0.641081	hyper
chr9	79916423	79917022	11	0.299372	0.629087	0.329715	hyper
chr9	114144186	114144614	12	0.159643	0.777703	0.61806	hyper
chr9	29557938	29558638	13	0.172378	0.678469	0.506091	hyper
chr9	96284211	96285219	19	0.150441	0.73898	0.588539	hyper
chr9	114947310	114948457	19	0.162038	0.402179	0.240141	hyper
chr9	78225840	78226562	17	0.187052	0.557083	0.370031	hyper
chr9	121402652	121403042	13	0.172881	0.457878	0.284997	hyper
chr9	108017330	108017655	21	0.161618	0.760764	0.599146	hyper
chr9	58404444	58405218	17	0.154139	0.626592	0.472453	hyper
chr9	77603748	77604677	10	0.197862	0.782374	0.584512	hyper
chr9	61127737	61129312	17	0.170251	0.786781	0.616531	hyper
chr9	45480696	45480907	20	0.188984	0.737956	0.548972	hyper
chr9	78244188	78244619	12	0.186574	0.622349	0.435775	hyper
chr9	42655570	42656663	15	0.152859	0.627673	0.474814	hyper
chr9	61003354	61003933	16	0.161443	0.631929	0.470486	hyper
chr9	118784400	118785683	10	0.206928	0.739378	0.53245	hyper
chr9	114466730	114468202	15	0.18074	0.753211	0.572472	hyper
chr9	43687007	43687397	13	0.171111	0.652993	0.481882	hyper
chr9	98329961	98330656	12	0.189296	0.711267	0.521971	hyper
chr9	110554811	110555518	14	0.174948	0.617177	0.442229	hyper
chr9	7913891	7914215	15	0.21379	0.589338	0.375548	hyper
chr9	87040593	87041470	9	0.167871	0.481166	0.313295	hyper
chr9	114457287	114459143	17	0.179203	0.4799	0.300698	hyper
chr9	118843813	118844422	14	0.151361	0.794064	0.642703	hyper
chr9	21752373	21753067	10	0.184686	0.340918	0.156232	hyper
chr9	119482237	119482480	12	0.220134	0.620444	0.40031	hyper
chr9	120562682	120563113	14	0.161486	0.526411	0.364924	hyper
chr9	57982577	57983729	13	0.171894	0.597599	0.425705	hyper
chr9	40460492	40461295	11	0.170335	0.783431	0.613096	hyper
chr9	119248330	119248661	9	0.182112	0.460403	0.278291	hyper
chr9	40966173	40966819	8	0.186948	0.534806	0.347857	hyper
chr9	22888156	22888602	15	0.172959	0.638671	0.465711	hyper
chr9	96912183	96913145	13	0.174867	0.752631	0.577763	hyper
chr9	99337775	99338335	10	0.15503	0.814153	0.659123	hyper
chr9	72648716	72649405	13	0.166756	0.805572	0.638816	hyper
chr9	78462493	78462890	10	0.168926	0.685617	0.516691	hyper
chr9	110431684	110432744	11	0.166078	0.74691	0.580832	hyper
chr9	43939191	43939599	9	0.154831	0.474789	0.319958	hyper
chr9	99335294	99335813	10	0.190325	0.644841	0.454516	hyper
chr9	119911809	119912301	8	-0.177674	0.452581	0.630255	hypo
chr9	48536654	48537072	13	0.159211	0.608143	0.448932	hyper
chr9	32502105	32503022	8	0.190765	0.80387	0.613105	hyper
chr9	118379073	118380284	8	0.157613	0.647634	0.490021	hyper
chr9	106353548	106353896	8	0.168213	0.617067	0.448854	hyper
chr9	21796115	21796311	12	0.160593	0.903063	0.742471	hyper
chr9	66441546	66443908	9	0.187212	0.602239	0.415027	hyper
chr9	62212386	62212972	8	0.192755	0.556743	0.363988	hyper
chr9	121700808	121701142	11	0.150253	0.574864	0.424611	hyper
chr9	69618609	69619285	10	0.191017	0.593994	0.402977	hyper
chr9	102409022	102409329	8	0.158292	0.718133	0.559841	hyper
chr9	56711847	56712080	8	0.15376	0.528494	0.374734	hyper
chr9	22234695	22235315	9	0.151331	0.706475	0.555144	hyper
chr9	41390299	41391497	8	0.16983	0.549543	0.379713	hyper
chr9	120387120	120387437	9	0.152725	0.78777	0.635045	hyper
chr9	114440603	114440810	9	0.159536	0.470274	0.310738	hyper
chr9	114453253	114453652	9	0.186191	0.663641	0.47745	hyper
chr9	100517512	100517621	8	0.157226	0.666785	0.509558	hyper
chr9	121208096	121208574	8	0.162186	0.694202	0.532015	hyper
chr10	79197947	79198585	79	0.185007	0.607947	0.42294	hyper
chr10	10799674	10800866	54	0.153655	0.315657	0.162002	hyper
chr10	80800625	80801204	47	0.188359	0.697336	0.508977	hyper
chr10	80484535	80485283	52	0.174937	0.529796	0.354859	hyper
chr10	80795021	80795644	46	0.228171	0.602503	0.374332	hyper
chr10	79465310	79465986	40	0.171348	0.520711	0.349363	hyper
chr10	41775015	41775828	28	0.252537	0.87735	0.624813	hyper
chr10	60637344	60638953	38	0.179118	0.50074	0.321622	hyper
chr10	22099277	22101911	34	0.151134	0.548403	0.397269	hyper
chr10	120130827	120132402	22	0.370356	0.784183	0.413826	hyper
chr10	19077860	19081030	21	0.35256	0.546085	0.193525	hyper
chr10	115834557	115835365	26	0.272714	0.698964	0.426251	hyper
chr10	74524798	74525727	21	0.223169	0.39115	0.167981	hyper
chr10	62127674	62128357	30	0.17069	0.777253	0.606563	hyper
chr10	42714570	42716168	32	0.196916	0.526113	0.329196	hyper
chr10	80746127	80747489	31	0.184761	0.695124	0.510362	hyper
chr10	98733050	98733877	22	0.182465	0.627805	0.44534	hyper
chr10	60526811	60528406	29	0.165658	0.599573	0.433916	hyper
chr10	61522959	61524349	26	0.158891	0.613852	0.454961	hyper
chr10	94637294	94638987	25	0.183928	0.735409	0.551481	hyper
chr10	93982816	93984426	30	0.150342	0.649524	0.499182	hyper
chr10	42334770	42336061	30	0.184818	0.425116	0.240298	hyper
chr10	44258344	44259293	23	0.210074	0.577034	0.36696	hyper
chr10	87922779	87923764	24	0.170047	0.87532	0.705274	hyper
chr10	80863086	80864118	29	0.25951	0.716529	0.457019	hyper
chr10	120665028	120665899	24	0.163747	0.668314	0.504567	hyper
chr10	125385532	125386711	24	0.202988	0.618966	0.415977	hyper
chr10	80876422	80877345	19	0.252486	0.55761	0.305124	hyper
chr10	117076898	117077614	22	0.211696	0.786711	0.575015	hyper
chr10	67110179	67111126	20	0.299726	0.618793	0.319067	hyper
chr10	116848886	116850549	17	0.269639	0.658536	0.388897	hyper
chr10	119813995	119815018	28	0.232052	0.592695	0.360642	hyper
chr10	82312272	82313049	17	0.193615	0.815372	0.621757	hyper
chr10	82596924	82598279	26	0.157191	0.535227	0.378036	hyper
chr10	18037039	18037838	15	0.175462	0.560868	0.385407	hyper
chr10	95942342	95944219	26	0.226813	0.748044	0.521232	hyper
chr10	50628323	50629739	25	0.184181	0.46745	0.283268	hyper
chr10	19082626	19083548	21	0.201125	0.231343	0.0302186	hyper
chr10	82417155	82417399	27	0.157747	0.827248	0.669501	hyper
chr10	8603693	8605002	16	0.293725	0.603244	0.309519	hyper
chr10	116854900	116855856	22	0.267708	0.669211	0.401503	hyper
chr10	118502545	118503252	19	0.232347	0.557278	0.324931	hyper
chr10	53470107	53470532	18	0.185247	0.486333	0.301087	hyper
chr10	69709009	69709263	10	0.254009	0.519478	0.265469	hyper
chr10	117100747	117101951	23	0.164921	0.609127	0.444206	hyper
chr10	6135234	6136165	14	0.207271	0.625381	0.41811	hyper
chr10	75392734	75393926	16	0.200448	0.691236	0.490788	hyper
chr10	79643082	79644007	15	0.15561	0.581409	0.425799	hyper
chr10	62829400	62830106	19	0.177519	0.707486	0.529966	hyper
chr10	120287503	120288048	19	0.179517	0.655144	0.475627	hyper
chr10	81441396	81441556	16	-0.184038	0.31103	0.495068	hypo
chr10	87843234	87844010	16	0.153183	0.735677	0.582494	hyper
chr10	115912056	115912876	12	0.185089	0.675893	0.490804	hyper
chr10	116811665	116812451	12	0.198632	0.540791	0.342159	hyper
chr10	98821926	98823800	21	0.165288	0.715099	0.549811	hyper
chr10	120294459	120295211	22	0.179744	0.604896	0.425152	hyper
chr10	39291614	39292955	17	0.155509	0.754235	0.598726	hyper
chr10	59372236	59373360	18	0.154936	0.405923	0.250987	hyper
chr10	77149877	77150522	17	0.152582	0.584733	0.432151	hyper
chr10	58395040	58395522	22	0.161576	0.4641	0.302524	hyper
chr10	66539173	66539596	14	0.227702	0.849572	0.62187	hyper
chr10	40145266	40145920	19	0.186683	0.612946	0.426263	hyper
chr10	61590479	61590826	18	0.165105	0.523144	0.358039	hyper
chr10	76423554	76424012	13	0.197241	0.659119	0.461878	hyper
chr10	69614928	69615412	13	0.225345	0.675053	0.449708	hyper
chr10	79016294	79016786	10	0.197667	0.623259	0.425592	hyper
chr10	61776225	61777101	15	0.181894	0.787292	0.605399	hyper
chr10	50623923	50624332	15	0.179221	0.292082	0.112861	hyper
chr10	120333086	120333412	16	0.170785	0.62548	0.454696	hyper
chr10	117078644	117079082	15	0.18243	0.661205	0.478775	hyper
chr10	59428309	59428946	13	0.204776	0.669428	0.464652	hyper
chr10	116399942	116400228	17	0.156888	0.765456	0.608568	hyper
chr10	58685843	58686339	13	0.207818	0.475334	0.267516	hyper
chr10	93004901	93005911	14	0.17488	0.683891	0.509011	hyper
chr10	80298473	80298694	18	0.154029	0.621056	0.467027	hyper
chr10	45008305	45008726	13	0.151073	0.586568	0.435495	hyper
chr10	120942172	120942721	18	0.27545	0.562421	0.286971	hyper
chr10	12661591	12661904	11	0.157042	0.575533	0.418491	hyper
chr10	8482828	8483211	12	0.163049	0.465671	0.302623	hyper
chr10	122323743	122324281	12	0.164924	0.431343	0.266419	hyper
chr10	67009864	67010471	13	0.174391	0.63202	0.457629	hyper
chr10	97027222	97029148	8	0.233119	0.799764	0.566644	hyper
chr10	122153614	122154542	14	0.194722	0.749808	0.555086	hyper
chr10	120453849	120454670	14	0.16307	0.482468	0.319398	hyper
chr10	66997047	66997609	9	0.19514	0.632957	0.437817	hyper
chr10	5632859	5633241	8	0.181541	0.610307	0.428766	hyper
chr10	110183470	110183801	8	0.18797	0.725928	0.537958	hyper
chr10	99501105	99501538	14	0.171829	0.860033	0.688204	hyper
chr10	95024207	95024671	9	0.167816	0.731732	0.563916	hyper
chr10	61383800	61384171	9	0.21312	0.658505	0.445385	hyper
chr10	120802991	120803518	10	0.156464	0.535074	0.37861	hyper
chr10	12779947	12780454	8	0.214123	0.691416	0.477293	hyper
chr10	119802065	119803097	14	0.17077	0.61392	0.443151	hyper
chr10	69572505	69573123	11	0.152038	0.864871	0.712833	hyper
chr10	80943930	80944417	10	0.160408	0.576194	0.415786	hyper
chr10	68674206	68674594	8	0.165779	0.769625	0.603846	hyper
chr10	19658072	19659390	10	0.175644	0.86784	0.692196	hyper
chr10	79476319	79476486	12	0.187146	0.610583	0.423437	hyper
chr10	83943513	83944092	10	0.168916	0.679651	0.510735	hyper
chr10	79654879	79655561	11	0.151125	0.756108	0.604983	hyper
chr10	79477729	79478098	12	0.185837	0.506651	0.320814	hyper
chr10	82449675	82450330	9	0.188724	0.507633	0.318909	hyper
chr10	45054570	45055041	9	0.150194	0.459856	0.309663	hyper
chr10	8520687	8521353	12	0.161356	0.685816	0.524461	hyper
chr10	67674712	67675741	10	0.181623	0.520131	0.338507	hyper
chr10	75441338	75442119	9	0.160568	0.61427	0.453702	hyper
chr10	116931353	116931597	13	0.156386	0.759941	0.603555	hyper
chr10	43721761	43722082	9	0.163399	0.42896	0.265561	hyper
chr10	18563938	18564431	8	0.174594	0.603022	0.428428	hyper
chr10	44729375	44729625	12	0.15807	0.743612	0.585542	hyper
chr10	42740499	42740766	8	0.156357	0.507005	0.350648	hyper
chr10	80923010	80923230	11	0.366716	0.76469	0.397974	hyper
chr10	94707631	94707985	11	0.1553	0.822007	0.666707	hyper
chr10	23944117	23944434	9	0.159808	0.267942	0.108135	hyper
chr10	59812485	59814240	9	0.150043	0.64516	0.495117	hyper
chr10	110973915	110974321	9	0.175292	0.724201	0.548909	hyper
chr10	40360761	40361121	8	0.154821	0.826502	0.671681	hyper
chr10	129907646	129907710	9	0.176682	0.223467	0.0467851	hyper
chr10	117631901	117633028	8	0.157116	0.707184	0.550068	hyper
chr10	69248241	69248573	10	0.153044	0.742021	0.588977	hyper
chr10	92718409	92718806	8	0.188805	0.424162	0.235357	hyper
chr10	120943984	120944338	8	0.297076	0.574599	0.277522	hyper
chr11	102526463	102528125	131	0.178629	0.59835	0.41972	hyper
chr11	4963844	4964794	45	0.268518	0.755627	0.487109	hyper
chr11	108750623	108753982	52	0.24993	0.468484	0.218554	hyper
chr11	5906486	5908176	69	0.280668	0.610175	0.329507	hyper
chr11	58948024	58948970	55	0.255822	0.421285	0.165463	hyper
chr11	116195283	116195927	38	0.228369	0.305725	0.0773563	hyper
chr11	3605123	3605726	35	0.178312	0.637358	0.459046	hyper
chr11	63702639	63703517	38	0.219993	0.767947	0.547955	hyper
chr11	115967331	115968834	33	0.305953	0.647588	0.341634	hyper
chr11	116766439	116768204	30	0.337188	0.679405	0.342216	hyper
chr11	103672234	103672934	31	0.259358	0.666485	0.407127	hyper
chr11	115195509	115196433	39	0.362977	0.513632	0.150656	hyper
chr11	11735616	11737494	33	0.20871	0.730844	0.522134	hyper
chr11	102638827	102639562	31	0.242967	0.581711	0.338744	hyper
chr11	70279301	70280219	30	0.192881	0.482864	0.289983	hyper
chr11	64333322	64334299	36	0.252826	0.513624	0.260798	hyper
chr11	118364763	118365429	31	0.31007	0.610501	0.300432	hyper
chr11	99793342	99793746	34	0.23028	0.746385	0.516105	hyper
chr11	88237326	88238857	31	0.193015	0.713403	0.520388	hyper
chr11	116908764	116909629	25	0.35967	0.751104	0.391434	hyper
chr11	115302448	115303407	27	0.165865	0.787844	0.621979	hyper
chr11	58949483	58949838	38	0.218066	0.392845	0.174779	hyper
chr11	119071616	119072686	33	0.182569	0.88692	0.704351	hyper
chr11	44497543	44498559	28	0.26622	0.784461	0.518241	hyper
chr11	94107106	94108392	25	0.204925	0.720778	0.515854	hyper
chr11	49450256	49450945	29	0.214904	0.494743	0.279839	hyper
chr11	69840567	69842183	31	0.155796	0.530402	0.374606	hyper
chr11	88107338	88108534	37	0.202505	0.717415	0.514911	hyper
chr11	98981386	98982901	32	0.188558	0.694766	0.506208	hyper
chr11	61498366	61498649	21	0.185303	0.561589	0.376286	hyper
chr11	53672690	53673052	28	0.189155	0.308559	0.119404	hyper
chr11	45794378	45794760	23	0.188354	0.524253	0.335899	hyper
chr11	114651139	114652794	25	0.180262	0.683061	0.502799	hyper
chr11	53291405	53292081	23	0.164512	0.545546	0.381034	hyper
chr11	121691635	121692001	28	0.240815	0.782647	0.541832	hyper
chr11	11937997	11939364	28	0.175729	0.431579	0.255849	hyper
chr11	35611013	35611410	36	0.158868	0.467133	0.308265	hyper
chr11	82802507	82804621	21	0.190731	0.503537	0.312806	hyper
chr11	77730543	77731446	28	0.168866	0.72807	0.559204	hyper
chr11	60291583	60292146	25	0.254197	0.840866	0.586669	hyper
chr11	82765556	82766482	29	0.180766	0.339129	0.158363	hyper
chr11	53275331	53276708	20	0.163666	0.615367	0.451701	hyper
chr11	101797548	101798311	17	0.206071	0.69474	0.488669	hyper
chr11	53576259	53576790	18	0.221726	0.39904	0.177314	hyper
chr11	53278924	53279811	23	0.163441	0.704335	0.540894	hyper
chr11	29724731	29725093	35	0.301464	0.47862	0.177156	hyper
chr11	94270331	94271075	28	0.156152	0.626194	0.470042	hyper
chr11	120172918	120173989	20	0.168326	0.714557	0.546231	hyper
chr11	103582468	103583569	23	0.161984	0.503017	0.341033	hyper
chr11	6823621	6825056	23	0.171152	0.573497	0.402346	hyper
chr11	44499447	44500053	24	0.22584	0.747522	0.521682	hyper
chr11	69369599	69371263	25	0.180816	0.616986	0.43617	hyper
chr11	66379651	66381253	23	0.165623	0.724052	0.558429	hyper
chr11	103669061	103669887	17	0.221653	0.700115	0.478462	hyper
chr11	62374185	62374509	29	0.277076	0.682437	0.405361	hyper
chr11	63727875	63729918	29	0.164177	0.281299	0.117122	hyper
chr11	98162158	98163576	19	0.185221	0.745147	0.559926	hyper
chr11	24195908	24197931	27	0.157357	0.664619	0.507262	hyper
chr11	94793824	94795995	19	0.185171	0.585719	0.400548	hyper
chr11	113313813	113314756	22	0.169557	0.658942	0.489385	hyper
chr11	95376877	95377958	20	0.167443	0.411003	0.24356	hyper
chr11	52097294	52097678	18	0.157629	0.305379	0.14775	hyper
chr11	3763260	3763573	16	0.180778	0.605582	0.424804	hyper
chr11	8523151	8524060	21	0.225912	0.475574	0.249661	hyper
chr11	61296916	61297506	15	0.197505	0.735801	0.538296	hyper
chr11	5963633	5964212	17	0.168088	0.627419	0.459332	hyper
chr11	3387282	3388586	18	0.152747	0.538852	0.386105	hyper
chr11	112981768	112982985	21	0.211328	0.598955	0.387627	hyper
chr11	118541421	118541972	20	0.156904	0.658962	0.502059	hyper
chr11	114036751	114037513	21	0.173201	0.616036	0.442835	hyper
chr11	35687094	35688399	18	0.188702	0.704355	0.515653	hyper
chr11	117467292	117468899	22	0.268557	0.632672	0.364115	hyper
chr11	95657652	95657951	17	0.1958	0.374423	0.178623	hyper
chr11	50942928	50944376	22	0.216692	0.602884	0.386192	hyper
chr11	80291395	80291740	16	0.168649	0.57902	0.410371	hyper
chr11	116865173	116866292	21	0.164621	0.499135	0.334515	hyper
chr11	71856525	71856859	15	0.172477	0.448023	0.275546	hyper
chr11	23827427	23828935	22	0.197834	0.733788	0.535953	hyper
chr11	114353960	114354702	22	0.182401	0.513551	0.33115	hyper
chr11	116193334	116193923	19	0.218226	0.679491	0.461265	hyper
chr11	94019505	94020704	21	0.152539	0.629159	0.476621	hyper
chr11	77689867	77690733	21	0.184053	0.747047	0.562994	hyper
chr11	52098368	52099489	18	0.161775	0.652702	0.490927	hyper
chr11	96046486	96050171	15	0.203272	0.444669	0.241397	hyper
chr11	95458790	95459527	23	0.23859	0.725055	0.486465	hyper
chr11	45805606	45806202	15	0.162838	0.59103	0.428192	hyper
chr11	107569298	107569669	18	0.15177	0.713333	0.561563	hyper
chr11	108769504	108770776	17	0.170694	0.57029	0.399596	hyper
chr11	114537788	114538844	15	0.165276	0.354481	0.189205	hyper
chr11	117386821	117387911	17	0.156946	0.535004	0.378058	hyper
chr11	106570323	106571459	20	0.208303	0.621541	0.413238	hyper
chr11	5871122	5871822	17	0.204019	0.866891	0.662872	hyper
chr11	22757857	22758264	14	0.183092	0.445141	0.262049	hyper
chr11	77673108	77673490	19	0.164918	0.544943	0.380025	hyper
chr11	83257521	83258349	15	0.160508	0.273163	0.112655	hyper
chr11	94735239	94736343	14	0.159269	0.566892	0.407623	hyper
chr11	69361027	69362118	16	0.177802	0.761323	0.583521	hyper
chr11	16158592	16160134	13	0.174534	0.424456	0.249922	hyper
chr11	52095612	52095903	11	0.173568	0.39275	0.219182	hyper
chr11	106347165	106347928	13	0.17369	0.667419	0.493729	hyper
chr11	116291875	116293046	18	0.198954	0.738382	0.539428	hyper
chr11	79066595	79067253	11	0.165576	0.351862	0.186287	hyper
chr11	108785072	108785700	13	0.197951	0.370761	0.17281	hyper
chr11	68210732	68212547	16	0.169533	0.567143	0.39761	hyper
chr11	101017768	101018194	12	0.187618	0.708452	0.520833	hyper
chr11	95504752	95505834	20	0.192052	0.780353	0.588301	hyper
chr11	84574325	84574698	16	0.153739	0.46258	0.308841	hyper
chr11	85573084	85574466	15	0.166894	0.736325	0.569431	hyper
chr11	97409020	97410076	17	0.164735	0.729546	0.564811	hyper
chr11	102682172	102682779	8	0.233865	0.653367	0.419503	hyper
chr11	77597040	77597865	16	0.161077	0.709463	0.548386	hyper
chr11	104546863	104547149	18	0.170476	0.464867	0.294391	hyper
chr11	112851716	112852250	14	0.16671	0.614244	0.447534	hyper
chr11	97604398	97605165	14	0.150759	0.718835	0.568075	hyper
chr11	105027318	105027593	17	0.180356	0.85681	0.676454	hyper
chr11	79526365	79527737	13	0.16107	0.726483	0.565413	hyper
chr11	79788470	79789304	9	0.175229	0.847073	0.671844	hyper
chr11	32248798	32249844	13	0.153978	0.781839	0.627861	hyper
chr11	5966628	5967509	12	0.169477	0.65178	0.482303	hyper
chr11	117461234	117461848	14	0.202817	0.568273	0.365456	hyper
chr11	116855020	116855487	15	0.150909	0.443192	0.292284	hyper
chr11	18857153	18858016	16	0.203308	0.720274	0.516966	hyper
chr11	61025569	61025986	18	0.174724	0.52077	0.346046	hyper
chr11	116937464	116937727	8	0.19976	0.652976	0.453216	hyper
chr11	61484813	61485346	16	0.176595	0.867349	0.690753	hyper
chr11	97433611	97435014	10	0.169972	0.489861	0.319889	hyper
chr11	68714230	68714552	11	0.152343	0.478974	0.326631	hyper
chr11	49448228	49448529	17	0.153425	0.589782	0.436357	hyper
chr11	116856032	116856303	9	0.223962	0.544778	0.320816	hyper
chr11	52881885	52882307	15	0.153058	0.70134	0.548282	hyper
chr11	11934937	11935711	15	0.187975	0.332862	0.144887	hyper
chr11	29725185	29725313	17	0.271308	0.565021	0.293713	hyper
chr11	108929998	108930590	16	0.178798	0.497351	0.318553	hyper
chr11	114648038	114648192	9	0.203337	0.640816	0.437478	hyper
chr11	44428566	44429784	8	0.172164	0.524778	0.352614	hyper
chr11	58012736	58013397	12	0.16545	0.621444	0.455994	hyper
chr11	88375185	88375598	12	0.198729	0.706754	0.508025	hyper
chr11	51203317	51203957	16	0.1605	0.715738	0.555238	hyper
chr11	50104044	50104141	8	0.159949	0.457445	0.297496	hyper
chr11	77746064	77747273	9	0.293323	0.691698	0.398376	hyper
chr11	100709888	100710746	8	0.161375	0.727629	0.566254	hyper
chr11	97520350	97520879	10	0.18625	0.69853	0.51228	hyper
chr11	95696472	95697706	11	0.156953	0.539873	0.38292	hyper
chr11	111401270	111403155	12	0.173156	0.64225	0.469095	hyper
chr11	112659931	112660454	13	0.171782	0.760565	0.588782	hyper
chr11	32826071	32826360	13	0.153364	0.411195	0.257831	hyper
chr11	5163134	5163297	12	0.171924	0.593464	0.42154	hyper
chr11	90249154	90249826	13	0.198548	0.584334	0.385786	hyper
chr11	77698091	77698968	10	0.179104	0.584656	0.405553	hyper
chr11	32830389	32831285	13	0.162312	0.643491	0.481179	hyper
chr11	76812374	76812584	11	0.161132	0.33955	0.178418	hyper
chr11	102494725	102495216	10	0.178654	0.519002	0.340348	hyper
chr11	70333535	70333678	13	0.159918	0.483044	0.323126	hyper
chr11	114432699	114433293	12	0.204178	0.714253	0.510075	hyper
chr11	78628060	78628825	12	0.151833	0.707784	0.555952	hyper
chr11	113609423	113610158	9	0.17627	0.773881	0.597611	hyper
chr11	88385827	88386122	12	0.167978	0.852113	0.684135	hyper
chr11	120090436	120090866	8	0.172373	0.348322	0.175949	hyper
chr11	116977806	116978111	9	0.190774	0.561906	0.371131	hyper
chr11	103033042	103033965	8	0.177005	0.549248	0.372243	hyper
chr11	3547738	3548220	8	-0.157642	0.506887	0.66453	hypo
chr11	5839466	5839757	9	0.168075	0.562523	0.394449	hyper
chr11	118920361	118921531	8	0.161873	0.416446	0.254574	hyper
chr11	19104208	19105113	11	0.169919	0.637447	0.467528	hyper
chr11	106501549	106502084	11	0.153719	0.503789	0.35007	hyper
chr11	102624508	102625192	9	0.176391	0.69622	0.519829	hyper
chr11	82258417	82258549	11	0.151098	0.825596	0.674498	hyper
chr11	75009720	75010116	8	0.167303	0.655181	0.487878	hyper
chr11	84451051	84451652	9	0.284433	0.718343	0.43391	hyper
chr11	88108976	88109388	10	0.161591	0.777978	0.616386	hyper
chr11	95040585	95040854	9	0.154826	0.813084	0.658258	hyper
chr11	96507177	96508009	10	0.157597	0.675167	0.517569	hyper
chr11	8457199	8457952	8	0.157173	0.739362	0.582189	hyper
chr11	90231062	90231380	8	0.169474	0.448524	0.27905	hyper
chr11	88480412	88480577	8	0.193755	0.776295	0.58254	hyper
chr11	101731595	101731752	8	0.153876	0.780355	0.626479	hyper
chr12	110271023	110272380	120	0.245744	0.576776	0.331032	hyper
chr12	109556221	109557670	76	0.299988	0.519725	0.219737	hyper
chr12	20926204	20927390	116	0.150691	0.384602	0.233912	hyper
chr12	105873117	105876673	63	0.215929	0.649415	0.433485	hyper
chr12	55169430	55170062	48	0.198399	0.602462	0.404064	hyper
chr12	112509101	112510259	64	0.211838	0.434677	0.222839	hyper
chr12	19181911	19182656	49	0.236423	0.446716	0.210293	hyper
chr12	105769253	105770916	32	0.28754	0.551404	0.263864	hyper
chr12	89592693	89594617	35	0.224191	0.408583	0.184392	hyper
chr12	118397710	118399359	60	0.160927	0.230623	0.0696957	hyper
chr12	108265147	108266776	40	0.191981	0.693542	0.501561	hyper
chr12	107205573	107206694	34	0.210716	0.617508	0.406792	hyper
chr12	112686145	112688745	40	0.219794	0.496018	0.276224	hyper
chr12	77253294	77254515	36	0.173162	0.434289	0.261128	hyper
chr12	113739990	113741817	36	0.234441	0.511523	0.277082	hyper
chr12	110784118	110785052	32	0.236935	0.799406	0.562472	hyper
chr12	87554548	87556273	34	0.367503	0.622869	0.255366	hyper
chr12	74645392	74646517	38	0.337239	0.602931	0.265692	hyper
chr12	110637478	110638389	31	0.192687	0.638285	0.445598	hyper
chr12	57401088	57403342	29	0.206376	0.449082	0.242706	hyper
chr12	104553843	104554873	25	0.340849	0.779211	0.438361	hyper
chr12	81114104	81115989	22	0.23039	0.752714	0.522324	hyper
chr12	110639226	110640666	33	0.168461	0.688214	0.519754	hyper
chr12	55168551	55168893	21	0.231056	0.414956	0.1839	hyper
chr12	105831279	105832483	24	0.187694	0.62692	0.439227	hyper
chr12	85292607	85293235	26	0.223094	0.692806	0.469712	hyper
chr12	73845643	73846856	27	0.164198	0.542215	0.378016	hyper
chr12	103522383	103523918	19	0.196536	0.64888	0.452345	hyper
chr12	73182732	73183887	21	0.266492	0.669766	0.403274	hyper
chr12	24484887	24485289	22	0.172366	0.475345	0.302978	hyper
chr12	84437703	84439004	20	0.169473	0.496029	0.326556	hyper
chr12	87038528	87039697	24	0.24952	0.814981	0.565461	hyper
chr12	107100477	107101131	27	0.161792	0.799025	0.637234	hyper
chr12	88020814	88021909	17	0.204365	0.654538	0.450173	hyper
chr12	87810980	87811324	28	0.241962	0.774288	0.532326	hyper
chr12	106089543	106090853	20	0.193185	0.620752	0.427567	hyper
chr12	74103368	74104319	26	0.217555	0.715288	0.497734	hyper
chr12	109189350	109190854	25	0.182936	0.703181	0.520245	hyper
chr12	105748785	105751337	22	0.163129	0.745185	0.582057	hyper
chr12	4480422	4482183	19	0.151589	0.617585	0.465996	hyper
chr12	74528692	74529440	19	0.175089	0.782746	0.607658	hyper
chr12	70575373	70576285	19	0.17679	0.639139	0.462349	hyper
chr12	107144139	107145411	20	0.155984	0.58192	0.425935	hyper
chr12	88172836	88173664	25	0.194529	0.422971	0.228442	hyper
chr12	55287719	55289062	22	0.174328	0.770104	0.595776	hyper
chr12	70562473	70563401	22	0.173261	0.487525	0.314264	hyper
chr12	27994658	27996032	21	0.161459	0.725176	0.563717	hyper
chr12	105917546	105918088	24	0.174929	0.647843	0.472914	hyper
chr12	5126216	5127215	23	0.159363	0.4243	0.264936	hyper
chr12	105700268	105700682	17	0.180438	0.691938	0.511501	hyper
chr12	27839121	27840901	18	0.175009	0.660421	0.485412	hyper
chr12	18860031	18861380	15	0.160181	0.432304	0.272122	hyper
chr12	23255633	23255926	21	0.157383	0.231234	0.0738504	hyper
chr12	100569226	100570504	16	0.192401	0.801063	0.608663	hyper
chr12	114108047	114108939	21	0.16585	0.571672	0.405822	hyper
chr12	108160213	108161199	16	0.163449	0.715404	0.551956	hyper
chr12	110855165	110855645	14	0.181138	0.703207	0.522069	hyper
chr12	105855433	105856875	12	0.18733	0.442748	0.255418	hyper
chr12	37833251	37834551	13	0.219836	0.553811	0.333975	hyper
chr12	109214812	109215272	22	0.208172	0.431977	0.223805	hyper
chr12	85394098	85394431	10	0.197787	0.476187	0.2784	hyper
chr12	114379358	114380367	14	0.19387	0.567703	0.373832	hyper
chr12	16805467	16806435	13	0.164213	0.655002	0.490789	hyper
chr12	113475127	113475728	20	0.181622	0.602855	0.421233	hyper
chr12	81985675	81987090	17	0.161446	0.715934	0.554488	hyper
chr12	103929366	103929803	13	0.212595	0.769534	0.55694	hyper
chr12	8853438	8854526	15	0.151638	0.629595	0.477957	hyper
chr12	71213483	71214987	17	0.162552	0.636099	0.473547	hyper
chr12	86021395	86021850	18	0.184892	0.62396	0.439068	hyper
chr12	114426451	114426679	16	0.160581	0.602708	0.442126	hyper
chr12	112682987	112683523	11	0.236159	0.546311	0.310152	hyper
chr12	81231590	81232589	10	0.178945	0.841406	0.662461	hyper
chr12	73475923	73476540	16	0.15388	0.564924	0.411044	hyper
chr12	3885921	3887872	15	0.157039	0.498727	0.341688	hyper
chr12	75097894	75098237	11	0.151505	0.673564	0.522059	hyper
chr12	8899852	8900580	12	0.153628	0.74013	0.586503	hyper
chr12	107683525	107684404	13	0.154477	0.793234	0.638757	hyper
chr12	8417328	8418155	16	0.182644	0.761345	0.578701	hyper
chr12	40861137	40861437	11	0.166946	0.600264	0.433318	hyper
chr12	70329373	70329563	8	0.183718	0.534229	0.350512	hyper
chr12	107465599	107465966	14	0.158627	0.413258	0.254631	hyper
chr12	109208279	109208784	14	0.354379	0.742274	0.387895	hyper
chr12	11443968	11444600	13	0.228058	0.447773	0.219715	hyper
chr12	110686856	110687245	11	0.202511	0.830886	0.628375	hyper
chr12	106033353	106034042	11	0.166429	0.757263	0.590835	hyper
chr12	100768117	100768647	15	0.168229	0.613423	0.445195	hyper
chr12	33719660	33721201	13	0.152373	0.554115	0.401742	hyper
chr12	110655620	110656213	13	0.171753	0.591111	0.419358	hyper
chr12	72531571	72532628	10	0.177181	0.775451	0.598271	hyper
chr12	56699058	56699376	8	0.167912	0.78275	0.614838	hyper
chr12	74638651	74639052	13	0.204262	0.656465	0.452202	hyper
chr12	100582590	100583710	11	0.174267	0.841759	0.667493	hyper
chr12	84811198	84811579	12	0.155379	0.689179	0.5338	hyper
chr12	102250452	102250752	12	0.210287	0.514943	0.304656	hyper
chr12	100546757	100547226	10	0.176967	0.735272	0.558306	hyper
chr12	71327540	71328081	9	0.158104	0.413899	0.255796	hyper
chr12	85104451	85104754	12	0.153698	0.43693	0.283232	hyper
chr12	80981251	80981814	11	0.185119	0.721507	0.536388	hyper
chr12	8309983	8310401	11	0.157868	0.440979	0.283111	hyper
chr12	25813793	25814435	9	0.165026	0.557834	0.392808	hyper
chr12	72395462	72395857	11	0.222805	0.563131	0.340327	hyper
chr12	110684949	110685237	9	0.194932	0.471605	0.276673	hyper
chr12	103057814	103058138	8	0.15872	0.589932	0.431211	hyper
chr12	109192167	109192676	8	0.161652	0.842638	0.680987	hyper
chr13	99199333	99201304	61	0.291039	0.740887	0.449848	hyper
chr13	55521363	55523285	88	0.155986	0.378193	0.222207	hyper
chr13	45173886	45174590	44	0.298397	0.788799	0.490402	hyper
chr13	52011618	52013742	43	0.204867	0.769699	0.564832	hyper
chr13	58768930	58770760	28	0.404978	0.694972	0.289994	hyper
chr13	114403414	114406496	44	0.296281	0.614322	0.318041	hyper
chr13	99343604	99344201	30	0.281162	0.482936	0.201774	hyper
chr13	72502626	72504103	35	0.282359	0.704816	0.422457	hyper
chr13	75226180	75228510	53	0.169331	0.334946	0.165614	hyper
chr13	114407271	114407852	28	0.26963	0.725962	0.456333	hyper
chr13	54376919	54378421	34	0.156478	0.385297	0.228818	hyper
chr13	103359601	103360754	30	0.156481	0.738187	0.581706	hyper
chr13	3357277	3357692	29	0.165921	0.202696	0.036775	hyper
chr13	100668598	100669951	26	0.192947	0.583298	0.390351	hyper
chr13	53326833	53328272	25	0.193532	0.573566	0.380033	hyper
chr13	78351121	78352649	25	0.1665	0.362111	0.195611	hyper
chr13	68745964	68748127	25	0.170259	0.785317	0.615057	hyper
chr13	99162276	99163485	26	0.199841	0.641265	0.441424	hyper
chr13	23787738	23788333	22	0.26401	0.750954	0.486944	hyper
chr13	74543250	74545806	26	0.268939	0.601725	0.332786	hyper
chr13	99287439	99288628	28	0.161017	0.550602	0.389586	hyper
chr13	53331695	53333108	25	0.167174	0.519636	0.352461	hyper
chr13	48878132	48879038	27	0.271234	0.669177	0.397943	hyper
chr13	51297869	51298178	23	0.184405	0.434971	0.250566	hyper
chr13	56024516	56025280	26	0.159751	0.708215	0.548464	hyper
chr13	115879311	115879734	19	0.157071	0.438111	0.28104	hyper
chr13	71825920	71828162	15	0.191602	0.627928	0.436326	hyper
chr13	51215164	51217009	20	0.189943	0.734321	0.544378	hyper
chr13	53377300	53379003	21	0.178806	0.747407	0.568601	hyper
chr13	54167850	54168374	10	0.264859	0.580555	0.315696	hyper
chr13	73395254	73397081	21	0.202386	0.624975	0.42259	hyper
chr13	45486394	45487659	20	0.256122	0.607109	0.350987	hyper
chr13	117092864	117093543	26	0.156848	0.201554	0.0447061	hyper
chr13	48789930	48790781	18	0.187573	0.807376	0.619803	hyper
chr13	53547896	53549859	19	0.169151	0.694541	0.52539	hyper
chr13	3477620	3477903	27	0.270338	0.718928	0.44859	hyper
chr13	52155568	52156619	18	0.17002	0.6835	0.51348	hyper
chr13	64019787	64020625	21	0.179724	0.672357	0.492633	hyper
chr13	97994965	97996487	20	0.163847	0.751478	0.587631	hyper
chr13	96548532	96550114	21	0.156608	0.769906	0.613299	hyper
chr13	41013740	41014186	12	0.208881	0.667624	0.458743	hyper
chr13	49311981	49312687	16	0.179631	0.624495	0.444864	hyper
chr13	98317890	98318973	16	0.19058	0.694451	0.503872	hyper
chr13	55941426	55942337	24	0.179922	0.616369	0.436447	hyper
chr13	60063709	60064678	21	0.152445	0.850117	0.697672	hyper
chr13	38445424	38447053	15	0.168438	0.781062	0.612624	hyper
chr13	43656074	43656864	14	0.15552	0.350562	0.195042	hyper
chr13	43881327	43882172	13	0.291789	0.587752	0.295963	hyper
chr13	95450205	95450999	16	0.193594	0.600344	0.40675	hyper
chr13	112684809	112685447	20	0.160483	0.69368	0.533196	hyper
chr13	34761793	34762569	14	0.167035	0.710025	0.542989	hyper
chr13	29038425	29039850	15	0.208454	0.579664	0.37121	hyper
chr13	53659364	53660084	16	0.168806	0.82314	0.654334	hyper
chr13	53249109	53250147	20	0.182704	0.573208	0.390505	hyper
chr13	53371319	53372383	20	0.164548	0.588311	0.423763	hyper
chr13	31904097	31905560	12	0.259562	0.670909	0.411347	hyper
chr13	51903169	51903444	11	0.157976	0.856977	0.699001	hyper
chr13	44675694	44676404	14	0.15738	0.794685	0.637305	hyper
chr13	61767424	61767609	12	0.157796	0.347409	0.189614	hyper
chr13	62913585	62914567	14	0.17563	0.61664	0.44101	hyper
chr13	36675032	36676105	12	0.178385	0.54018	0.361795	hyper
chr13	49342371	49342885	12	0.197461	0.713091	0.51563	hyper
chr13	37402588	37403449	12	0.166925	0.517533	0.350609	hyper
chr13	56320558	56321275	15	0.159067	0.827058	0.667991	hyper
chr13	53296799	53297427	16	0.2009	0.450519	0.249618	hyper
chr13	52022109	52022918	10	0.1721	0.726981	0.554881	hyper
chr13	114393539	114394871	13	0.16012	0.871254	0.711134	hyper
chr13	19041788	19041996	10	0.157195	0.677625	0.52043	hyper
chr13	117089538	117090385	12	0.166624	0.295247	0.128623	hyper
chr13	31703906	31705303	10	0.152036	0.505367	0.353332	hyper
chr13	44442777	44443421	12	0.164498	0.608498	0.444001	hyper
chr13	48661531	48662070	13	0.177392	0.563386	0.385993	hyper
chr13	48828346	48828620	11	0.163228	0.722646	0.559417	hyper
chr13	51661375	51661933	9	0.174201	0.533997	0.359796	hyper
chr13	53272694	53273770	12	0.219105	0.63967	0.420565	hyper
chr13	55106979	55107184	13	0.178509	0.819316	0.640806	hyper
chr13	69670923	69671443	9	0.186834	0.58491	0.398076	hyper
chr13	9814732	9816633	8	0.162772	0.818057	0.655285	hyper
chr13	22255475	22255605	9	0.204838	0.711809	0.506971	hyper
chr13	51946563	51947873	9	0.176305	0.607608	0.431303	hyper
chr13	58032431	58033166	10	0.150324	0.689051	0.538727	hyper
chr13	103600362	103601525	9	0.160695	0.523831	0.363136	hyper
chr13	31653832	31654820	11	0.156867	0.663852	0.506985	hyper
chr13	42961230	42961443	8	0.177657	0.515811	0.338155	hyper
chr13	48825776	48826200	8	0.166646	0.649107	0.482461	hyper
chr13	60213579	60214743	8	0.162735	0.819809	0.657074	hyper
chr13	5695578	5696240	10	0.210701	0.879704	0.669003	hyper
chr13	28810160	28811033	8	0.160707	0.540648	0.379942	hyper
chr13	114671206	114671337	8	0.206065	0.43441	0.228345	hyper
chr13	60227644	60227724	8	0.22773	0.642526	0.414797	hyper
chr14	52356752	52359861	38	0.335354	0.515326	0.179972	hyper
chr14	67256463	67257649	43	0.303143	0.467209	0.164066	hyper
chr14	61893236	61894300	49	0.2245	0.419376	0.194875	hyper
chr14	55732604	55733207	42	0.156873	0.372048	0.215175	hyper
chr14	70389257	70391940	41	0.17204	0.811654	0.639614	hyper
chr14	65211110	65214338	39	0.188146	0.744009	0.555863	hyper
chr14	120553126	120554368	29	0.192437	0.656162	0.463725	hyper
chr14	67715800	67719279	35	0.174223	0.676624	0.502401	hyper
chr14	118721447	118722596	34	0.172777	0.326091	0.153313	hyper
chr14	56406665	56407322	31	0.184864	0.526596	0.341731	hyper
chr14	71003832	71004679	27	0.238741	0.565455	0.326714	hyper
chr14	77938899	77940173	29	0.18705	0.842827	0.655777	hyper
chr14	43800367	43801139	32	0.222842	0.667603	0.444762	hyper
chr14	76636921	76637574	28	0.1857	0.849955	0.664255	hyper
chr14	66663424	66663900	18	0.303184	0.684094	0.38091	hyper
chr14	65718505	65720017	26	0.174542	0.776913	0.602371	hyper
chr14	27352392	27353066	26	0.195454	0.489442	0.293989	hyper
chr14	106260237	106262298	32	0.196099	0.817211	0.621112	hyper
chr14	31164914	31165776	22	0.167694	0.305	0.137306	hyper
chr14	47993789	47994526	23	0.160782	0.600535	0.439753	hyper
chr14	26558083	26558850	21	0.180719	0.676862	0.496143	hyper
chr14	55503068	55503676	21	0.157582	0.508264	0.350682	hyper
chr14	56985582	56986207	20	0.241827	0.65726	0.415432	hyper
chr14	12495147	12497640	22	0.191246	0.591537	0.400291	hyper
chr14	67927187	67928494	26	0.196067	0.738527	0.54246	hyper
chr14	66696165	66697395	22	0.178309	0.519725	0.341416	hyper
chr14	49472014	49474419	27	0.177634	0.506385	0.328751	hyper
chr14	22855713	22857914	23	0.152165	0.76722	0.615055	hyper
chr14	8836240	8837807	19	0.156964	0.586847	0.429883	hyper
chr14	55051795	55052788	15	0.213037	0.689228	0.476191	hyper
chr14	19295619	19296854	24	0.181161	0.846776	0.665615	hyper
chr14	13224984	13227297	23	0.201045	0.553677	0.352632	hyper
chr14	122852152	122852799	19	0.180226	0.27731	0.0970841	hyper
chr14	119385178	119388046	18	-0.207213	0.401457	0.60867	hypo
chr14	79133458	79134768	15	0.165207	0.518862	0.353654	hyper
chr14	49210017	49211163	18	0.202385	0.733853	0.531467	hyper
chr14	46999381	46999985	14	0.182033	0.629674	0.44764	hyper
chr14	120906794	120907414	14	0.162996	0.768954	0.605957	hyper
chr14	71023593	71025150	15	0.188133	0.600037	0.411904	hyper
chr14	72931713	72931849	13	0.177302	0.369121	0.19182	hyper
chr14	73543790	73544074	11	0.15605	0.664921	0.508871	hyper
chr14	26568341	26569464	14	0.155052	0.671034	0.515982	hyper
chr14	118304326	118305030	17	0.167818	0.769612	0.601793	hyper
chr14	118033443	118034059	12	0.182718	0.872914	0.690196	hyper
chr14	25813185	25814026	17	0.179615	0.593722	0.414107	hyper
chr14	13186770	13187283	13	0.177221	0.650306	0.473085	hyper
chr14	22839421	22840417	10	0.161205	0.425797	0.264592	hyper
chr14	31363517	31364427	10	0.184351	0.759439	0.575088	hyper
chr14	60415018	60415589	11	0.164251	0.913857	0.749606	hyper
chr14	12453594	12455292	12	0.155758	0.507196	0.351438	hyper
chr14	56458714	56459136	11	0.153065	0.785135	0.63207	hyper
chr14	70952162	70953652	9	0.224159	0.647411	0.423252	hyper
chr14	12384379	12384644	10	0.178783	0.415953	0.23717	hyper
chr14	64127673	64128123	12	0.15357	0.434539	0.280969	hyper
chr14	26442965	26443322	10	0.157862	0.613799	0.455937	hyper
chr14	121904563	121904876	12	0.168158	0.368962	0.200804	hyper
chr14	101887670	101888302	10	0.154442	0.698962	0.54452	hyper
chr14	64127051	64127435	10	0.164427	0.383042	0.218615	hyper
chr14	118623292	118624401	9	0.150752	0.431745	0.280994	hyper
chr14	63175312	63175744	8	0.182969	0.564231	0.381262	hyper
chr14	112079272	112079732	12	0.163154	0.916849	0.753695	hyper
chr14	49431436	49432560	9	0.168925	0.758422	0.589497	hyper
chr14	47224958	47226217	12	0.15989	0.401326	0.241436	hyper
chr14	77554952	77555755	10	0.158701	0.753208	0.594506	hyper
chr14	67967190	67967968	8	0.17398	0.779894	0.605914	hyper
chr14	55543319	55543789	8	0.157851	0.370215	0.212364	hyper
chr14	57963635	57963943	11	0.162998	0.705963	0.542965	hyper
chr14	61633447	61633597	8	0.152335	0.85392	0.701586	hyper
chr15	25293930	25295362	111	0.43453	0.654192	0.219663	hyper
chr15	79082916	79085187	58	0.256676	0.594126	0.33745	hyper
chr15	38821648	38821998	44	0.16556	0.689463	0.523903	hyper
chr15	101759623	101761336	46	0.208662	0.41977	0.211108	hyper
chr15	76122642	76124645	37	0.191135	0.681137	0.490002	hyper
chr15	5192766	5193444	32	0.161093	0.273123	0.11203	hyper
chr15	78856700	78858150	27	0.223228	0.709832	0.486604	hyper
chr15	81341807	81342823	29	0.17816	0.644598	0.466438	hyper
chr15	76446852	76448990	29	0.161494	0.829875	0.668381	hyper
chr15	90936153	90937469	31	0.268826	0.851998	0.583172	hyper
chr15	84068820	84069912	37	0.218428	0.610384	0.391956	hyper
chr15	78650853	78651412	34	0.174093	0.790004	0.615911	hyper
chr15	91539461	91540409	29	0.186474	0.715353	0.528879	hyper
chr15	78502445	78503118	44	0.277365	0.696374	0.419008	hyper
chr15	37172037	37173683	36	0.212048	0.680696	0.468648	hyper
chr15	80281846	80283546	31	0.161306	0.593743	0.432437	hyper
chr15	76126127	76127598	42	0.212875	0.742869	0.529994	hyper
chr15	78859274	78860392	21	0.383094	0.625222	0.242128	hyper
chr15	73533860	73535139	27	0.177974	0.748582	0.570608	hyper
chr15	38401376	38402185	24	0.159516	0.562107	0.402591	hyper
chr15	99528734	99529574	21	0.302889	0.700154	0.397266	hyper
chr15	79337256	79338136	27	0.195089	0.557116	0.362026	hyper
chr15	100560228	100561979	28	0.205688	0.622108	0.416419	hyper
chr15	59137707	59138624	29	0.186409	0.400971	0.214562	hyper
chr15	27389486	27391456	28	0.201956	0.777892	0.575936	hyper
chr15	61868252	61869359	25	0.184216	0.77625	0.592035	hyper
chr15	79333033	79334184	25	0.19458	0.680594	0.486014	hyper
chr15	75917272	75918270	29	0.150248	0.559681	0.409433	hyper
chr15	82862702	82863980	26	0.156837	0.591626	0.434789	hyper
chr15	76125495	76125887	25	0.217585	0.618041	0.400456	hyper
chr15	100433818	100435581	22	0.20392	0.451438	0.247518	hyper
chr15	101990894	101991707	23	0.151848	0.662152	0.510304	hyper
chr15	88898876	88899860	26	0.218872	0.756879	0.538008	hyper
chr15	38398533	38399905	19	0.195784	0.661552	0.465768	hyper
chr15	83701274	83702889	31	0.151181	0.64106	0.489879	hyper
chr15	39945833	39946842	25	0.166923	0.650773	0.48385	hyper
chr15	75394258	75395170	20	0.165186	0.816814	0.651628	hyper
chr15	97078566	97079524	10	0.268759	0.636502	0.367744	hyper
chr15	101062230	101062490	29	0.206482	0.739077	0.532595	hyper
chr15	79092678	79093320	20	0.161473	0.374544	0.213071	hyper
chr15	75718782	75719595	21	0.235835	0.732488	0.496652	hyper
chr15	96319490	96320612	20	0.181996	0.498497	0.316501	hyper
chr15	79622978	79623316	21	0.206371	0.4393	0.232929	hyper
chr15	56641662	56643275	19	0.229101	0.694637	0.465536	hyper
chr15	12431189	12432246	21	0.150037	0.81106	0.661023	hyper
chr15	79834725	79835942	20	0.158216	0.713168	0.554952	hyper
chr15	13105207	13106484	15	0.171271	0.571245	0.399974	hyper
chr15	59449720	59450416	26	0.198402	0.649541	0.451139	hyper
chr15	89207486	89208064	27	0.226602	0.588733	0.362131	hyper
chr15	99419737	99420608	18	0.226683	0.407624	0.180941	hyper
chr15	97288672	97289473	13	0.243997	0.816019	0.572022	hyper
chr15	7031867	7032485	17	0.21371	0.722833	0.509123	hyper
chr15	25213755	25214903	16	0.179123	0.657608	0.478485	hyper
chr15	84156072	84156915	18	0.211027	0.750976	0.539949	hyper
chr15	38167836	38168521	21	0.264888	0.783759	0.518871	hyper
chr15	37733335	37735645	20	0.150334	0.579134	0.4288	hyper
chr15	102085824	102086785	10	0.220093	0.695284	0.475191	hyper
chr15	84133256	84134206	19	0.164438	0.766541	0.602103	hyper
chr15	27895824	27897093	16	0.163067	0.884491	0.721424	hyper
chr15	96540775	96541687	10	0.181955	0.537648	0.355693	hyper
chr15	96531202	96531583	13	0.16058	0.514935	0.354355	hyper
chr15	67009345	67010419	13	0.1966	0.702475	0.505875	hyper
chr15	96879978	96880646	17	0.172705	0.759603	0.586898	hyper
chr15	99250976	99251810	14	0.158153	0.402807	0.244654	hyper
chr15	89208612	89208919	15	0.286797	0.677373	0.390576	hyper
chr15	97107308	97107879	20	0.159246	0.686438	0.527192	hyper
chr15	79616032	79617661	17	0.155595	0.710563	0.554968	hyper
chr15	78061252	78062767	14	0.157034	0.602825	0.445791	hyper
chr15	37722495	37723456	12	0.168362	0.538625	0.370263	hyper
chr15	84013315	84013740	19	0.158881	0.828857	0.669976	hyper
chr15	92963999	92964452	18	0.15857	0.722773	0.564203	hyper
chr15	84274745	84275837	12	0.161475	0.423769	0.262295	hyper
chr15	32173236	32173840	12	0.150113	0.834206	0.684094	hyper
chr15	84095965	84096536	11	0.170079	0.751008	0.580929	hyper
chr15	75829892	75830862	16	0.156528	0.738384	0.581856	hyper
chr15	95659622	95660550	15	0.180442	0.717363	0.536922	hyper
chr15	99126669	99127584	10	0.153468	0.742513	0.589045	hyper
chr15	78993264	78993795	13	0.153628	0.312294	0.158667	hyper
chr15	7766772	7767795	10	0.160473	0.61801	0.457537	hyper
chr15	78661505	78662439	13	0.179453	0.641227	0.461774	hyper
chr15	4976217	4976419	11	0.150567	0.618069	0.467502	hyper
chr15	88898243	88898415	17	0.299888	0.74038	0.440492	hyper
chr15	42999990	43000885	10	0.176326	0.736044	0.559717	hyper
chr15	53089694	53090767	14	0.178092	0.82441	0.646318	hyper
chr15	57670150	57671452	13	0.168723	0.668053	0.499331	hyper
chr15	27559326	27559610	8	0.152086	0.658353	0.506267	hyper
chr15	95912616	95914019	11	0.175726	0.55424	0.378514	hyper
chr15	83609203	83609882	8	0.175946	0.74103	0.565085	hyper
chr15	96830869	96831307	13	0.190779	0.551226	0.360447	hyper
chr15	89209973	89210295	8	0.160276	0.497719	0.337442	hyper
chr15	99201240	99201410	9	-0.155684	0.280983	0.436667	hypo
chr15	84298421	84300055	11	0.158395	0.611259	0.452865	hyper
chr15	27981517	27983095	13	0.176351	0.691415	0.515064	hyper
chr15	93427461	93427775	10	0.152074	0.737008	0.584934	hyper
chr15	76818489	76819125	9	0.183309	0.541919	0.35861	hyper
chr15	59111524	59111918	13	0.175727	0.521571	0.345845	hyper
chr15	36867042	36867829	8	0.165472	0.768626	0.603154	hyper
chr15	88978539	88979116	8	0.162622	0.442407	0.279785	hyper
chr15	59453830	59454364	10	0.1555	0.878905	0.723405	hyper
chr15	64750767	64751868	9	0.156573	0.468907	0.312334	hyper
chr15	84238676	84239403	10	0.159458	0.784685	0.625227	hyper
chr15	101242579	101242713	11	0.196464	0.413685	0.217221	hyper
chr15	97201939	97202737	9	0.158223	0.843985	0.685763	hyper
chr15	84182842	84183003	9	0.152531	0.787947	0.635415	hyper
chr15	78675270	78675918	8	0.195517	0.735989	0.540472	hyper
chr15	100958542	100958858	10	0.179086	0.415063	0.235976	hyper
chr15	103369231	103370724	8	0.150116	0.597967	0.447851	hyper
chr15	101243027	101243109	10	0.207961	0.653595	0.445634	hyper
chr15	100895360	100895936	8	0.151739	0.712027	0.560288	hyper
chr16	92605673	92606376	59	0.264864	0.363597	0.0987336	hyper
chr16	20496621	20498284	42	-0.235004	0.276704	0.511709	hypo
chr16	36199204	36200482	26	0.242128	0.736115	0.493987	hyper
chr16	10795796	10797615	23	0.172431	0.575685	0.403254	hyper
chr16	22411827	22413391	23	0.156444	0.679698	0.523255	hyper
chr16	8770068	8771326	26	0.172097	0.65431	0.482213	hyper
chr16	44578877	44580204	24	0.150967	0.636535	0.485568	hyper
chr16	29680026	29681128	24	0.183486	0.780559	0.597073	hyper
chr16	38476923	38477583	25	0.164391	0.462579	0.298188	hyper
chr16	96055178	96057002	23	0.158642	0.730391	0.571749	hyper
chr16	30873585	30874287	25	0.190969	0.525284	0.334315	hyper
chr16	14292051	14292649	29	0.152436	0.297657	0.145221	hyper
chr16	44533857	44535218	19	0.208508	0.661531	0.453023	hyper
chr16	30059754	30062750	18	0.188288	0.610225	0.421937	hyper
chr16	29907456	29908559	25	0.201033	0.707031	0.505998	hyper
chr16	4604487	4606147	21	0.164088	0.614083	0.449995	hyper
chr16	30708594	30709984	17	0.169067	0.718127	0.54906	hyper
chr16	30603131	30603903	20	0.161064	0.54656	0.385496	hyper
chr16	44478806	44479364	21	0.181794	0.850607	0.668812	hyper
chr16	20714402	20715723	13	0.186321	0.557454	0.371133	hyper
chr16	21333778	21334092	14	0.188884	0.342637	0.153753	hyper
chr16	35872332	35872944	18	0.186095	0.615516	0.429421	hyper
chr16	28880693	28881744	17	0.170497	0.691924	0.521427	hyper
chr16	32645585	32646185	11	0.193892	0.683553	0.48966	hyper
chr16	18012251	18013453	20	0.188687	0.894259	0.705572	hyper
chr16	85133609	85134352	17	0.219749	0.785348	0.565599	hyper
chr16	33705037	33705825	17	0.166104	0.528583	0.362478	hyper
chr16	97831512	97832018	12	0.150535	0.354097	0.203562	hyper
chr16	28851088	28851630	16	0.183321	0.787202	0.603881	hyper
chr16	90012824	90013914	15	0.193242	0.712112	0.51887	hyper
chr16	89873216	89874023	15	0.192372	0.80523	0.612859	hyper
chr16	20732185	20732214	14	0.153696	0.558483	0.404787	hyper
chr16	92022734	92023317	15	0.16525	0.83788	0.672631	hyper
chr16	92498126	92498496	8	0.19478	0.461728	0.266949	hyper
chr16	90125761	90126207	14	0.150119	0.803802	0.653683	hyper
chr16	84971975	84972468	9	0.155508	0.774924	0.619416	hyper
chr16	11067326	11067820	8	0.17401	0.618909	0.4449	hyper
chr16	28859725	28860490	11	0.182607	0.734291	0.551683	hyper
chr16	43980391	43981156	8	0.177049	0.840554	0.663505	hyper
chr16	30007660	30008332	11	0.153398	0.697905	0.544506	hyper
chr16	37915287	37915919	9	0.153991	0.73169	0.577699	hyper
chr16	30231532	30232244	10	0.193018	0.77501	0.581992	hyper
chr16	30009979	30010340	8	0.17015	0.503701	0.333551	hyper
chr16	18425389	18426141	8	0.164087	0.555453	0.391366	hyper
chr16	4210862	4212346	8	0.186503	0.554772	0.368269	hyper
chr16	90133156	90133547	8	0.164637	0.583578	0.418941	hyper
chr16	30234140	30234425	8	0.164949	0.686563	0.521613	hyper
chr17	56649569	56651840	163	0.229059	0.466241	0.237182	hyper
chr17	26575467	26576152	75	0.202951	0.361297	0.158347	hyper
chr17	35094002	35095252	80	0.215249	0.395664	0.180415	hyper
chr17	47604840	47605884	54	0.196155	0.398795	0.202641	hyper
chr17	36385540	36386144	44	0.348875	0.653674	0.304799	hyper
chr17	27461438	27462714	37	0.284021	0.575234	0.291213	hyper
chr17	36373872	36375298	34	0.192386	0.35743	0.165045	hyper
chr17	84466473	84467321	30	0.216821	0.641592	0.424771	hyper
chr17	26568748	26569158	49	0.193534	0.735646	0.542112	hyper
chr17	86331186	86332649	42	0.174549	0.745979	0.571429	hyper
chr17	27639487	27640139	35	0.202431	0.727048	0.524617	hyper
chr17	69187682	69190160	30	0.298671	0.564602	0.26593	hyper
chr17	35106923	35107303	24	0.240739	0.507567	0.266828	hyper
chr17	23878590	23879276	37	0.187396	0.513677	0.32628	hyper
chr17	28354309	28355290	29	0.186423	0.553098	0.366675	hyper
chr17	18046654	18047200	34	0.201324	0.377731	0.176408	hyper
chr17	15767517	15768991	22	0.307631	0.718565	0.410934	hyper
chr17	8628548	8631993	34	0.175947	0.624229	0.448282	hyper
chr17	29883621	29884872	27	0.199588	0.722041	0.522453	hyper
chr17	71533743	71534638	23	0.195797	0.41136	0.215563	hyper
chr17	81200827	81201978	29	0.159524	0.744504	0.58498	hyper
chr17	27690970	27691882	21	0.216039	0.610654	0.394615	hyper
chr17	85874400	85875420	27	0.165987	0.884663	0.718676	hyper
chr17	80772227	80772555	25	0.158967	0.368469	0.209502	hyper
chr17	88008890	88009464	25	0.177678	0.596963	0.419284	hyper
chr17	28281890	28283189	24	0.174092	0.398359	0.224267	hyper
chr17	23819754	23820885	28	0.175794	0.37104	0.195246	hyper
chr17	80108752	80111264	24	0.18752	0.477915	0.290395	hyper
chr17	88146072	88146453	18	0.19264	0.410782	0.218142	hyper
chr17	89190471	89191391	31	0.17037	0.610617	0.440247	hyper
chr17	86195759	86197339	24	0.173782	0.729307	0.555525	hyper
chr17	89067821	89068240	23	0.303472	0.647349	0.343877	hyper
chr17	28235256	28236524	24	0.2055	0.705908	0.500408	hyper
chr17	84028864	84030303	26	0.285529	0.533484	0.247956	hyper
chr17	28511643	28512646	27	0.15453	0.469275	0.314745	hyper
chr17	46022578	46023374	26	0.160792	0.552068	0.391276	hyper
chr17	81369980	81370943	22	0.150244	0.805469	0.655225	hyper
chr17	47531560	47532232	23	0.201508	0.399799	0.198291	hyper
chr17	83572578	83573774	22	0.172094	0.77932	0.607226	hyper
chr17	84496582	84497020	15	0.238046	0.851456	0.61341	hyper
chr17	37117923	37118633	19	0.187026	0.578157	0.391131	hyper
chr17	25947082	25947599	11	0.232063	0.674512	0.442449	hyper
chr17	28621862	28622015	11	0.296704	0.443813	0.147109	hyper
chr17	29954300	29955986	24	0.222034	0.571593	0.34956	hyper
chr17	56893014	56894509	24	0.195914	0.499245	0.30333	hyper
chr17	12700814	12701669	19	0.168896	0.401336	0.232441	hyper
chr17	71168526	71169492	15	0.199968	0.739338	0.53937	hyper
chr17	80374637	80376016	23	0.207779	0.603146	0.395367	hyper
chr17	15508828	15510710	22	0.151611	0.647194	0.495583	hyper
chr17	69745351	69746870	19	0.161034	0.750021	0.588987	hyper
chr17	29595493	29596241	18	0.16648	0.459085	0.292605	hyper
chr17	87533204	87533523	23	0.236228	0.683007	0.446779	hyper
chr17	47275073	47275964	16	0.165881	0.550679	0.384798	hyper
chr17	76001999	76003077	20	0.197342	0.60578	0.408438	hyper
chr17	26550236	26550834	12	0.165242	0.79721	0.631968	hyper
chr17	23811338	23812730	15	0.17366	0.538264	0.364604	hyper
chr17	86256868	86257612	21	0.165439	0.57409	0.408651	hyper
chr17	84433229	84433989	19	0.175295	0.718687	0.543392	hyper
chr17	17966765	17967843	15	0.223437	0.659844	0.436407	hyper
chr17	36352560	36353134	22	0.241935	0.404391	0.162457	hyper
chr17	50838060	50838608	13	0.202438	0.544746	0.342307	hyper
chr17	28383896	28385009	15	0.164404	0.698556	0.534152	hyper
chr17	71158146	71158681	18	0.196597	0.745845	0.549249	hyper
chr17	84558340	84558970	19	0.174806	0.814088	0.639282	hyper
chr17	63311182	63312942	18	0.152994	0.825601	0.672606	hyper
chr17	66699538	66700072	15	0.161296	0.825067	0.663771	hyper
chr17	46223271	46223858	19	0.175474	0.630756	0.455282	hyper
chr17	27568814	27569548	14	0.161912	0.678045	0.516133	hyper
chr17	81224650	81225817	16	0.151535	0.630341	0.478806	hyper
chr17	66750614	66751482	16	0.155466	0.687278	0.531812	hyper
chr17	28658229	28659303	9	0.201562	0.648571	0.447009	hyper
chr17	31946040	31947229	21	0.153898	0.767061	0.613163	hyper
chr17	57712964	57715473	16	0.156668	0.503639	0.346971	hyper
chr17	88657689	88658049	12	0.173705	0.802274	0.62857	hyper
chr17	28277708	28277855	8	0.229416	0.373393	0.143976	hyper
chr17	88841630	88842093	10	0.174798	0.623543	0.448745	hyper
chr17	50837852	50837914	17	0.160636	0.217436	0.0568002	hyper
chr17	47028695	47029636	10	0.217705	0.750457	0.532753	hyper
chr17	43767449	43767711	13	0.167237	0.635188	0.467951	hyper
chr17	68352225	68352673	11	0.193697	0.583817	0.390121	hyper
chr17	34335960	34336403	13	0.175542	0.771079	0.595536	hyper
chr17	79752093	79752612	11	0.196642	0.744259	0.547617	hyper
chr17	31401468	31402302	14	0.154698	0.559189	0.404491	hyper
chr17	83623737	83624427	14	0.180737	0.773565	0.592828	hyper
chr17	5940029	5940353	14	0.172885	0.669973	0.497088	hyper
chr17	50782772	50783662	14	0.15547	0.645475	0.490005	hyper
chr17	49386575	49386931	16	0.152826	0.837462	0.684636	hyper
[truncated: 208 more rows]

## Sheet: E14.5_liver(downsampled)
Supplemental Table 2: E14.5 liver Rlf-DMRs identified using genome-wide bisulphite sequencing of DNA from fetal livers of Rlf+/+ and RlfMommeD28/MommeD28 mice.
chr	start	end	CpGs	mCG difference	Rlf+/+ mean mCG	RlfD28/D28 mean mCG	direction
chr1	93241034	93242243	100	0.17249	0.370578	0.198088	hyper
chr1	4678796	4680435	41	0.238221	0.444642	0.20642	hyper
chr1	154918358	154920039	42	0.20692	0.527066	0.320146	hyper
chr1	36827595	36828184	50	0.188932	0.390827	0.201895	hyper
chr1	44255361	44256486	45	0.238539	0.41639	0.177851	hyper
chr1	135313309	135315724	41	0.214551	0.366723	0.152173	hyper
chr1	55419077	55419733	46	0.164263	0.590875	0.426612	hyper
chr1	186915387	186916975	32	0.183777	0.628843	0.445066	hyper
chr1	138466229	138467432	29	0.216033	0.585086	0.369053	hyper
chr1	88420868	88421651	24	0.163245	0.216859	0.0536142	hyper
chr1	73960377	73961452	25	0.167533	0.512275	0.344742	hyper
chr1	138685692	138686263	36	0.154929	0.818987	0.664059	hyper
chr1	90101625	90101997	23	0.17869	0.436821	0.258131	hyper
chr1	135382395	135383795	21	0.208453	0.719576	0.511123	hyper
chr1	82282452	82283820	24	0.191647	0.592525	0.400878	hyper
chr1	191841676	191843002	26	0.215801	0.458361	0.24256	hyper
chr1	89045413	89046938	27	0.15254	0.537433	0.384894	hyper
chr1	59648309	59650681	31	0.160466	0.500512	0.340046	hyper
chr1	89154669	89155890	29	0.169372	0.507125	0.337753	hyper
chr1	174505255	174506025	27	0.150871	0.64558	0.494709	hyper
chr1	93238386	93239687	27	0.15196	0.524206	0.372246	hyper
chr1	60725186	60726920	29	0.15534	0.589206	0.433865	hyper
chr1	55265387	55267916	24	0.154377	0.499817	0.34544	hyper
chr1	138572137	138573080	20	0.158353	0.621918	0.463565	hyper
chr1	78203464	78205445	18	0.162043	0.284607	0.122564	hyper
chr1	158461769	158463795	17	0.175172	0.610846	0.435674	hyper
chr1	183469932	183470697	20	0.165262	0.524247	0.358985	hyper
chr1	186499481	186500027	19	0.168862	0.525222	0.35636	hyper
chr1	75598130	75598915	19	0.161807	0.556202	0.394395	hyper
chr1	39512088	39512786	24	0.186027	0.59726	0.411232	hyper
chr1	72082781	72085493	22	0.180059	0.662258	0.482198	hyper
chr1	182760008	182760812	23	0.151636	0.613835	0.462199	hyper
chr1	24592393	24592832	10	0.295965	0.661026	0.365061	hyper
chr1	174475661	174476577	16	0.187456	0.721258	0.533801	hyper
chr1	192964734	192965779	21	0.156482	0.634568	0.478086	hyper
chr1	25235407	25236427	18	0.170713	0.668122	0.497409	hyper
chr1	137663425	137664058	11	0.200787	0.60566	0.404873	hyper
chr1	35946839	35947528	22	0.172807	0.611048	0.438241	hyper
chr1	87792167	87792515	13	0.196333	0.252721	0.0563871	hyper
chr1	91863881	91864486	15	0.213319	0.509464	0.296144	hyper
chr1	77408916	77409341	15	0.179369	0.51285	0.333481	hyper
chr1	168185336	168186421	12	0.173676	0.314591	0.140915	hyper
chr1	91870961	91871637	18	0.15821	0.649941	0.491732	hyper
chr1	8926309	8926950	19	0.170716	0.662396	0.49168	hyper
chr1	166386375	166387211	11	0.164865	0.440812	0.275947	hyper
chr1	91198941	91199845	16	0.15668	0.490572	0.333891	hyper
chr1	90102453	90102793	9	0.169984	0.552199	0.382216	hyper
chr1	39247355	39248687	12	0.16411	0.603561	0.439451	hyper
chr1	90978073	90979013	12	0.153379	0.714118	0.560739	hyper
chr1	182741414	182741536	8	-0.164018	0.206492	0.370511	hypo
chr1	38467561	38468498	11	0.151901	0.660601	0.508701	hyper
chr1	58252534	58253990	9	0.180595	0.657728	0.477133	hyper
chr1	137712722	137713599	10	0.161466	0.618174	0.456708	hyper
chr1	12865795	12866315	11	0.155759	0.36359	0.207831	hyper
chr1	33960645	33961213	14	0.160803	0.589573	0.428771	hyper
chr1	18046945	18047317	10	0.150008	0.295302	0.145293	hyper
chr1	174385197	174386141	11	0.168767	0.587211	0.418445	hyper
chr1	89207176	89208365	11	0.150675	0.772725	0.62205	hyper
chr1	80377453	80379025	10	0.151743	0.694204	0.542461	hyper
chr1	122513809	122515460	9	0.175412	0.463867	0.288455	hyper
chr1	7702867	7703289	12	0.170559	0.766961	0.596402	hyper
chr1	49883023	49884569	10	0.15069	0.747688	0.596998	hyper
chr1	19218530	19219307	9	0.161081	0.208823	0.0477422	hyper
chr1	77404102	77404574	10	0.155256	0.431615	0.276359	hyper
chr1	172442248	172444030	8	0.153627	0.754869	0.601242	hyper
chr1	78309039	78310422	8	0.17619	0.542697	0.366506	hyper
chr1	24594573	24595637	9	0.18329	0.494432	0.311142	hyper
chr1	13115584	13115789	10	0.150853	0.195866	0.0450133	hyper
chr1	77253176	77254496	8	0.156671	0.689195	0.532525	hyper
chr1	69540186	69540485	8	0.208575	0.716431	0.507856	hyper
chr2	163201285	163202480	97	0.17932	0.439214	0.259894	hyper
chr2	164775319	164776902	73	0.233858	0.52212	0.288262	hyper
chr2	25431980	25433166	70	0.159712	0.418883	0.25917	hyper
chr2	24949928	24951483	51	0.194313	0.590793	0.39648	hyper
chr2	131004451	131005008	31	0.225015	0.547124	0.322109	hyper
chr2	174126056	174127301	40	0.178938	0.642884	0.463946	hyper
chr2	143968618	143969751	40	0.152521	0.685284	0.532763	hyper
chr2	168056949	168057313	35	0.207815	0.500003	0.292188	hyper
chr2	151796288	151797304	32	0.227117	0.43651	0.209393	hyper
chr2	19376846	19379597	28	0.242731	0.486384	0.243652	hyper
chr2	178148098	178148519	34	0.189344	0.50417	0.314826	hyper
chr2	145685988	145686701	39	0.192	0.488589	0.296589	hyper
chr2	180235139	180236649	32	0.158101	0.466596	0.308495	hyper
chr2	21289560	21290255	28	0.163647	0.401182	0.237535	hyper
chr2	166954158	166955750	33	0.158148	0.398547	0.240399	hyper
chr2	169122778	169124030	24	0.239448	0.57293	0.333483	hyper
chr2	168959238	168960311	25	0.176293	0.624449	0.448156	hyper
chr2	171865902	171867416	29	0.161663	0.619456	0.457793	hyper
chr2	32195461	32196411	29	0.196491	0.565378	0.368887	hyper
chr2	172562682	172564334	31	0.180284	0.664026	0.483743	hyper
chr2	84227769	84229758	31	0.1761	0.540006	0.363906	hyper
chr2	168277180	168278103	30	0.21601	0.603788	0.387778	hyper
chr2	31950970	31951693	25	0.174832	0.700125	0.525294	hyper
chr2	168240292	168241255	21	0.188707	0.486668	0.297961	hyper
chr2	72650616	72651415	24	0.198592	0.414954	0.216362	hyper
chr2	164218845	164219238	30	0.182651	0.667622	0.484971	hyper
chr2	157726753	157728466	24	0.211586	0.730166	0.51858	hyper
chr2	172449049	172449745	16	0.230387	0.462479	0.232092	hyper
chr2	45099815	45100872	25	0.184971	0.710023	0.525052	hyper
chr2	6795805	6796688	20	0.169024	0.646021	0.476997	hyper
chr2	163106166	163107652	21	0.185825	0.717827	0.532002	hyper
chr2	169549268	169550057	25	0.167081	0.455449	0.288368	hyper
chr2	65747282	65748754	21	0.163375	0.552679	0.389304	hyper
chr2	119576227	119576707	19	0.225099	0.717891	0.492793	hyper
chr2	93479582	93481051	25	0.162654	0.365592	0.202938	hyper
chr2	169435175	169435941	21	0.153942	0.438369	0.284427	hyper
chr2	163284382	163285204	28	0.15765	0.472504	0.314854	hyper
chr2	171869254	171870032	14	0.200633	0.583622	0.382989	hyper
chr2	173936499	173936877	19	0.151039	0.486206	0.335167	hyper
chr2	174423597	174424435	16	0.193739	0.588468	0.394729	hyper
chr2	68711622	68713309	23	0.16849	0.680292	0.511801	hyper
chr2	34526152	34526834	23	-0.159825	0.388933	0.548758	hypo
chr2	156299477	156300536	13	0.185439	0.654892	0.469454	hyper
chr2	18607914	18610186	19	0.16801	0.47233	0.30432	hyper
chr2	164256318	164257640	15	0.239585	0.548901	0.309316	hyper
chr2	164254476	164255114	19	0.206263	0.67746	0.471197	hyper
chr2	169786631	169787413	20	0.17945	0.710262	0.530812	hyper
chr2	70407644	70408579	15	0.154676	0.381581	0.226905	hyper
chr2	157385097	157385529	19	0.191636	0.617823	0.426187	hyper
chr2	174496035	174496596	16	0.163779	0.638733	0.474954	hyper
chr2	177877523	177879086	12	0.19371	0.619155	0.425445	hyper
chr2	22589384	22590495	20	0.170336	0.590558	0.420223	hyper
chr2	168914407	168914869	16	0.173204	0.561608	0.388404	hyper
chr2	73435200	73436042	16	0.151498	0.589255	0.437757	hyper
chr2	26059193	26059687	17	0.150268	0.280893	0.130624	hyper
chr2	170235848	170236470	11	0.180986	0.479817	0.298831	hyper
chr2	4639882	4640439	11	0.193398	0.533372	0.339974	hyper
chr2	164226474	164227572	15	0.173587	0.332452	0.158865	hyper
chr2	60977120	60977712	21	0.152264	0.416856	0.264592	hyper
chr2	24462811	24463238	18	0.157458	0.467245	0.309787	hyper
chr2	128249659	128251516	15	0.15634	0.481415	0.325075	hyper
chr2	102240412	102240594	13	0.164039	0.458954	0.294915	hyper
chr2	152935047	152935866	10	0.160254	0.613519	0.453265	hyper
chr2	60222286	60223368	8	0.223013	0.621425	0.398412	hyper
chr2	49327721	49329795	16	0.167786	0.759374	0.591589	hyper
chr2	174152731	174152967	17	-0.154742	0.32935	0.484092	hypo
chr2	151919512	151919725	13	0.152211	0.26307	0.110858	hyper
chr2	172123327	172125025	12	0.163299	0.46871	0.305411	hyper
chr2	172554672	172555365	8	0.193176	0.556258	0.363082	hyper
chr2	68311352	68312547	8	0.194398	0.707689	0.513291	hyper
chr2	117167521	117167692	8	0.164944	0.641166	0.476222	hyper
chr2	139894000	139894567	12	0.160039	0.844058	0.684019	hyper
chr2	79295157	79295525	8	0.168973	0.304087	0.135114	hyper
chr2	151669196	151670082	9	0.15892	0.687573	0.528653	hyper
chr2	172565658	172566335	10	0.16624	0.335736	0.169496	hyper
chr2	22258411	22259949	11	0.170499	0.477421	0.306923	hyper
chr2	28287857	28288987	9	0.156992	0.579464	0.422472	hyper
chr2	104335763	104336592	8	0.177281	0.764366	0.587085	hyper
chr2	74764568	74765062	9	0.172127	0.53508	0.362953	hyper
chr2	14551247	14551695	9	0.152553	0.756915	0.604362	hyper
chr2	168109303	168109690	9	0.158522	0.52215	0.363628	hyper
chr2	95858873	95860352	9	-0.156438	0.559652	0.71609	hypo
chr3	82679739	82680221	64	0.185105	0.322145	0.13704	hyper
chr3	151755278	151756643	49	-0.195468	0.382562	0.57803	hypo
chr3	108742894	108743352	43	0.231559	0.677133	0.445574	hyper
chr3	88168914	88170575	51	0.15817	0.542462	0.384292	hyper
chr3	58790270	58792306	31	0.272584	0.689537	0.416953	hyper
chr3	10442140	10444301	33	0.186492	0.614156	0.427664	hyper
chr3	9334083	9335762	36	0.189996	0.445841	0.255845	hyper
chr3	53906299	53910660	29	0.178785	0.73472	0.555935	hyper
chr3	130505585	130507662	28	0.185166	0.473141	0.287974	hyper
chr3	130602222	130603765	35	0.190302	0.513942	0.32364	hyper
chr3	121423779	121425519	25	0.176903	0.540211	0.363307	hyper
chr3	88956506	88957113	26	0.169596	0.529486	0.359889	hyper
chr3	51512145	51513866	20	0.230307	0.708733	0.478426	hyper
chr3	128927925	128928715	30	0.152186	0.177801	0.0256149	hyper
chr3	127492180	127492588	18	0.208414	0.623653	0.415239	hyper
chr3	3297841	3298538	31	0.155188	0.591144	0.435956	hyper
chr3	51756581	51757421	32	0.158975	0.679216	0.52024	hyper
chr3	69122193	69122792	21	0.155138	0.211317	0.0561791	hyper
chr3	118137907	118138845	20	0.164724	0.24835	0.0836259	hyper
chr3	65662211	65663417	24	0.164183	0.638397	0.474214	hyper
chr3	145420023	145420878	21	0.161827	0.399987	0.23816	hyper
chr3	145311135	145311598	18	0.156343	0.461662	0.305319	hyper
chr3	111925891	111927541	24	0.15569	0.638473	0.482783	hyper
chr3	100860682	100862208	19	0.152461	0.604787	0.452325	hyper
chr3	130788658	130789408	13	0.228613	0.541385	0.312772	hyper
chr3	144019192	144020027	20	0.165304	0.542654	0.37735	hyper
chr3	146345193	146345974	16	0.153273	0.523726	0.370453	hyper
chr3	144017979	144018919	18	0.170652	0.71351	0.542857	hyper
chr3	123150612	123151345	15	0.158608	0.330902	0.172295	hyper
chr3	137580616	137581065	10	0.18131	0.697584	0.516274	hyper
chr3	17687808	17689117	15	0.199514	0.414269	0.214755	hyper
chr3	120961832	120962410	19	0.171832	0.750295	0.578463	hyper
chr3	21831188	21832229	16	0.157961	0.728311	0.570349	hyper
chr3	68523713	68524404	16	0.155032	0.682977	0.527945	hyper
chr3	148751871	148752626	18	0.155432	0.441078	0.285646	hyper
chr3	52015219	52016348	14	0.159118	0.58999	0.430872	hyper
chr3	80714219	80716942	14	0.180564	0.579828	0.399264	hyper
chr3	51802718	51803528	13	0.151667	0.493093	0.341426	hyper
chr3	154211485	154212838	13	0.166359	0.42547	0.259111	hyper
chr3	8736000	8736557	15	0.155487	0.57838	0.422893	hyper
chr3	89634263	89634795	12	0.16796	0.465976	0.298016	hyper
chr3	79087640	79089208	13	0.157975	0.779842	0.621867	hyper
chr3	34557483	34558015	11	0.173991	0.382076	0.208084	hyper
chr3	130862395	130863437	14	0.152688	0.669312	0.516623	hyper
chr3	10141729	10142182	11	0.172465	0.553015	0.380549	hyper
chr3	75757572	75759282	11	0.167577	0.738383	0.570806	hyper
chr3	68845415	68847274	9	0.155511	0.625923	0.470411	hyper
chr3	129040679	129041518	11	0.153592	0.605005	0.451413	hyper
chr3	137802115	137802999	8	0.15825	0.647426	0.489176	hyper
chr3	64918114	64919353	8	0.162133	0.702763	0.54063	hyper
chr3	83492720	83493573	9	0.151081	0.56418	0.413098	hyper
chr3	100921852	100922313	10	0.161165	0.878642	0.717476	hyper
chr3	120966502	120967137	9	0.192917	0.529129	0.336212	hyper
chr3	93247333	93247463	9	0.155804	0.175721	0.0199169	hyper
chr3	34656242	34656936	10	0.155172	0.521499	0.366327	hyper
chr3	17696345	17697058	9	0.157668	0.270354	0.112686	hyper
chr3	129492305	129492549	8	0.153385	0.69057	0.537185	hyper
chr3	88022624	88024109	9	0.166646	0.431778	0.265132	hyper
chr4	140369852	140371100	48	0.402467	0.760597	0.358131	hyper
chr4	140802288	140803613	55	0.332749	0.580571	0.247823	hyper
chr4	129683016	129684916	50	0.25859	0.488646	0.230056	hyper
chr4	122999955	123000913	81	0.163046	0.336596	0.17355	hyper
chr4	59927032	59928344	49	0.186555	0.525021	0.338466	hyper
chr4	134862222	134863829	33	0.256732	0.57839	0.321658	hyper
chr4	142801248	142802063	22	0.3234	0.43561	0.11221	hyper
chr4	129843974	129845558	44	0.166915	0.60756	0.440646	hyper
chr4	125588563	125590123	36	0.193046	0.428508	0.235462	hyper
chr4	137279361	137280686	45	-0.164829	0.176608	0.341437	hypo
chr4	146593380	146594118	54	0.165241	0.705427	0.540186	hyper
chr4	126891554	126892132	40	0.195056	0.465333	0.270277	hyper
chr4	115590507	115591072	26	0.215419	0.491119	0.2757	hyper
chr4	149639730	149641411	33	0.194715	0.664182	0.469467	hyper
chr4	152144826	152146557	32	0.181483	0.533529	0.352046	hyper
chr4	46866869	46868339	34	0.172339	0.518984	0.346646	hyper
chr4	126989164	126989959	34	0.153856	0.756017	0.602161	hyper
chr4	94742116	94743183	33	0.214089	0.560743	0.346654	hyper
chr4	124271803	124273155	27	0.201333	0.579697	0.378364	hyper
chr4	133613691	133614902	29	0.190561	0.652736	0.462175	hyper
chr4	152198004	152199989	30	0.181211	0.618046	0.436835	hyper
chr4	140804636	140805249	26	0.203003	0.561159	0.358156	hyper
chr4	73435706	73436458	18	0.219998	0.460151	0.240154	hyper
chr4	57928250	57929616	35	0.187493	0.423428	0.235935	hyper
chr4	147523266	147523978	29	0.152225	0.690045	0.53782	hyper
chr4	127663036	127664630	20	0.222396	0.410012	0.187617	hyper
chr4	153112067	153112918	21	0.206287	0.670628	0.464341	hyper
chr4	106135707	106136337	23	0.158965	0.524253	0.365288	hyper
chr4	138383205	138384642	21	0.242142	0.599605	0.357462	hyper
chr4	123669662	123670965	24	0.160815	0.550271	0.389456	hyper
chr4	116863955	116864870	25	-0.181391	0.440209	0.621601	hypo
chr4	8780689	8781515	18	-0.216692	0.559744	0.776436	hypo
chr4	127035239	127036492	27	0.171705	0.642618	0.470913	hyper
chr4	142696275	142698024	20	0.189476	0.679099	0.489623	hyper
chr4	128783188	128784688	24	0.154717	0.488255	0.333538	hyper
chr4	58047195	58048278	24	0.163551	0.588651	0.4251	hyper
chr4	124905801	124906759	23	0.155241	0.573696	0.418455	hyper
chr4	140815535	140816443	20	0.155206	0.684017	0.528812	hyper
chr4	59247447	59247947	19	0.160851	0.475044	0.314193	hyper
chr4	132357217	132358278	23	0.204447	0.558197	0.35375	hyper
chr4	119939735	119939915	21	0.155911	0.490949	0.335037	hyper
chr4	153845433	153846196	20	0.164603	0.434323	0.26972	hyper
chr4	152790245	152790809	15	0.157061	0.566337	0.409276	hyper
chr4	53452233	53452566	12	0.222142	0.667	0.444858	hyper
chr4	34136966	34137217	20	0.16271	0.652064	0.489354	hyper
chr4	142940830	142941697	15	0.150785	0.563637	0.412852	hyper
chr4	153512478	153513193	12	0.152064	0.551939	0.399875	hyper
chr4	140797656	140798183	16	0.157805	0.499564	0.341759	hyper
chr4	59449998	59450494	11	0.162894	0.47918	0.316287	hyper
chr4	140903782	140904703	16	0.153762	0.426107	0.272345	hyper
chr4	116871755	116872806	14	-0.156562	0.478673	0.635236	hypo
chr4	6913759	6914516	12	0.183123	0.697566	0.514443	hyper
chr4	139351888	139352656	16	0.15226	0.435719	0.283459	hyper
chr4	14754140	14755069	8	-0.177084	0.513909	0.690993	hypo
chr4	53142581	53143595	14	0.154994	0.62317	0.468176	hyper
chr4	57972053	57973769	11	0.159999	0.791629	0.63163	hyper
chr4	148294297	148294990	11	0.179136	0.497795	0.318659	hyper
chr4	139798385	139799530	15	0.15128	0.302062	0.150781	hyper
chr4	154176951	154177202	9	0.172527	0.517083	0.344556	hyper
chr4	59273211	59273813	13	0.165499	0.661031	0.495532	hyper
chr4	138053532	138054622	10	0.16082	0.497502	0.336681	hyper
chr4	25728544	25729134	10	0.169632	0.818169	0.648537	hyper
chr4	139547680	139548317	13	0.156768	0.468	0.311232	hyper
chr4	139620526	139620970	8	0.169305	0.727224	0.557919	hyper
chr4	148273599	148274009	10	0.15433	0.749012	0.594682	hyper
chr4	128727168	128727916	10	0.162491	0.614875	0.452385	hyper
chr4	99380593	99381500	9	0.175543	0.754444	0.5789	hyper
chr4	41515165	41515483	11	0.156235	0.453474	0.297239	hyper
chr4	119938017	119938737	10	0.151527	0.529756	0.378229	hyper
chr4	153671301	153671972	9	0.175177	0.548755	0.373578	hyper
chr4	104918684	104919790	8	0.158298	0.433846	0.275547	hyper
chr4	81839790	81840389	11	0.152816	0.726283	0.573467	hyper
chr4	124115608	124117156	10	0.17602	0.610899	0.434878	hyper
chr4	142890823	142891712	9	0.157199	0.308391	0.151192	hyper
chr4	152208722	152209108	8	0.150265	0.687503	0.537237	hyper
chr4	83634313	83635071	8	0.165574	0.677604	0.51203	hyper
chr5	52759477	52760178	58	0.24978	0.607956	0.358176	hyper
chr5	129057292	129059266	40	0.222669	0.438688	0.216018	hyper
chr5	4755116	4756274	42	0.250596	0.459577	0.20898	hyper
chr5	23830882	23831846	51	0.189089	0.628266	0.439176	hyper
chr5	30924318	30924792	41	0.208951	0.41186	0.202909	hyper
chr5	143005536	143006159	58	0.172835	0.554385	0.381551	hyper
chr5	119459720	119460711	37	0.222003	0.669837	0.447834	hyper
chr5	120109439	120112364	36	0.237539	0.332216	0.0946773	hyper
chr5	148754851	148756027	32	0.23731	0.630006	0.392696	hyper
chr5	123224530	123225816	42	0.205796	0.700422	0.494626	hyper
chr5	129287444	129288972	52	0.150311	0.697364	0.547053	hyper
chr5	120753719	120754638	31	0.256052	0.607822	0.35177	hyper
chr5	110909675	110910261	45	0.166036	0.299462	0.133426	hyper
chr5	96402449	96403278	28	0.262518	0.688968	0.42645	hyper
chr5	116532355	116533646	36	0.184323	0.443487	0.259164	hyper
chr5	149632080	149632822	27	0.217556	0.512579	0.295023	hyper
chr5	112847973	112849743	30	0.179189	0.631265	0.452076	hyper
chr5	151755891	151756837	29	0.187851	0.411842	0.223992	hyper
chr5	125620661	125621551	31	0.163004	0.640136	0.477132	hyper
chr5	138716832	138717438	30	0.163125	0.647525	0.484401	hyper
chr5	91947693	91948626	22	0.194895	0.332271	0.137376	hyper
chr5	128200758	128201581	16	0.233453	0.433717	0.200264	hyper
chr5	123183328	123184481	30	0.153369	0.585116	0.431746	hyper
chr5	122683022	122684012	30	0.168238	0.449542	0.281304	hyper
chr5	120316063	120317134	29	0.199851	0.597711	0.39786	hyper
chr5	77131840	77133064	24	0.171592	0.719643	0.548051	hyper
chr5	138172895	138173496	22	0.192466	0.691424	0.498958	hyper
chr5	119532222	119533624	31	0.191507	0.647913	0.456407	hyper
chr5	122416819	122417627	20	0.181296	0.546497	0.365201	hyper
chr5	97221245	97222118	15	0.267925	0.522571	0.254646	hyper
chr5	120087661	120089239	22	0.211238	0.590499	0.379261	hyper
chr5	149500264	149501823	22	0.176544	0.583885	0.407341	hyper
chr5	142808343	142809596	29	0.150818	0.703867	0.55305	hyper
chr5	113054700	113055424	29	0.226915	0.625747	0.398832	hyper
chr5	109985357	109985820	20	-0.153903	0.44576	0.599664	hypo
chr5	144055290	144055937	22	0.164271	0.342265	0.177993	hyper
chr5	149550497	149552551	25	0.155328	0.730593	0.575265	hyper
chr5	116896581	116898312	33	0.199361	0.444041	0.244681	hyper
chr5	26333951	26334778	24	0.153811	0.475873	0.322062	hyper
chr5	117021294	117022425	25	0.208221	0.435473	0.227251	hyper
chr5	74522363	74523000	30	0.17297	0.515714	0.342744	hyper
chr5	149225738	149228067	25	0.152391	0.572081	0.41969	hyper
chr5	65017244	65019648	19	0.208306	0.54369	0.335384	hyper
chr5	97425332	97425880	14	0.229883	0.625976	0.396093	hyper
chr5	67614818	67616124	22	0.245816	0.405558	0.159743	hyper
chr5	120151475	120152577	22	0.185384	0.572237	0.386854	hyper
chr5	116738611	116739208	25	0.157428	0.400445	0.243017	hyper
chr5	106845674	106846709	22	0.151214	0.591563	0.440349	hyper
chr5	119587125	119588194	21	0.161585	0.688248	0.526662	hyper
chr5	119379959	119381468	28	0.1673	0.590581	0.423282	hyper
chr5	128950345	128951172	20	0.169012	0.354399	0.185387	hyper
chr5	114924825	114925320	24	0.155594	0.752842	0.597248	hyper
chr5	120843044	120845353	18	0.17843	0.581479	0.403049	hyper
chr5	73730027	73730913	12	-0.197916	0.482592	0.680508	hypo
chr5	35719497	35721675	20	0.22246	0.487737	0.265277	hyper
chr5	101967161	101968535	22	0.17952	0.290087	0.110567	hyper
chr5	112373396	112373594	16	0.176407	0.628692	0.452286	hyper
chr5	115634553	115635274	18	0.153362	0.637678	0.484316	hyper
chr5	117763060	117763979	18	0.181011	0.51441	0.333398	hyper
chr5	73047743	73049192	16	0.165336	0.662503	0.497168	hyper
chr5	22908002	22909837	17	0.151345	0.593352	0.442006	hyper
chr5	117996730	117997175	24	0.216924	0.704723	0.487799	hyper
chr5	42140939	42141796	14	0.195143	0.513017	0.317874	hyper
chr5	115331436	115332606	15	0.216767	0.76681	0.550043	hyper
chr5	104474387	104475334	14	0.16035	0.438433	0.278082	hyper
chr5	136345263	136345944	15	0.179337	0.468711	0.289373	hyper
chr5	21291685	21292287	11	-0.153594	0.354437	0.508031	hypo
chr5	119536798	119537653	16	0.181161	0.335902	0.154741	hyper
chr5	112271570	112272646	19	0.191173	0.598326	0.407154	hyper
chr5	112877662	112878458	17	0.160126	0.619639	0.459513	hyper
chr5	112183409	112184539	18	0.169018	0.521821	0.352803	hyper
chr5	123149507	123151045	18	0.150212	0.557276	0.407064	hyper
chr5	67069019	67069486	18	0.151599	0.706473	0.554874	hyper
chr5	66254683	66255857	17	0.150039	0.563362	0.413323	hyper
chr5	75846867	75847778	16	0.168514	0.64033	0.471816	hyper
chr5	140095545	140095958	19	0.153746	0.638649	0.484903	hyper
chr5	148577563	148578486	15	0.164251	0.629797	0.465546	hyper
chr5	135456402	135457579	19	0.150633	0.578221	0.427588	hyper
chr5	113443292	113443744	16	0.155174	0.594016	0.438842	hyper
chr5	64438642	64439557	16	0.151012	0.619139	0.468126	hyper
chr5	120173379	120175006	16	0.174728	0.641734	0.467007	hyper
chr5	128933752	128936465	12	0.191148	0.697563	0.506415	hyper
chr5	67494424	67495414	13	0.167751	0.449817	0.282066	hyper
chr5	38670280	38671926	15	0.167931	0.386429	0.218499	hyper
chr5	65081836	65083788	17	0.166051	0.571905	0.405855	hyper
chr5	73255385	73256671	12	0.156714	0.606478	0.449764	hyper
chr5	93472149	93472719	15	0.150028	0.443436	0.293409	hyper
chr5	116607946	116608715	15	0.155628	0.649212	0.493584	hyper
chr5	117962987	117963799	15	0.159877	0.631361	0.471484	hyper
chr5	123221277	123221874	13	0.166686	0.511878	0.345192	hyper
chr5	67611308	67612942	11	0.221755	0.444447	0.222692	hyper
chr5	136281690	136282262	11	0.152402	0.500096	0.347694	hyper
chr5	120078514	120079519	12	0.200208	0.709582	0.509373	hyper
chr5	113763302	113763604	11	0.168422	0.426209	0.257787	hyper
chr5	112498607	112499660	12	0.16986	0.579918	0.410058	hyper
chr5	136342605	136343223	11	0.150099	0.534215	0.384117	hyper
chr5	104401847	104402279	14	0.177989	0.568717	0.390728	hyper
chr5	98616162	98617750	8	0.161195	0.240906	0.0797112	hyper
chr5	73728277	73728807	9	0.165657	0.611554	0.445897	hyper
chr5	117798434	117798721	13	0.170556	0.576278	0.405722	hyper
chr5	147394371	147394700	9	0.156832	0.491723	0.334891	hyper
chr5	132090751	132091273	9	0.171035	0.496066	0.325031	hyper
chr5	117995181	117995710	12	0.193374	0.573565	0.380192	hyper
chr5	119431143	119431350	13	0.163692	0.498368	0.334677	hyper
chr5	63475158	63475739	12	0.150489	0.785948	0.635459	hyper
chr5	98667020	98667942	9	0.157526	0.60138	0.443853	hyper
chr5	113782715	113782948	10	0.187271	0.610392	0.423121	hyper
chr5	119581074	119581716	9	0.154666	0.626473	0.471807	hyper
chr5	120747415	120747887	10	0.153169	0.384203	0.231035	hyper
chr5	75215575	75215773	9	0.160975	0.697033	0.536057	hyper
chr6	122576503	122579341	80	0.215449	0.58271	0.367261	hyper
chr6	48578979	48580230	67	0.220216	0.333944	0.113728	hyper
chr6	90182581	90183350	50	0.177664	0.432994	0.25533	hyper
chr6	113698304	113699302	43	0.191508	0.476627	0.285118	hyper
chr6	85075705	85076629	46	0.195899	0.443223	0.247324	hyper
chr6	47893312	47894411	35	0.183618	0.313782	0.130163	hyper
chr6	136419049	136421690	38	0.230589	0.485816	0.255227	hyper
chr6	38870571	38872728	31	0.212066	0.693076	0.48101	hyper
chr6	114688144	114688775	38	0.200115	0.526964	0.32685	hyper
chr6	136435250	136435903	31	0.217475	0.806284	0.58881	hyper
chr6	47892525	47893039	22	0.228501	0.415073	0.186573	hyper
chr6	52266744	52267017	40	0.168326	0.260893	0.0925665	hyper
chr6	4842483	4844347	26	0.200017	0.703432	0.503415	hyper
chr6	113445402	113446683	27	0.17122	0.49746	0.32624	hyper
chr6	52393203	52394280	24	0.192101	0.623671	0.43157	hyper
chr6	72462086	72463216	34	0.162521	0.264032	0.101511	hyper
chr6	67063692	67064270	25	0.182503	0.478593	0.29609	hyper
chr6	145135417	145136402	27	-0.152565	0.271819	0.424384	hypo
chr6	101403059	101404789	28	0.159062	0.744223	0.585161	hyper
chr6	85326953	85328953	23	0.172635	0.517366	0.344731	hyper
chr6	126591827	126592346	18	0.190527	0.618581	0.428053	hyper
chr6	28118806	28121172	24	0.151497	0.67065	0.519152	hyper
chr6	114233363	114234318	14	0.204702	0.511516	0.306815	hyper
chr6	146120020	146121398	17	0.16079	0.590595	0.429806	hyper
chr6	72337812	72338808	15	0.167946	0.710552	0.542606	hyper
chr6	68191195	68192485	11	-0.190225	0.465712	0.655937	hypo
chr6	25638076	25638472	15	0.151281	0.674323	0.523042	hyper
chr6	22823677	22824592	15	0.158685	0.507125	0.34844	hyper
chr6	4551885	4553150	11	0.172321	0.669691	0.497369	hyper
chr6	136594114	136594961	15	0.171808	0.555519	0.383711	hyper
chr6	17016398	17018255	11	0.188575	0.573653	0.385078	hyper
chr6	10640674	10640891	17	0.168445	0.741772	0.573326	hyper
chr6	31061671	31062765	15	0.166377	0.794159	0.627781	hyper
chr6	136494981	136497232	13	0.176713	0.817251	0.640538	hyper
chr6	119056010	119056986	9	0.199732	0.362723	0.162991	hyper
chr6	51219754	51220031	11	0.203589	0.401556	0.197967	hyper
chr6	47703255	47703394	14	0.387576	0.834566	0.44699	hyper
chr6	17982356	17982921	12	0.203261	0.597512	0.394251	hyper
chr6	56602738	56603331	11	0.172507	0.585957	0.41345	hyper
chr6	24478203	24478552	9	-0.164166	0.476397	0.640563	hypo
chr6	97010780	97011300	13	0.151014	0.599268	0.448254	hyper
chr6	101221234	101221937	12	0.161906	0.461722	0.299817	hyper
chr6	93628633	93628848	15	0.15308	0.796135	0.643055	hyper
chr6	6797089	6797989	9	0.184985	0.429432	0.244446	hyper
chr6	136855070	136855572	14	0.15314	0.726951	0.573811	hyper
chr6	96065495	96066209	8	0.177979	0.560953	0.382974	hyper
chr6	37250720	37250985	10	0.150549	0.393446	0.242897	hyper
chr6	49756936	49757862	14	0.171288	0.626136	0.454848	hyper
chr6	117130580	117131463	11	0.1797	0.572606	0.392906	hyper
chr6	100341348	100342131	12	0.159907	0.650393	0.490486	hyper
chr6	21166306	21166478	8	0.181881	0.699273	0.517392	hyper
chr6	12056594	12057132	13	0.153604	0.619265	0.465662	hyper
chr6	144661471	144662802	10	0.167714	0.59929	0.431576	hyper
chr6	97563552	97565105	9	0.171251	0.675936	0.504685	hyper
chr6	21161349	21162990	8	0.166955	0.601823	0.434868	hyper
chr6	50058345	50059025	9	0.150647	0.604286	0.453638	hyper
chr6	30499524	30500225	11	0.158451	0.320147	0.161696	hyper
chr6	67481667	67482062	9	0.168707	0.497306	0.3286	hyper
chr6	116788481	116789394	9	0.157017	0.667854	0.510836	hyper
chr6	15366766	15367326	8	0.155044	0.542993	0.387949	hyper
chr6	82354710	82354924	8	0.151096	0.701595	0.5505	hyper
chr7	114352691	114354439	217	0.216352	0.426937	0.210585	hyper
chr7	51716708	51717969	101	0.178875	0.569193	0.390318	hyper
chr7	25216237	25218240	92	0.232412	0.664224	0.431812	hyper
chr7	25370219	25371608	70	0.261835	0.617033	0.355198	hyper
chr7	91030782	91031415	49	0.216242	0.724631	0.508389	hyper
chr7	19650298	19651583	68	0.187379	0.45132	0.263941	hyper
chr7	13534540	13536026	50	0.185512	0.482768	0.297256	hyper
chr7	150644796	150645305	56	0.159066	0.317671	0.158605	hyper
chr7	142602999	142604408	31	0.300836	0.642275	0.341439	hyper
chr7	38353772	38354634	42	0.181627	0.670709	0.489081	hyper
chr7	105258988	105260771	42	0.190897	0.380792	0.189895	hyper
chr7	77262002	77264496	40	0.214753	0.543152	0.328399	hyper
chr7	80467603	80469386	29	0.234618	0.572318	0.3377	hyper
chr7	20276768	20278304	31	0.231488	0.748065	0.516577	hyper
chr7	20442882	20444210	38	0.163648	0.49521	0.331562	hyper
chr7	28058821	28059569	31	0.18941	0.407131	0.217722	hyper
chr7	30577770	30578429	44	0.179846	0.589997	0.410151	hyper
chr7	25137460	25138109	29	0.152974	0.530171	0.377197	hyper
chr7	70969325	70970929	25	0.222969	0.629074	0.406104	hyper
chr7	4478376	4478792	27	0.198907	0.405634	0.206727	hyper
chr7	149840194	149842018	31	0.16762	0.457277	0.289657	hyper
chr7	31617231	31618639	30	0.157972	0.549158	0.391186	hyper
chr7	38474751	38475643	24	0.207742	0.705652	0.49791	hyper
chr7	29460403	29461431	28	0.158072	0.587736	0.429664	hyper
chr7	73593140	73594164	26	0.182341	0.71287	0.530529	hyper
chr7	78600723	78603292	25	0.182588	0.703116	0.520528	hyper
chr7	86375975	86377590	21	0.177148	0.627988	0.450841	hyper
chr7	67300420	67300796	37	0.179669	0.620469	0.4408	hyper
chr7	86274348	86275606	30	0.155558	0.397068	0.24151	hyper
chr7	50004805	50005750	24	0.15019	0.511756	0.361565	hyper
chr7	16833121	16834045	21	0.167707	0.798722	0.631015	hyper
chr7	4781552	4782176	24	0.156789	0.681831	0.525042	hyper
chr7	26666150	26667546	24	0.151867	0.348418	0.196551	hyper
chr7	150630178	150631103	20	0.21135	0.488781	0.277431	hyper
chr7	37742633	37744595	21	0.154134	0.64052	0.486386	hyper
chr7	31901329	31902288	17	0.15484	0.769365	0.614525	hyper
chr7	76062070	76062730	21	0.15403	0.432143	0.278114	hyper
chr7	86760533	86761604	14	0.163595	0.627288	0.463693	hyper
chr7	117267735	117268578	11	0.170485	0.475947	0.305462	hyper
chr7	25287799	25289108	13	0.173362	0.619871	0.446509	hyper
chr7	89077294	89078152	14	0.169764	0.46212	0.292355	hyper
chr7	143411158	143412600	13	0.151855	0.606958	0.455103	hyper
chr7	88622225	88622847	16	0.156065	0.531047	0.374983	hyper
chr7	146271246	146271719	11	0.161198	0.65793	0.496732	hyper
chr7	141863173	141863956	11	0.158368	0.56372	0.405352	hyper
chr7	35582828	35583922	14	0.168183	0.488693	0.320511	hyper
chr7	83128626	83129883	16	0.15998	0.509279	0.349299	hyper
chr7	20383063	20384641	8	-0.160116	0.409702	0.569818	hypo
chr7	125422398	125424015	17	0.158894	0.653737	0.494842	hyper
chr7	57404657	57405740	11	-0.150287	0.627079	0.777366	hypo
chr7	29939981	29940275	9	0.152718	0.642919	0.490202	hyper
chr7	77422468	77423903	8	0.20069	0.458922	0.258232	hyper
chr7	52882559	52883165	14	0.150565	0.538067	0.387501	hyper
chr7	57706734	57707100	11	-0.150286	0.415817	0.566104	hypo
chr7	52876981	52877345	12	0.151468	0.491428	0.33996	hyper
chr7	31483359	31484331	13	0.16773	0.625816	0.458086	hyper
chr7	86938728	86939540	8	0.170361	0.672729	0.502368	hyper
chr7	128536805	128537443	8	0.165705	0.496417	0.330713	hyper
chr7	72302296	72302868	10	0.17723	0.466999	0.289769	hyper
chr7	35969440	35969901	8	0.173113	0.50414	0.331028	hyper
chr7	123614085	123615601	8	0.165537	0.635118	0.469582	hyper
chr7	77930888	77932127	9	0.156458	0.495964	0.339506	hyper
chr7	29502462	29502662	8	0.15176	0.694199	0.54244	hyper
chr7	56706424	56706987	9	0.158644	0.538307	0.379663	hyper
chr8	86191949	86193094	83	0.231712	0.560928	0.329215	hyper
chr8	74216767	74218221	97	0.204193	0.333865	0.129672	hyper
chr8	125388184	125389970	57	0.228727	0.750509	0.521782	hyper
chr8	72404706	72405415	67	0.165079	0.328123	0.163044	hyper
chr8	98348986	98349743	36	0.180547	0.527029	0.346482	hyper
chr8	3475519	3477363	49	0.172931	0.493184	0.320253	hyper
chr8	96714505	96715843	31	0.170691	0.409811	0.23912	hyper
chr8	86386076	86387057	31	0.207808	0.322581	0.114773	hyper
chr8	36172509	36173641	32	0.204929	0.572024	0.367095	hyper
chr8	35751758	35752707	25	0.288707	0.435619	0.146912	hyper
chr8	90507371	90508950	24	0.214055	0.575025	0.360969	hyper
chr8	74224904	74225705	36	0.150124	0.363969	0.213845	hyper
chr8	90906087	90906749	30	0.155359	0.780489	0.625129	hyper
chr8	122516630	122517254	23	0.177401	0.368117	0.190716	hyper
chr8	35811158	35812245	29	0.167044	0.68238	0.515335	hyper
chr8	121344500	121345242	26	0.183066	0.758656	0.57559	hyper
chr8	123541702	123542341	23	0.244536	0.69928	0.454744	hyper
chr8	105311298	105312747	22	0.157239	0.543643	0.386404	hyper
chr8	94215323	94216794	22	0.171703	0.654469	0.482765	hyper
chr8	117723284	117725018	20	0.181933	0.60341	0.421476	hyper
chr8	35772052	35773159	22	0.185194	0.673372	0.488177	hyper
chr8	11006688	11007076	21	0.15026	0.307432	0.157172	hyper
chr8	48848452	48849363	23	0.165535	0.650936	0.485402	hyper
chr8	118907035	118908805	20	0.160439	0.550371	0.389933	hyper
chr8	60278535	60280062	19	-0.159048	0.273513	0.432561	hypo
chr8	47059529	47060164	18	0.155341	0.674298	0.518957	hyper
chr8	109156277	109157955	27	0.155399	0.506071	0.350672	hyper
chr8	111835645	111836414	20	0.151505	0.647259	0.495753	hyper
chr8	28336688	28337426	16	0.191198	0.559787	0.368589	hyper
chr8	26433814	26434652	25	0.160188	0.41187	0.251682	hyper
chr8	122536678	122537564	19	0.164215	0.66601	0.501795	hyper
chr8	117683828	117684302	20	0.172653	0.297827	0.125174	hyper
chr8	3278293	3278708	9	0.246615	0.451978	0.205362	hyper
chr8	120208483	120209398	18	0.164343	0.555706	0.391363	hyper
chr8	11010620	11011242	14	0.156787	0.359061	0.202274	hyper
chr8	28076757	28077595	20	0.18168	0.710984	0.529304	hyper
chr8	46041822	46042796	17	0.177918	0.60573	0.427811	hyper
chr8	42220087	42220702	15	0.160863	0.519285	0.358422	hyper
chr8	14098361	14099231	14	0.15123	0.652352	0.501123	hyper
chr8	117997702	117998376	17	0.180626	0.538065	0.357439	hyper
chr8	74212649	74213111	15	0.173332	0.393114	0.219782	hyper
chr8	123818264	123818542	15	0.183537	0.523204	0.339667	hyper
chr8	91150488	91151053	10	0.166834	0.478246	0.311412	hyper
chr8	97856669	97856902	9	0.182023	0.495826	0.313803	hyper
chr8	121876712	121876984	10	0.198066	0.53183	0.333763	hyper
chr8	34841140	34841505	10	0.170981	0.591417	0.420436	hyper
chr8	114456466	114456956	13	0.15357	0.468537	0.314967	hyper
chr8	109032595	109033359	8	0.222549	0.536511	0.313962	hyper
chr8	36248127	36248546	13	0.202329	0.571186	0.368857	hyper
chr8	119647819	119648758	14	0.15912	0.642523	0.483403	hyper
chr8	111344422	111345336	13	0.168362	0.376182	0.207819	hyper
chr8	37155729	37156587	9	0.173834	0.696348	0.522514	hyper
chr8	36654633	36655452	12	0.163828	0.642164	0.478336	hyper
chr8	47374668	47375127	9	0.172867	0.542756	0.369889	hyper
chr8	24509324	24509956	16	0.155574	0.442677	0.287103	hyper
chr8	19528158	19528728	10	0.151034	0.648049	0.497016	hyper
chr8	10152319	10153545	8	0.151025	0.673826	0.522801	hyper
chr8	94388962	94389695	12	0.153365	0.661631	0.508266	hyper
chr8	26551381	26552209	9	0.169191	0.510418	0.341227	hyper
chr8	36252697	36252998	12	0.167896	0.609611	0.441714	hyper
chr8	64150625	64152238	9	0.151197	0.544046	0.392849	hyper
chr8	68936502	68939598	8	0.159578	0.642487	0.482909	hyper
chr8	37673208	37674704	10	0.154987	0.490554	0.335567	hyper
chr8	23039262	23041206	10	0.158587	0.658146	0.499559	hyper
chr8	36187819	36188449	10	0.159069	0.736987	0.577918	hyper
chr8	122108979	122109794	9	0.161392	0.533613	0.372221	hyper
chr8	118349448	118350877	10	0.16531	0.518416	0.353105	hyper
chr8	37747812	37749456	9	0.161487	0.492531	0.331044	hyper
chr8	94514274	94515474	8	0.150044	0.533403	0.383359	hyper
chr8	111256605	111257476	8	0.169478	0.72052	0.551042	hyper
chr8	126066149	126066205	9	0.196058	0.416154	0.220095	hyper
chr8	28105389	28106122	8	0.150537	0.686247	0.53571	hyper
chr8	11279184	11279337	8	0.154947	0.516528	0.36158	hyper
chr9	56467028	56469218	108	0.163566	0.49894	0.335374	hyper
chr9	63727573	63729009	36	0.25698	0.508587	0.251608	hyper
chr9	96436995	96437930	36	0.240975	0.436893	0.195918	hyper
chr9	108017360	108017979	38	0.204854	0.750394	0.54554	hyper
chr9	96444303	96446334	36	-0.156065	0.247928	0.403994	hypo
chr9	118972012	118973309	34	0.178781	0.52562	0.346839	hyper
chr9	14555301	14555909	40	0.175961	0.687114	0.511154	hyper
chr9	106549596	106550302	41	0.173982	0.627876	0.453893	hyper
chr9	21795790	21796786	31	0.191912	0.729274	0.537362	hyper
chr9	119484152	119487051	41	0.158081	0.591937	0.433856	hyper
chr9	108333915	108334532	33	0.183269	0.51876	0.33549	hyper
chr9	91289244	91290709	35	0.256877	0.364599	0.107722	hyper
chr9	110715993	110717163	34	0.165161	0.595108	0.429948	hyper
chr9	77894324	77895068	29	0.163954	0.533304	0.36935	hyper
chr9	96342084	96343236	22	0.248831	0.530627	0.281796	hyper
chr9	95305634	95305907	27	0.181601	0.543405	0.361804	hyper
chr9	42757553	42758704	30	0.161584	0.656251	0.494666	hyper
chr9	115355536	115356817	26	0.184519	0.665997	0.481478	hyper
chr9	69601994	69604295	21	0.199103	0.382058	0.182955	hyper
chr9	69352463	69353837	21	-0.162847	0.26211	0.424957	hypo
chr9	105878344	105879598	27	0.166394	0.453502	0.287108	hyper
chr9	58404632	58406334	18	0.188347	0.509984	0.321637	hyper
chr9	58706772	58707180	21	0.158548	0.493401	0.334853	hyper
chr9	97013557	97014482	22	0.18136	0.771516	0.590156	hyper
chr9	115366822	115368105	21	0.153827	0.679144	0.525316	hyper
chr9	78462233	78462890	15	0.199606	0.607924	0.408319	hyper
chr9	42689551	42691079	20	0.189624	0.583777	0.394152	hyper
chr9	87040593	87041601	15	0.184769	0.484918	0.300148	hyper
chr9	61213608	61214955	19	0.171161	0.544437	0.373276	hyper
chr9	98325846	98326111	17	0.158996	0.305192	0.146197	hyper
chr9	100982108	100983765	12	0.172479	0.633145	0.460666	hyper
chr9	29235615	29236816	13	0.172825	0.575702	0.402877	hyper
chr9	66653380	66655182	13	0.266414	0.650445	0.384031	hyper
chr9	117768928	117769728	11	0.184944	0.369712	0.184768	hyper
chr9	115077422	115078025	12	0.165935	0.615383	0.449448	hyper
chr9	106357089	106357962	13	0.154153	0.405069	0.250916	hyper
chr9	71005990	71006793	15	0.218709	0.579598	0.360889	hyper
chr9	78243289	78243443	11	0.153726	0.310849	0.157123	hyper
chr9	119758036	119758669	11	0.163863	0.519764	0.355901	hyper
chr9	95309935	95311363	9	0.164498	0.620302	0.455805	hyper
chr9	114688830	114689657	9	0.1516	0.464688	0.313088	hyper
chr9	91265257	91266755	12	0.154804	0.289733	0.134929	hyper
chr9	122564859	122565010	14	0.151047	0.61559	0.464542	hyper
chr9	119496747	119497470	9	0.167068	0.467014	0.299946	hyper
chr9	40966244	40966946	9	0.154016	0.674377	0.520361	hyper
chr9	107284993	107286119	11	0.152456	0.462993	0.310537	hyper
chr9	99336395	99336664	9	0.16873	0.458401	0.289671	hyper
chr9	117767705	117768206	9	0.157674	0.507836	0.350162	hyper
chr9	49149536	49150019	8	0.167142	0.395925	0.228783	hyper
chr9	78023233	78023308	8	0.156348	0.216947	0.0605984	hyper
chr9	99696184	99697000	10	0.156502	0.51141	0.354908	hyper
chr9	64640309	64641463	8	0.165025	0.522149	0.357124	hyper
chr9	116292218	116292933	9	0.15696	0.535443	0.378483	hyper
chr10	43386411	43387849	40	0.348733	0.734053	0.385321	hyper
chr10	82416927	82418544	62	0.222755	0.757582	0.534827	hyper
chr10	41773166	41775590	48	0.321574	0.789366	0.467792	hyper
chr10	67109499	67111684	36	0.332196	0.543054	0.210858	hyper
chr10	87922140	87923420	60	0.151298	0.812519	0.661222	hyper
chr10	59648746	59649555	56	0.154295	0.502172	0.347877	hyper
chr10	115833926	115835346	40	0.2077	0.624866	0.417165	hyper
chr10	120130827	120132436	28	0.371519	0.581481	0.209962	hyper
chr10	67002675	67004043	45	0.173858	0.447338	0.27348	hyper
chr10	126246382	126247317	39	0.206718	0.485366	0.278648	hyper
chr10	98748879	98750458	31	0.251373	0.504274	0.252901	hyper
chr10	117076588	117077614	25	0.184579	0.404305	0.219727	hyper
chr10	129849442	129849906	27	0.192408	0.677936	0.485528	hyper
chr10	116929948	116932158	30	0.215895	0.454435	0.238541	hyper
chr10	40144186	40145920	24	0.181807	0.579667	0.39786	hyper
chr10	80923010	80923832	35	0.165318	0.465489	0.300171	hyper
chr10	10196032	10197692	20	0.20306	0.614044	0.410984	hyper
chr10	56156310	56158796	25	0.193546	0.544871	0.351325	hyper
chr10	84215096	84216202	26	0.157288	0.561602	0.404314	hyper
chr10	98903189	98904985	24	0.157956	0.586323	0.428367	hyper
chr10	117309568	117311273	25	0.173467	0.645602	0.472135	hyper
chr10	116848886	116850746	21	0.205121	0.541669	0.336548	hyper
chr10	95067382	95068263	26	0.157343	0.530169	0.372826	hyper
chr10	43409821	43411312	23	0.159308	0.582755	0.423447	hyper
chr10	99499761	99502270	30	0.150247	0.618734	0.468487	hyper
chr10	98741490	98742764	20	0.218157	0.585385	0.367228	hyper
chr10	84728701	84729824	21	0.152342	0.434814	0.282472	hyper
chr10	53470076	53470532	19	0.164283	0.347453	0.18317	hyper
chr10	88863100	88864092	23	0.151694	0.71939	0.567696	hyper
chr10	95142145	95143453	23	0.171648	0.648789	0.477141	hyper
chr10	99480312	99482034	19	0.162412	0.431989	0.269577	hyper
chr10	94857544	94858423	24	0.150004	0.398408	0.248404	hyper
chr10	50626569	50629297	22	0.20036	0.50587	0.30551	hyper
chr10	110593532	110594281	24	0.167681	0.737425	0.569744	hyper
chr10	50624130	50624565	22	0.200688	0.369202	0.168514	hyper
chr10	99494221	99494828	16	0.203218	0.637772	0.434554	hyper
chr10	83627260	83628594	22	0.159707	0.644924	0.485217	hyper
chr10	66534201	66535920	20	0.159463	0.663839	0.504376	hyper
chr10	93302652	93304188	16	0.156149	0.716171	0.560021	hyper
chr10	67099461	67100443	18	0.187994	0.360747	0.172753	hyper
chr10	117371736	117372626	19	0.169173	0.605116	0.435943	hyper
chr10	67048718	67049662	20	0.161579	0.567083	0.405504	hyper
chr10	69572505	69573598	17	0.158249	0.721341	0.563092	hyper
chr10	93135433	93136394	20	0.150443	0.589392	0.438949	hyper
chr10	120125794	120126595	18	0.180294	0.644424	0.464129	hyper
chr10	96186919	96188376	17	0.154164	0.637556	0.483392	hyper
chr10	25015999	25016310	9	0.217751	0.724001	0.50625	hyper
chr10	125394324	125394918	13	0.195042	0.624188	0.429146	hyper
chr10	67374103	67374519	14	0.158545	0.663602	0.505057	hyper
chr10	8268456	8269447	15	0.166388	0.634288	0.4679	hyper
chr10	62187157	62187924	8	0.257635	0.697134	0.439499	hyper
chr10	22531334	22532124	16	0.152532	0.415703	0.263171	hyper
chr10	117522332	117523037	15	0.175166	0.673307	0.498141	hyper
chr10	120944248	120944829	16	0.181613	0.574291	0.392678	hyper
chr10	120788856	120789167	10	0.173549	0.513494	0.339945	hyper
chr10	92557053	92558851	13	0.168053	0.708181	0.540127	hyper
chr10	68673001	68674231	10	0.1833	0.750343	0.567043	hyper
chr10	6135234	6136165	14	0.161978	0.680031	0.518053	hyper
chr10	22893091	22893702	12	0.152383	0.611236	0.458853	hyper
chr10	110503231	110503864	13	0.152089	0.748229	0.59614	hyper
chr10	14265907	14266587	8	0.18312	0.621612	0.438492	hyper
chr10	125386212	125386953	14	0.176785	0.598099	0.421314	hyper
chr10	117363350	117363914	14	0.152451	0.797001	0.64455	hyper
chr10	42800603	42801221	10	0.151297	0.733513	0.582216	hyper
chr10	53756770	53757848	13	0.160532	0.536588	0.376056	hyper
chr10	8896626	8898655	14	0.16257	0.759493	0.596923	hyper
chr10	8603775	8604615	8	0.16677	0.476469	0.309699	hyper
chr10	38683849	38684764	10	0.187172	0.685317	0.498145	hyper
chr10	77512565	77512892	13	0.193242	0.652036	0.458794	hyper
chr10	110811737	110813068	9	0.154359	0.688244	0.533885	hyper
chr10	82799206	82799768	8	0.175614	0.40632	0.230706	hyper
chr10	111106274	111107006	10	0.167683	0.659677	0.491994	hyper
chr10	110950698	110952180	8	0.17501	0.627193	0.452183	hyper
chr10	86478872	86479187	10	0.151889	0.498959	0.347069	hyper
chr10	19078583	19079338	9	0.179528	0.449142	0.269614	hyper
chr10	67158230	67158641	8	0.167191	0.521226	0.354034	hyper
chr10	75496170	75496527	9	0.150215	0.483439	0.333224	hyper
chr11	29724035	29725536	104	0.166252	0.400142	0.23389	hyper
chr11	115195044	115197565	62	0.279015	0.483598	0.204583	hyper
chr11	58948024	58949271	83	0.159514	0.263429	0.103915	hyper
chr11	102527159	102528180	72	0.193922	0.535689	0.341767	hyper
chr11	102171375	102172913	49	-0.223795	0.482865	0.706661	hypo
chr11	99793342	99793896	41	0.172255	0.586985	0.41473	hyper
chr11	5906279	5906955	50	0.227586	0.52803	0.300444	hyper
chr11	88107338	88108976	46	0.195303	0.512699	0.317396	hyper
chr11	35611026	35611581	47	0.157238	0.360629	0.203392	hyper
chr11	60291507	60292270	30	0.253704	0.710642	0.456938	hyper
chr11	116908642	116909720	31	0.188934	0.647537	0.458603	hyper
chr11	53291405	53292166	31	0.168016	0.456366	0.28835	hyper
chr11	104545852	104547579	32	0.225118	0.489933	0.264815	hyper
chr11	116766647	116767747	32	0.225954	0.425429	0.199474	hyper
chr11	64333322	64334273	30	0.212716	0.358688	0.145973	hyper
chr11	62373959	62374365	32	0.255964	0.638014	0.38205	hyper
chr11	3762898	3763552	22	0.173044	0.624884	0.45184	hyper
chr11	71856525	71857234	17	0.204148	0.454388	0.250241	hyper
chr11	90248615	90249521	22	0.178612	0.483038	0.304427	hyper
chr11	58114213	58114943	19	-0.153366	0.242707	0.396073	hypo
chr11	97464450	97465881	27	0.18486	0.678474	0.493613	hyper
chr11	117340697	117341862	24	0.167122	0.518252	0.35113	hyper
chr11	95459276	95459952	25	0.18218	0.573787	0.391607	hyper
chr11	70273456	70274106	20	0.155115	0.429466	0.274351	hyper
chr11	5907521	5908272	17	0.252954	0.609737	0.356783	hyper
chr11	44499447	44500053	24	0.226292	0.721822	0.49553	hyper
chr11	108751788	108752502	24	0.155006	0.428033	0.273027	hyper
chr11	112659794	112660638	17	0.191518	0.586346	0.394828	hyper
chr11	11938132	11938858	17	0.17904	0.490588	0.311548	hyper
chr11	50604499	50605673	18	0.181698	0.615695	0.433997	hyper
chr11	113648288	113649586	22	0.172038	0.599953	0.427915	hyper
chr11	103669061	103669990	19	0.173818	0.495002	0.321183	hyper
chr11	96228280	96229457	16	0.19025	0.33483	0.144581	hyper
chr11	90549644	90550200	10	0.187178	0.858071	0.670892	hyper
chr11	96235764	96236894	22	0.166608	0.464102	0.297494	hyper
chr11	120811098	120811604	14	0.156499	0.3527	0.1962	hyper
chr11	108181614	108182789	17	0.153058	0.534326	0.381268	hyper
chr11	33018575	33019450	17	0.153966	0.605195	0.451229	hyper
chr11	50417505	50417978	14	0.153423	0.599895	0.446472	hyper
chr11	114423431	114424287	16	0.16789	0.680209	0.512319	hyper
chr11	89890844	89891542	15	0.155949	0.57862	0.422671	hyper
chr11	95505340	95506326	15	0.160359	0.602635	0.442276	hyper
chr11	33742504	33742979	11	0.201371	0.575546	0.374176	hyper
chr11	94352901	94353322	11	0.179487	0.440565	0.261078	hyper
chr11	120486573	120487281	10	-0.177133	0.355619	0.532751	hypo
chr11	114647993	114648192	10	0.183167	0.476722	0.293556	hyper
chr11	96047775	96049904	12	0.164663	0.342878	0.178216	hyper
chr11	94939231	94939906	13	0.151235	0.457084	0.305849	hyper
chr11	112917372	112918291	15	0.16065	0.542768	0.382118	hyper
chr11	11935347	11936040	16	0.160206	0.400263	0.240057	hyper
chr11	112957037	112957837	13	0.166606	0.6487	0.482094	hyper
chr11	68210732	68212434	12	0.166874	0.495732	0.328858	hyper
chr11	82412272	82413932	15	0.160063	0.606352	0.446289	hyper
chr11	107564639	107565029	11	0.160537	0.518891	0.358354	hyper
chr11	77748401	77749189	12	0.164555	0.579403	0.414848	hyper
chr11	113069920	113070711	15	0.161666	0.634239	0.472574	hyper
chr11	62944269	62944633	10	0.156852	0.529827	0.372976	hyper
chr11	88479994	88480577	12	0.156827	0.54159	0.384764	hyper
chr11	78564518	78564685	8	0.171543	0.406456	0.234912	hyper
chr11	71227333	71228651	13	0.150357	0.644837	0.494481	hyper
chr11	100215642	100216376	10	0.177057	0.543822	0.366765	hyper
chr11	77746064	77746726	8	0.174282	0.432191	0.257909	hyper
chr11	52124990	52125721	9	0.152133	0.707755	0.555623	hyper
chr11	11926765	11926882	11	0.181927	0.567228	0.385301	hyper
chr11	5963925	5964139	8	0.150609	0.333639	0.18303	hyper
chr11	48982584	48982701	8	0.15645	0.285101	0.12865	hyper
chr11	117935775	117936099	8	0.154702	0.66665	0.511948	hyper
chr12	110271166	110272382	116	0.194266	0.45355	0.259284	hyper
chr12	87554305	87556416	39	0.314962	0.518685	0.203723	hyper
chr12	87810788	87811717	45	0.242485	0.661065	0.418581	hyper
chr12	85292727	85293584	28	0.311827	0.560532	0.248705	hyper
chr12	25178220	25179069	37	0.228204	0.584345	0.356141	hyper
chr12	109556494	109557547	65	0.153255	0.324516	0.171261	hyper
chr12	55169522	55170151	47	0.202661	0.586458	0.383797	hyper
chr12	74645443	74646596	47	0.208797	0.365777	0.156979	hyper
chr12	17181213	17182591	53	0.168476	0.553337	0.384861	hyper
chr12	105769459	105770600	32	0.237465	0.50021	0.262745	hyper
chr12	74102713	74104403	30	0.272397	0.559515	0.287118	hyper
chr12	114426417	114426961	34	0.158752	0.549908	0.391156	hyper
chr12	89592693	89595766	31	0.198674	0.484702	0.286029	hyper
chr12	109207866	109209275	37	0.242119	0.595878	0.35376	hyper
chr12	72394804	72396580	27	0.211177	0.527174	0.315997	hyper
chr12	107205667	107206739	33	0.169101	0.450017	0.280916	hyper
chr12	106161210	106162608	33	0.168324	0.691135	0.522811	hyper
chr12	105873577	105875522	34	0.166912	0.55778	0.390869	hyper
chr12	81269159	81269828	33	0.154219	0.225343	0.0711242	hyper
chr12	108755452	108757291	30	0.16037	0.670499	0.510128	hyper
chr12	19182071	19182656	30	0.159264	0.286191	0.126927	hyper
chr12	111284068	111285091	32	0.154086	0.728791	0.574705	hyper
chr12	73181650	73184134	24	0.173785	0.475671	0.301886	hyper
chr12	104553843	104554789	23	0.19303	0.527545	0.334516	hyper
chr12	55168551	55168884	20	0.185176	0.340473	0.155297	hyper
chr12	106089228	106090906	23	0.167248	0.529172	0.361924	hyper
chr12	81114266	81116197	25	0.16822	0.4977	0.329479	hyper
chr12	110637808	110638389	26	0.164555	0.51786	0.353305	hyper
chr12	78243205	78244514	24	0.186178	0.673423	0.487245	hyper
chr12	27994519	27995776	19	0.171614	0.446931	0.275317	hyper
chr12	91051978	91055172	15	0.188827	0.56947	0.380643	hyper
chr12	12408087	12408677	17	0.177134	0.593161	0.416027	hyper
chr12	110798649	110799679	21	0.150831	0.601652	0.450821	hyper
chr12	110639843	110641022	19	0.1954	0.55102	0.35562	hyper
chr12	87562219	87562712	11	0.193862	0.577959	0.384098	hyper
chr12	57625605	57627745	18	0.178489	0.240581	0.0620918	hyper
chr12	58653735	58657849	17	0.161206	0.378233	0.217027	hyper
chr12	34654064	34656890	14	0.194803	0.58992	0.395117	hyper
chr12	106095554	106096546	16	0.162444	0.698891	0.536448	hyper
chr12	74687241	74688453	13	0.167513	0.367757	0.200244	hyper
chr12	77893658	77894331	16	0.199857	0.639259	0.439402	hyper
chr12	37833231	37834472	13	0.182436	0.436131	0.253694	hyper
chr12	109564684	109565712	10	0.160786	0.640199	0.479413	hyper
chr12	106996087	106996783	14	0.157633	0.552026	0.394393	hyper
chr12	54356120	54357164	10	0.167336	0.46336	0.296024	hyper
chr12	32241414	32242172	12	0.176781	0.620533	0.443753	hyper
chr12	34639664	34640471	11	0.168699	0.312951	0.144252	hyper
chr12	119769736	119770755	11	0.157841	0.481654	0.323814	hyper
chr12	34615030	34616707	11	0.16939	0.463521	0.294131	hyper
chr12	109794968	109797065	10	0.150677	0.696241	0.545565	hyper
chr12	58633727	58635125	9	0.185681	0.596166	0.410486	hyper
chr12	27098693	27099060	10	0.155263	0.578489	0.423227	hyper
chr12	117317048	117317570	8	0.170932	0.566408	0.395476	hyper
chr12	40861278	40861760	11	0.161496	0.579947	0.418451	hyper
chr12	76801921	76802671	11	0.166784	0.630947	0.464162	hyper
chr12	111228611	111229532	9	0.198748	0.759599	0.560851	hyper
chr12	70784563	70784848	9	0.158191	0.416071	0.25788	hyper
chr12	57618990	57619754	8	0.224366	0.531532	0.307166	hyper
chr12	22085450	22086257	8	0.165166	0.405565	0.240399	hyper
chr12	103057687	103057880	8	0.150246	0.344153	0.193907	hyper
chr12	117834419	117835190	8	0.165775	0.775591	0.609815	hyper
chr12	107185180	107186190	8	0.154216	0.603221	0.449005	hyper
chr13	45173800	45174831	42	0.337165	0.655999	0.318833	hyper
chr13	98064991	98067794	49	0.230902	0.609652	0.37875	hyper
chr13	112684809	112686252	24	0.304125	0.512858	0.208733	hyper
chr13	99199943	99201111	50	0.187736	0.631708	0.443972	hyper
chr13	23787469	23788333	25	0.256756	0.58819	0.331434	hyper
chr13	40954945	40956097	32	0.239091	0.547586	0.308495	hyper
chr13	114396085	114397409	33	0.201535	0.770542	0.569008	hyper
chr13	99798431	99801033	41	0.16477	0.612773	0.448003	hyper
chr13	35008534	35009215	38	0.180244	0.509937	0.329692	hyper
chr13	58769205	58770760	28	0.2207	0.511293	0.290592	hyper
chr13	114407171	114407828	31	0.161302	0.669951	0.508649	hyper
chr13	62912771	62914748	21	0.217033	0.629072	0.41204	hyper
chr13	9222195	9222995	31	0.165132	0.673229	0.508096	hyper
chr13	98232935	98235191	20	0.266639	0.69191	0.425271	hyper
chr13	73404166	73405689	30	0.16144	0.256406	0.0949656	hyper
chr13	114393057	114394188	25	0.171004	0.521417	0.350413	hyper
chr13	59160894	59161894	28	0.160431	0.571048	0.410617	hyper
chr13	54938581	54939909	25	0.157388	0.484579	0.32719	hyper
chr13	46019754	46021050	21	0.167809	0.573655	0.405846	hyper
chr13	117088955	117090385	19	0.21125	0.472568	0.261317	hyper
chr13	99343604	99344017	21	0.182528	0.533112	0.350584	hyper
chr13	72502575	72503927	29	0.194937	0.548374	0.353437	hyper
chr13	20185062	20186373	24	0.150073	0.568734	0.418661	hyper
chr13	117093040	117093543	24	0.170664	0.36377	0.193105	hyper
chr13	114670912	114672316	17	0.202623	0.743343	0.540719	hyper
chr13	51297625	51298044	19	0.166229	0.488689	0.32246	hyper
chr13	52011813	52012722	19	0.1614	0.700581	0.539181	hyper
chr13	44549469	44550767	20	0.179019	0.591568	0.412549	hyper
chr13	103445651	103446620	23	0.152229	0.540844	0.388616	hyper
chr13	117097177	117098703	13	0.220369	0.256741	0.0363727	hyper
chr13	54492959	54493936	21	0.17922	0.671102	0.491882	hyper
chr13	12199662	12200127	13	-0.157472	0.525944	0.683416	hypo
chr13	37401339	37403282	20	0.153422	0.617053	0.463631	hyper
chr13	56320558	56321783	19	0.175223	0.560523	0.3853	hyper
chr13	95450360	95451201	19	0.153921	0.720408	0.566487	hyper
chr13	58084364	58085214	20	0.180562	0.606896	0.426334	hyper
chr13	64024851	64026714	17	0.163432	0.607602	0.44417	hyper
chr13	91511766	91512919	12	0.18172	0.562498	0.380778	hyper
chr13	106084858	106085750	10	0.19594	0.582982	0.387042	hyper
chr13	95635711	95636906	13	0.153208	0.502439	0.349231	hyper
chr13	47215892	47216961	12	0.157698	0.626801	0.469102	hyper
chr13	97760840	97762005	11	0.194488	0.742816	0.548328	hyper
chr13	119176337	119177177	8	-0.267245	0.159334	0.426579	hypo
chr13	45098048	45098299	8	0.187075	0.401915	0.214841	hyper
chr13	53629091	53630300	13	0.162519	0.67486	0.512341	hyper
chr13	103557383	103558025	11	0.184005	0.621188	0.437183	hyper
chr13	54826349	54826939	11	0.150234	0.6119	0.461666	hyper
chr13	47109045	47109410	13	0.183864	0.661244	0.47738	hyper
chr13	104381540	104382199	14	0.172276	0.691071	0.518795	hyper
chr13	93616874	93618128	9	0.150712	0.695873	0.545161	hyper
chr13	58453093	58455378	14	0.150739	0.721763	0.571024	hyper
chr13	43010419	43011251	9	0.155391	0.488726	0.333335	hyper
chr13	112730096	112731382	10	0.158935	0.526391	0.367456	hyper
chr13	115534191	115535456	11	0.153887	0.716422	0.562536	hyper
chr13	81952892	81953042	9	0.201601	0.643442	0.441842	hyper
chr13	78351495	78352649	13	0.154528	0.290726	0.136198	hyper
chr13	60262306	60263299	11	0.156127	0.599824	0.443696	hyper
chr13	49493461	49494176	10	0.154894	0.697936	0.543042	hyper
chr13	100397487	100398098	9	0.157133	0.736194	0.579061	hyper
chr13	48322170	48322641	9	0.168941	0.450475	0.281533	hyper
chr13	109237098	109238124	10	0.155965	0.752163	0.596198	hyper
chr13	39772964	39773655	9	0.154555	0.787494	0.632939	hyper
chr14	67256463	67257885	48	0.261573	0.487754	0.226182	hyper
chr14	52357303	52359452	38	0.189072	0.368347	0.179275	hyper
chr14	101875864	101877346	36	0.173768	0.581855	0.408087	hyper
chr14	122852152	122853150	39	0.160457	0.351815	0.191359	hyper
chr14	112078172	112079976	33	0.180784	0.616875	0.436091	hyper
chr14	34744727	34745760	40	0.175105	0.513628	0.338523	hyper
chr14	55732456	55732881	36	0.161631	0.44014	0.278509	hyper
chr14	62217130	62218051	23	0.22063	0.565581	0.344951	hyper
chr14	75918501	75919783	32	0.170782	0.705206	0.534424	hyper
chr14	106259247	106262298	38	0.177865	0.666006	0.488141	hyper
chr14	77938673	77940173	33	0.174577	0.778176	0.603599	hyper
chr14	49208920	49210460	27	0.178527	0.504107	0.32558	hyper
chr14	8836177	8837807	21	0.169956	0.431183	0.261226	hyper
chr14	76636921	76637574	29	0.231785	0.712034	0.480248	hyper
chr14	63083101	63084161	25	0.154726	0.428055	0.273329	hyper
chr14	118350266	118351354	26	0.160789	0.715048	0.554259	hyper
chr14	69776779	69779295	20	0.211578	0.750877	0.539298	hyper
chr14	77094795	77096381	23	0.21835	0.603878	0.385528	hyper
chr14	46064679	46065564	22	0.151668	0.576357	0.424689	hyper
chr14	57962950	57964119	25	0.15964	0.585411	0.425772	hyper
chr14	55269283	55271455	17	-0.161844	0.538254	0.700098	hypo
chr14	47224305	47226013	23	0.156052	0.68375	0.527697	hyper
chr14	33407876	33410095	19	0.154724	0.5805	0.425776	hyper
chr14	66696374	66697395	20	0.161823	0.570807	0.408984	hyper
chr14	57675077	57675688	14	0.164707	0.50349	0.338783	hyper
chr14	104215663	104216332	21	0.179228	0.649772	0.470543	hyper
chr14	118967526	118967970	16	0.196867	0.694003	0.497136	hyper
chr14	60998395	60998863	16	0.168006	0.638499	0.470494	hyper
chr14	105902004	105903312	16	0.180273	0.507321	0.327048	hyper
chr14	118592276	118593095	15	0.185469	0.589941	0.404473	hyper
chr14	72933208	72934511	12	0.176248	0.600715	0.424467	hyper
chr14	121763153	121764086	13	0.153452	0.717303	0.563851	hyper
chr14	23106975	23107733	17	0.160015	0.622343	0.462327	hyper
chr14	119538677	119539485	12	0.152961	0.528168	0.375207	hyper
chr14	121202302	121203174	15	0.167278	0.442855	0.275577	hyper
chr14	120753641	120754732	11	0.167	0.592183	0.425183	hyper
chr14	75925372	75925800	15	0.15666	0.616157	0.459498	hyper
chr14	70978823	70978959	8	0.183548	0.779633	0.596084	hyper
chr14	77437263	77437942	8	0.160148	0.642318	0.48217	hyper
chr14	69791091	69792114	11	0.204506	0.308861	0.104354	hyper
chr14	79701964	79703722	9	0.161679	0.801368	0.639689	hyper
chr14	65878350	65880024	8	0.161595	0.602572	0.440977	hyper
chr14	28046071	28046972	10	0.170964	0.719942	0.548978	hyper
chr14	29328831	29330639	9	0.150411	0.567642	0.417231	hyper
chr14	69788831	69789000	9	0.196358	0.33763	0.141272	hyper
chr15	25293958	25294615	95	0.383559	0.542812	0.159253	hyper
chr15	88897965	88899378	93	0.198719	0.429616	0.230897	hyper
chr15	77687489	77688773	41	0.231629	0.375883	0.144254	hyper
chr15	90935914	90937469	34	0.271522	0.617512	0.34599	hyper
chr15	78859193	78860127	23	0.254964	0.425845	0.170882	hyper
chr15	97153684	97154435	36	0.153648	0.788663	0.635015	hyper
chr15	100499535	100500703	35	0.200793	0.419789	0.218996	hyper
chr15	79084003	79085187	23	0.314616	0.65356	0.338944	hyper
chr15	78502488	78503376	47	0.241366	0.523015	0.281649	hyper
chr15	76446216	76447585	26	0.188385	0.61135	0.422965	hyper
chr15	38167720	38168623	27	0.186251	0.624854	0.438603	hyper
chr15	27389064	27390659	26	0.16082	0.617329	0.45651	hyper
chr15	6529205	6530090	21	0.209505	0.647966	0.438461	hyper
chr15	61868091	61868946	21	0.246785	0.772874	0.526089	hyper
chr15	56640316	56643275	20	0.258925	0.574167	0.315241	hyper
chr15	10650263	10651921	30	0.150418	0.76358	0.613162	hyper
chr15	79337256	79338037	26	0.167221	0.440306	0.273085	hyper
chr15	83252620	83254583	23	0.161756	0.661859	0.500102	hyper
chr15	100722146	100723375	23	0.160028	0.551438	0.39141	hyper
chr15	78385081	78385647	21	0.152144	0.535289	0.383144	hyper
chr15	100922859	100923922	20	0.172856	0.474135	0.301278	hyper
chr15	99419491	99420501	17	0.182271	0.302337	0.120066	hyper
chr15	53036616	53037707	23	0.165596	0.596848	0.431252	hyper
chr15	97288151	97289473	17	0.229023	0.569615	0.340592	hyper
chr15	79947112	79948048	17	0.157565	0.494751	0.337186	hyper
chr15	80760533	80761341	20	-0.151528	0.449972	0.601499	hypo
chr15	72763935	72764816	18	0.170202	0.698154	0.527953	hyper
chr15	96830869	96831628	16	0.169927	0.532323	0.362396	hyper
chr15	80202857	80203323	22	0.150656	0.751299	0.600643	hyper
chr15	75865375	75865745	18	0.150779	0.517773	0.366994	hyper
chr15	96567026	96567596	17	0.174168	0.73065	0.556482	hyper
chr15	96468671	96469451	14	0.173903	0.691506	0.517603	hyper
chr15	95634462	95635599	19	0.155542	0.633708	0.478165	hyper
chr15	101242579	101242878	22	0.153744	0.442233	0.288489	hyper
chr15	79083040	79083379	18	0.19692	0.431163	0.234243	hyper
chr15	97299742	97300430	15	0.152155	0.6013	0.449146	hyper
chr15	74763558	74764734	14	0.199223	0.689029	0.489807	hyper
chr15	79082294	79082503	19	0.168209	0.253717	0.0855082	hyper
chr15	96983071	96983841	14	0.164821	0.596485	0.431665	hyper
chr15	78504290	78504593	18	0.176614	0.611016	0.434402	hyper
chr15	95624018	95624470	15	0.153158	0.748898	0.595741	hyper
chr15	102085171	102086310	12	0.176979	0.600888	0.423909	hyper
chr15	95652416	95652849	11	0.175924	0.640361	0.464437	hyper
chr15	7635329	7636055	15	0.155247	0.569433	0.414187	hyper
chr15	101243035	101243230	17	0.160177	0.628391	0.468214	hyper
chr15	84014807	84015241	11	0.156761	0.638725	0.481964	hyper
chr15	88978132	88979062	10	0.157131	0.407255	0.250123	hyper
chr15	44578434	44579488	8	0.190594	0.576489	0.385896	hyper
chr15	11831687	11832480	9	0.159624	0.667294	0.50767	hyper
chr15	96470381	96470987	9	0.161415	0.555671	0.394256	hyper
chr15	97041698	97043758	11	0.186047	0.589939	0.403891	hyper
chr15	97179920	97181602	10	0.151063	0.620057	0.468994	hyper
chr15	99421740	99421971	9	0.150769	0.627668	0.476899	hyper
chr15	97424427	97425297	12	0.17471	0.693244	0.518534	hyper
chr15	95658526	95659556	11	0.175503	0.681388	0.505885	hyper
chr15	74630240	74630437	13	0.156047	0.599995	0.443948	hyper
chr15	80200760	80201538	8	0.166654	0.625364	0.458711	hyper
chr15	6824858	6825062	8	0.153805	0.311917	0.158111	hyper
chr15	12610442	12611202	8	0.154232	0.622908	0.468676	hyper
chr15	6328766	6330711	8	0.166179	0.629161	0.462982	hyper
chr16	18011226	18013832	35	0.267942	0.740856	0.472913	hyper
chr16	44478617	44479620	32	0.201471	0.73548	0.534009	hyper
chr16	18624289	18625623	38	0.164601	0.423681	0.25908	hyper
chr16	38483974	38484602	33	0.165968	0.515239	0.34927	hyper
chr16	78412401	78414267	23	0.181122	0.585668	0.404546	hyper
chr16	44451549	44452630	29	0.159496	0.572358	0.412862	hyper
chr16	31471043	31472995	25	0.168897	0.674048	0.505151	hyper
chr16	7035982	7037884	24	0.185624	0.575854	0.39023	hyper
chr16	91908570	91909176	24	0.160448	0.671548	0.511099	hyper
chr16	36199204	36200482	27	0.153281	0.647538	0.494257	hyper
chr16	92359115	92359787	18	0.183699	0.515199	0.3315	hyper
chr16	92871302	92872448	20	0.152448	0.535594	0.383145	hyper
chr16	76318498	76319460	17	0.204576	0.731015	0.526438	hyper
chr16	8562257	8563114	24	0.179298	0.696355	0.517057	hyper
chr16	90012072	90012591	15	0.161807	0.709075	0.547268	hyper
chr16	28927070	28927823	11	0.174606	0.568408	0.393802	hyper
chr16	93004696	93006030	14	0.155575	0.565517	0.409942	hyper
chr16	69165735	69168851	9	0.157209	0.712133	0.554925	hyper
chr16	33764382	33764784	10	0.174479	0.725606	0.551127	hyper
chr16	95738680	95739417	11	0.150786	0.801566	0.65078	hyper
chr16	34833319	34835278	9	0.154982	0.637031	0.482049	hyper
chr16	92294814	92296105	8	0.156105	0.568384	0.412278	hyper
chr16	44175042	44176485	8	0.165189	0.833653	0.668464	hyper
chr16	29907456	29907904	12	0.157781	0.715438	0.557657	hyper
chr16	90048376	90049040	9	0.151033	0.724586	0.573553	hyper
chr17	56649617	56651970	171	0.167252	0.373417	0.206165	hyper
chr17	56890815	56892210	88	0.156132	0.363178	0.207046	hyper
chr17	35094085	35095252	76	0.189498	0.339811	0.150314	hyper
chr17	66713486	66714155	47	-0.20411	0.572649	0.77676	hypo
chr17	27461438	27462714	43	0.267043	0.455271	0.188228	hyper
chr17	36385339	36386144	46	0.230725	0.54406	0.313335	hyper
chr17	89067568	89068526	28	0.247687	0.451767	0.20408	hyper
chr17	69187682	69190160	35	0.194907	0.438597	0.24369	hyper
chr17	47605306	47605884	45	0.233568	0.456308	0.22274	hyper
chr17	88540283	88541640	40	0.171021	0.691452	0.520432	hyper
chr17	80348363	80349942	30	0.206969	0.552689	0.34572	hyper
chr17	23877948	23879059	34	0.170206	0.477975	0.307769	hyper
chr17	27690970	27691904	23	0.164292	0.464523	0.300231	hyper
chr17	34816451	34817104	28	0.239738	0.728347	0.488609	hyper
chr17	3312653	3314001	20	0.224007	0.50781	0.283802	hyper
chr17	74154837	74157373	23	0.164941	0.616044	0.451103	hyper
chr17	28234935	28236135	32	0.161461	0.663858	0.502397	hyper
chr17	9048941	9050070	22	0.185243	0.433896	0.248653	hyper
chr17	80108201	80109961	22	0.222321	0.558026	0.335704	hyper
chr17	27639303	27639877	29	0.1756	0.592706	0.417106	hyper
chr17	15767404	15768991	24	0.187174	0.403539	0.216364	hyper
chr17	84028415	84030159	24	0.160846	0.495378	0.334533	hyper
chr17	47409561	47411108	23	0.166254	0.679707	0.513454	hyper
chr17	88146033	88146453	22	0.170034	0.339805	0.169771	hyper
chr17	85656188	85657106	24	0.154944	0.493863	0.338919	hyper
chr17	83521228	83522321	23	0.205906	0.421889	0.215983	hyper
chr17	87662150	87663716	22	0.151769	0.686944	0.535175	hyper
chr17	80375092	80376701	18	0.238893	0.498634	0.259741	hyper
chr17	74670163	74672274	24	0.164572	0.643663	0.479092	hyper
chr17	43021502	43023286	23	0.161868	0.518678	0.356809	hyper
chr17	35106992	35107938	25	0.167362	0.401653	0.234291	hyper
chr17	18047411	18048054	15	0.150444	0.515947	0.365503	hyper
chr17	12154782	12156044	26	0.151107	0.585159	0.434052	hyper
chr17	84382522	84383272	19	0.156637	0.603834	0.447197	hyper
chr17	43497286	43498319	21	0.21982	0.513336	0.293516	hyper
chr17	85090583	85091336	21	0.152406	0.649433	0.497027	hyper
chr17	80111054	80112018	13	0.175465	0.37291	0.197445	hyper
chr17	44750634	44751460	21	0.151567	0.608012	0.456444	hyper
chr17	66073397	66074170	17	0.155939	0.655334	0.499395	hyper
chr17	43939472	43939693	11	0.164784	0.522855	0.358072	hyper
chr17	87578568	87579641	15	0.197922	0.617778	0.419856	hyper
chr17	84496395	84496740	12	0.164213	0.590037	0.425824	hyper
chr17	69522771	69524740	14	0.161315	0.742283	0.580968	hyper
chr17	47890072	47891580	13	0.162933	0.492789	0.329856	hyper
chr17	33247823	33249779	14	0.151373	0.738183	0.586811	hyper
chr17	50838263	50839846	12	0.228461	0.591691	0.363231	hyper
chr17	7032788	7033383	8	0.184709	0.514795	0.330086	hyper
chr17	75836733	75837385	13	0.15088	0.332399	0.181519	hyper
chr17	34936888	34937189	9	0.168366	0.66982	0.501454	hyper
chr17	73456367	73456787	8	0.181109	0.428583	0.247474	hyper
chr17	87245047	87247056	12	0.154522	0.707824	0.553302	hyper
chr17	28276769	28277855	9	0.15032	0.331185	0.180865	hyper
chr17	73611756	73612716	10	0.159339	0.642026	0.482687	hyper
chr17	45874568	45874901	8	0.163447	0.684114	0.520667	hyper
chr17	66146968	66149012	9	0.155964	0.659018	0.503055	hyper
chr17	83595626	83596434	8	0.179528	0.700516	0.520988	hyper
chr17	80490874	80491644	8	0.179	0.56481	0.38581	hyper
chr17	81201481	81201868	9	0.152277	0.402209	0.249933	hyper
chr17	27392930	27393460	9	0.157668	0.77707	0.619402	hyper
chr17	65280368	65281161	9	0.174666	0.607275	0.432608	hyper
chr17	63163784	63165273	9	0.151687	0.681396	0.529709	hyper
chr17	47603647	47603997	8	0.161771	0.662407	0.500637	hyper
chr18	74411516	74413045	30	0.228464	0.632584	0.40412	hyper
chr18	76305202	76305786	43	0.205672	0.659668	0.453995	hyper
chr18	34938419	34940311	21	0.243101	0.617536	0.374434	hyper
chr18	32098653	32098899	38	0.179959	0.436863	0.256904	hyper
chr18	62338196	62339264	40	0.163639	0.594302	0.430663	hyper
chr18	36483385	36484684	35	0.153611	0.377165	0.223554	hyper
chr18	38701542	38703363	33	0.161115	0.451202	0.290087	hyper
chr18	65737482	65739935	24	0.221539	0.592111	0.370572	hyper
chr18	5427677	5428773	25	0.199647	0.597537	0.39789	hyper
chr18	42541141	42542845	28	0.154939	0.473057	0.318117	hyper
chr18	77298923	77300372	28	0.182511	0.714831	0.53232	hyper
chr18	25636167	25637484	25	0.197748	0.503339	0.305591	hyper
chr18	66618639	66619573	19	0.175944	0.270263	0.094319	hyper
chr18	47592277	47593667	20	0.17743	0.661226	0.483796	hyper
chr18	55138245	55139497	23	0.174204	0.601931	0.427727	hyper
chr18	35268016	35270097	20	0.159701	0.702492	0.542791	hyper
chr18	36176673	36177235	13	0.212957	0.576104	0.363147	hyper
chr18	33544460	33544813	26	0.154971	0.702558	0.547587	hyper
chr18	70717273	70719209	14	0.210322	0.66283	0.452509	hyper
chr18	57135549	57136843	14	0.197174	0.703724	0.50655	hyper
chr18	50224873	50226357	14	0.164144	0.758739	0.594595	hyper
chr18	46625449	46625685	17	0.182132	0.413011	0.230879	hyper
chr18	61072099	61073004	17	0.168427	0.480488	0.312061	hyper
chr18	33374073	33374790	13	-0.153969	0.188696	0.342665	hypo
chr18	69030334	69031026	19	0.157981	0.677099	0.519117	hyper
chr18	61174336	61175145	12	0.185998	0.422543	0.236545	hyper
chr18	80519835	80520044	14	0.157315	0.409396	0.252081	hyper
chr18	38860455	38861051	15	0.185622	0.569501	0.383878	hyper
chr18	78951929	78952374	18	0.165401	0.844639	0.679237	hyper
chr18	76297354	76298188	12	0.156805	0.724787	0.567983	hyper
chr18	68280352	68281821	13	0.150898	0.75741	0.606512	hyper
chr18	69939285	69939812	17	0.169346	0.538412	0.369067	hyper
chr18	67021388	67022565	9	0.156599	0.499389	0.34279	hyper
chr18	79057622	79058262	8	-0.150854	0.702463	0.853317	hypo
chr18	78242618	78243224	8	0.160938	0.620355	0.459418	hyper
chr18	42153572	42154542	10	0.156807	0.569959	0.413152	hyper
chr18	8859825	8860096	10	0.176621	0.443743	0.267122	hyper
chr18	53636576	53636890	8	0.166258	0.563753	0.397495	hyper
chr19	56012684	56016757	51	0.235496	0.689648	0.454152	hyper
chr19	47314312	47316048	41	0.25105	0.578898	0.327848	hyper
chr19	56900704	56901139	37	0.253376	0.613928	0.360553	hyper
chr19	44749076	44749647	46	0.15899	0.288701	0.129711	hyper
chr19	41067998	41070373	33	0.157032	0.551742	0.394709	hyper
chr19	10872519	10873509	25	0.208542	0.67656	0.468018	hyper
chr19	11952827	11953434	29	0.168458	0.677584	0.509126	hyper
chr19	59237542	59240280	35	0.167089	0.274653	0.107564	hyper
chr19	53140099	53141720	21	0.184639	0.679399	0.49476	hyper
chr19	10535208	10537277	26	0.16025	0.469068	0.308818	hyper
chr19	25282339	25283120	27	0.160032	0.500653	0.340622	hyper
chr19	56394154	56395247	28	0.185106	0.506325	0.321219	hyper
chr19	61304287	61304725	20	-0.179766	0.303901	0.483667	hypo
chr19	37507229	37507926	18	0.201863	0.489954	0.288091	hyper
chr19	57695816	57696695	23	0.164371	0.546075	0.381704	hyper
chr19	44750748	44752435	21	0.203045	0.479882	0.276838	hyper
chr19	53489586	53490066	22	0.162333	0.786995	0.624662	hyper
chr19	45770028	45770893	24	0.174536	0.487664	0.313128	hyper
chr19	37570025	37570738	16	0.215483	0.68258	0.467097	hyper
chr19	53498030	53498657	21	0.156569	0.31077	0.154201	hyper
chr19	36130629	36131265	19	0.162464	0.360799	0.198336	hyper
chr19	50751073	50752084	12	0.230089	0.620873	0.390784	hyper
chr19	44791492	44792032	18	0.172762	0.691466	0.518705	hyper
chr19	21928050	21929072	13	-0.153583	0.505569	0.659152	hypo
chr19	56775321	56775990	18	0.163007	0.760864	0.597856	hyper
chr19	30613685	30614074	18	0.243993	0.466482	0.222489	hyper
chr19	24628041	24629182	12	0.1586	0.680842	0.522242	hyper
chr19	27221837	27222242	15	0.176392	0.680212	0.50382	hyper
chr19	23968405	23968839	14	0.162263	0.64033	0.478068	hyper
chr19	38198150	38198523	10	0.196669	0.410528	0.213859	hyper
chr19	9737251	9737481	11	0.203196	0.793007	0.589811	hyper
chr19	25673411	25675146	13	0.158315	0.412258	0.253943	hyper
chr19	44747245	44747978	8	0.210811	0.346884	0.136073	hyper
chr19	37563498	37564556	13	0.154737	0.72545	0.570712	hyper
chr19	3325924	3326386	8	0.155835	0.500083	0.344247	hyper
chr19	38199905	38200562	8	0.192264	0.550449	0.358185	hyper
chr19	59523214	59524738	10	0.162102	0.583941	0.421839	hyper
chr19	32669100	32669595	11	0.156478	0.792094	0.635616	hyper
chr19	10378283	10378791	8	0.158718	0.77392	0.615202	hyper
chr19	43516373	43516876	8	0.154065	0.417142	0.263077	hyper
chr19	27624161	27626293	9	0.168979	0.729581	0.560602	hyper
chr19	57080987	57081431	9	0.153885	0.683205	0.52932	hyper
chr19	33166579	33168826	8	0.152167	0.634982	0.482815	hyper
chr19	25581601	25583044	8	0.155072	0.389295	0.234223	hyper
chrX	13063269	13063787	75	0.221946	0.619144	0.397198	hyper
chrX	131009546	131010009	31	0.217061	0.571761	0.3547	hyper
chrX	72918668	72919193	26	-0.166076	0.509397	0.675473	hypo
chrX	155948249	155949152	20	0.199447	0.699111	0.499665	hyper
chrX	7150488	7150674	18	0.327035	0.631907	0.304873	hyper
chrX	154050996	154051881	20	0.186666	0.499122	0.312456	hyper
chrX	131498207	131498430	15	0.202945	0.684911	0.481966	hyper
chrX	150268072	150269455	11	0.217433	0.657751	0.440318	hyper
chrX	133461202	133461349	9	-0.172773	0.730633	0.903407	hypo
chrX	57801686	57801885	9	0.208649	0.41319	0.204541	hyper

## Sheet: E18.5_liver
Supplemental Table 2: E18.5 liver Rlf-DMRs identified using genome-wide bisulphite sequencing of DNA from fetal livers of Rlf+/+ and RlfMommeD28/MommeD28 mice.
chr	start	end	CpGs	mCG difference	Rlf+/+ mean mCG	RlfD28/D28 mean mCG	direction
chr1	44255174	44256011	46	0.356613	0.537657	0.181043	hyper
chr1	55419189	55420112	95	0.150697	0.540292	0.389595	hyper
chr1	36827595	36828184	50	0.227947	0.493949	0.266002	hyper
chr1	93241083	93242014	74	0.172372	0.448015	0.275643	hyper
chr1	135313038	135315724	45	0.248443	0.419655	0.171212	hyper
chr1	12864890	12867200	33	0.255127	0.45057	0.195443	hyper
chr1	4679010	4679962	32	0.381654	0.6	0.218346	hyper
chr1	138466292	138467757	32	0.26286	0.720363	0.457502	hyper
chr1	154918444	154920145	45	0.210034	0.616152	0.406118	hyper
chr1	89153797	89155890	38	0.201163	0.620268	0.419105	hyper
chr1	136981645	136982977	33	0.191841	0.472524	0.280683	hyper
chr1	35946388	35947946	40	0.168104	0.591614	0.42351	hyper
chr1	186915387	186916635	28	0.203834	0.685156	0.481322	hyper
chr1	95297861	95298469	33	0.186283	0.441321	0.255038	hyper
chr1	59648591	59650473	31	0.19342	0.530107	0.336687	hyper
chr1	89045245	89046553	27	0.240722	0.657816	0.417094	hyper
chr1	155964171	155965063	26	0.182783	0.444779	0.261995	hyper
chr1	91889336	91889924	31	0.150941	0.671306	0.520366	hyper
chr1	93195421	93196540	21	0.193417	0.745551	0.552134	hyper
chr1	93238773	93239850	27	0.196239	0.603289	0.40705	hyper
chr1	52653964	52655911	34	0.182971	0.632811	0.44984	hyper
chr1	64384305	64385448	26	0.172288	0.620908	0.44862	hyper
chr1	82282993	82284039	24	0.170792	0.625017	0.454225	hyper
chr1	13093587	13094616	27	0.151136	0.573936	0.422799	hyper
chr1	185493138	185494376	23	0.15242	0.562226	0.409805	hyper
chr1	135382395	135383795	22	0.193713	0.769175	0.575462	hyper
chr1	174505255	174506025	28	0.156832	0.798103	0.641272	hyper
chr1	78201603	78205262	22	0.171514	0.362778	0.191264	hyper
chr1	183792173	183794182	24	0.207042	0.696602	0.48956	hyper
chr1	191841983	191842749	21	0.173744	0.410329	0.236585	hyper
chr1	11318660	11319683	21	0.169625	0.547724	0.378099	hyper
chr1	186635029	186636230	25	0.154768	0.49779	0.343023	hyper
chr1	35880414	35881931	24	0.173378	0.631392	0.458015	hyper
chr1	87792178	87792929	15	0.249719	0.436431	0.186712	hyper
chr1	74426348	74428572	22	0.165976	0.635635	0.469659	hyper
chr1	139117529	139118246	18	0.151	0.504923	0.353924	hyper
chr1	137690838	137691784	20	0.158838	0.452303	0.293466	hyper
chr1	132970442	132972737	24	0.155851	0.494244	0.338393	hyper
chr1	155585988	155586977	13	0.240576	0.499891	0.259315	hyper
chr1	13047396	13048992	24	0.172742	0.755771	0.583029	hyper
chr1	13114302	13115105	14	0.201406	0.414179	0.212772	hyper
chr1	158461769	158463795	17	0.155165	0.607811	0.452646	hyper
chr1	88376393	88377995	15	0.166375	0.713966	0.547591	hyper
chr1	89023515	89023977	20	0.152467	0.559411	0.406944	hyper
chr1	59796297	59797514	19	0.165848	0.58529	0.419442	hyper
chr1	133006327	133008329	13	0.178114	0.675456	0.497342	hyper
chr1	155271409	155272005	15	0.164402	0.433011	0.268609	hyper
chr1	91834132	91836086	13	0.178199	0.372036	0.193837	hyper
chr1	107678074	107678764	12	0.202574	0.55399	0.351416	hyper
chr1	55561746	55564984	13	0.195286	0.667066	0.47178	hyper
chr1	19217522	19219307	11	0.154811	0.258485	0.103674	hyper
chr1	77403765	77405302	12	0.170718	0.454413	0.283695	hyper
chr1	58770419	58770987	13	0.151342	0.224755	0.0734129	hyper
chr1	19085941	19086573	9	0.190248	0.361219	0.170971	hyper
chr1	138455555	138456766	12	0.165737	0.816072	0.650335	hyper
chr1	93695751	93696943	11	0.166077	0.579822	0.413745	hyper
chr1	18046945	18047456	13	0.165589	0.310859	0.14527	hyper
chr1	25073505	25075410	8	0.1688	0.692589	0.523788	hyper
chr1	88384899	88385316	9	0.15175	0.439671	0.287921	hyper
chr1	80380583	80381095	13	0.152107	0.627403	0.475297	hyper
chr1	75357794	75358471	9	0.16768	0.512912	0.345232	hyper
chr1	21067664	21068340	11	0.156801	0.624898	0.468096	hyper
chr1	133854995	133857403	10	0.164678	0.624027	0.459348	hyper
chr1	179189458	179189797	8	0.181591	0.815466	0.633876	hyper
chr1	43524054	43524638	12	0.15139	0.553925	0.402535	hyper
chr1	189728778	189729664	12	0.16499	0.759035	0.594045	hyper
chr1	155032324	155032741	9	0.164795	0.680076	0.515281	hyper
chr1	59660903	59661115	11	0.151797	0.517587	0.36579	hyper
chr1	64054322	64056744	10	0.155343	0.790863	0.63552	hyper
chr1	93788929	93789800	11	0.154203	0.643614	0.489411	hyper
chr1	19102485	19103653	8	0.193707	0.391164	0.197457	hyper
chr1	36530382	36531074	10	0.152301	0.690437	0.538136	hyper
chr1	173611718	173612464	9	0.153075	0.528277	0.375202	hyper
chr1	72106759	72108482	9	0.155654	0.735995	0.58034	hyper
chr1	170250070	170250710	8	0.154636	0.758142	0.603506	hyper
chr1	89053562	89053761	8	0.151256	0.596041	0.444785	hyper
chr2	25432503	25434942	219	0.180399	0.303637	0.123238	hyper
chr2	164775308	164776379	51	0.273671	0.426466	0.152796	hyper
chr2	37648312	37649345	92	0.166067	0.671881	0.505814	hyper
chr2	151796210	151797304	34	0.347412	0.654054	0.306642	hyper
chr2	145685299	145686819	56	0.214536	0.543843	0.329307	hyper
chr2	25471220	25473082	61	0.172716	0.423462	0.250746	hyper
chr2	154377205	154378745	59	0.185331	0.567268	0.381937	hyper
chr2	169786631	169788819	42	0.224929	0.710955	0.486026	hyper
chr2	150326148	150326653	54	0.161264	0.404101	0.242837	hyper
chr2	33572272	33573886	49	0.213215	0.632808	0.419593	hyper
chr2	84976614	84978542	46	0.179573	0.590298	0.410724	hyper
chr2	164967042	164968167	42	0.176741	0.52936	0.352619	hyper
chr2	24950268	24951226	41	0.219167	0.628526	0.409359	hyper
chr2	84227132	84229156	41	0.249973	0.673755	0.423782	hyper
chr2	11021620	11022523	35	0.189337	0.518921	0.329584	hyper
chr2	143968618	143969371	37	0.188184	0.846654	0.65847	hyper
chr2	167013716	167014078	36	0.166358	0.445175	0.278817	hyper
chr2	165006280	165007140	39	0.155406	0.4572	0.301795	hyper
chr2	131004564	131005008	28	0.208864	0.516846	0.307982	hyper
chr2	172611643	172613506	36	0.192185	0.639155	0.44697	hyper
chr2	169122555	169124030	28	0.189889	0.540438	0.350549	hyper
chr2	24462753	24463663	27	0.207414	0.676819	0.469405	hyper
chr2	32195461	32196411	28	0.180203	0.596376	0.416173	hyper
chr2	123579609	123581287	32	-0.208557	0.563829	0.772387	hypo
chr2	22588582	22591765	23	0.20472	0.677823	0.473103	hyper
chr2	173936412	173936884	25	0.178888	0.469448	0.29056	hyper
chr2	157727049	157728466	23	0.229321	0.788961	0.559641	hyper
chr2	168056922	168057160	30	0.21276	0.458333	0.245573	hyper
chr2	19376846	19379565	26	0.21839	0.478926	0.260537	hyper
chr2	93479061	93481198	28	0.155943	0.41501	0.259068	hyper
chr2	168277064	168277959	30	0.156645	0.635258	0.478613	hyper
chr2	174151991	174152872	29	0.24693	0.676521	0.429592	hyper
chr2	180235286	180236649	27	0.209514	0.598513	0.388998	hyper
chr2	174424126	174425210	27	0.160272	0.679475	0.519204	hyper
chr2	169029366	169030860	26	0.163241	0.594773	0.431532	hyper
chr2	45099806	45100872	27	0.18114	0.79342	0.61228	hyper
chr2	130185113	130186679	28	0.184848	0.578973	0.394125	hyper
chr2	26764511	26764875	16	-0.213315	0.459369	0.672684	hypo
chr2	172449049	172449745	17	0.285802	0.513568	0.227766	hyper
chr2	153651353	153652285	26	0.171368	0.640671	0.469303	hyper
chr2	168857781	168860285	24	0.156832	0.732974	0.576142	hyper
chr2	167552536	167553711	21	0.187205	0.746209	0.559003	hyper
chr2	163468662	163469309	21	0.152274	0.374917	0.222643	hyper
chr2	150515053	150515673	20	0.161679	0.544371	0.382691	hyper
chr2	168429595	168430564	23	0.176189	0.423308	0.247119	hyper
chr2	20657851	20659560	29	0.168992	0.624549	0.455557	hyper
chr2	151919463	151919754	21	0.171276	0.292188	0.120912	hyper
chr2	127189848	127190731	18	0.160532	0.420426	0.259894	hyper
chr2	163200884	163201483	22	0.219104	0.627769	0.408665	hyper
chr2	143688049	143688333	20	0.1543	0.349345	0.195045	hyper
chr2	172559753	172560668	23	0.205128	0.592181	0.387052	hyper
chr2	165752555	165753604	22	0.200241	0.661789	0.461548	hyper
chr2	169895762	169896970	21	0.165791	0.644334	0.478543	hyper
chr2	171869254	171870595	17	0.190418	0.652644	0.462226	hyper
chr2	171824322	171826278	18	0.162345	0.637079	0.474734	hyper
chr2	164255970	164256842	19	0.224224	0.555371	0.331147	hyper
chr2	128014953	128016533	23	0.15818	0.509688	0.351508	hyper
chr2	114235794	114238269	22	0.163206	0.740253	0.577047	hyper
chr2	166926916	166928017	17	0.156343	0.570887	0.414543	hyper
chr2	168959238	168959957	19	0.171478	0.567727	0.396249	hyper
chr2	164938789	164939823	16	0.233995	0.535565	0.30157	hyper
chr2	10185520	10186782	17	0.155997	0.736543	0.580546	hyper
chr2	152458277	152459358	20	0.182936	0.692704	0.509769	hyper
chr2	153316108	153317181	14	0.162537	0.615607	0.45307	hyper
chr2	163201947	163202311	21	0.230175	0.632399	0.402225	hyper
chr2	21290508	21291090	21	0.157354	0.392208	0.234854	hyper
chr2	90730479	90730624	17	0.163704	0.394152	0.230448	hyper
chr2	174153825	174154044	19	0.178525	0.499503	0.320978	hyper
chr2	163115961	163116925	22	0.158527	0.764783	0.606256	hyper
chr2	38215915	38217415	15	0.153088	0.537318	0.384229	hyper
chr2	49327601	49329795	18	0.199182	0.825079	0.625898	hyper
chr2	21290030	21290402	19	0.15271	0.379921	0.227211	hyper
chr2	32510072	32510691	17	0.15403	0.546411	0.392381	hyper
chr2	156606798	156607522	18	0.158069	0.521195	0.363126	hyper
chr2	152769915	152770453	11	0.176364	0.68066	0.504295	hyper
chr2	128864047	128864536	13	0.150466	0.609527	0.459062	hyper
chr2	18608781	18610127	10	0.217286	0.436796	0.219511	hyper
chr2	33443052	33444076	14	0.156829	0.633105	0.476276	hyper
chr2	164822114	164822724	17	0.160243	0.534786	0.374543	hyper
chr2	116799390	116800249	12	0.163193	0.720055	0.556862	hyper
chr2	104248041	104248973	12	0.161224	0.702187	0.540963	hyper
chr2	172563951	172564334	11	0.20526	0.62113	0.41587	hyper
chr2	180771982	180772874	12	0.167017	0.668171	0.501154	hyper
chr2	29903577	29904021	12	0.164472	0.537522	0.37305	hyper
chr2	27924053	27925602	17	0.152125	0.799349	0.647224	hyper
chr2	56952513	56953689	11	0.158815	0.677748	0.518934	hyper
chr2	38191279	38191708	9	0.210824	0.498935	0.288111	hyper
chr2	74602121	74602404	10	0.182256	0.577822	0.395566	hyper
chr2	162481510	162482168	16	0.152787	0.588682	0.435896	hyper
chr2	163471480	163472251	11	0.151238	0.601858	0.45062	hyper
chr2	174124223	174124447	17	0.152857	0.545437	0.39258	hyper
chr2	172124094	172125353	12	0.219079	0.512078	0.292999	hyper
chr2	168914444	168914912	15	0.152719	0.554765	0.402046	hyper
chr2	132772450	132773379	10	0.186088	0.677649	0.491561	hyper
chr2	71362199	71363113	12	0.153067	0.52798	0.374913	hyper
chr2	164226455	164227437	14	0.158476	0.249509	0.0910329	hyper
chr2	58208704	58208969	9	0.179466	0.642224	0.462758	hyper
chr2	77013635	77014832	13	0.154762	0.540356	0.385594	hyper
chr2	117167388	117167692	9	0.184983	0.672161	0.487178	hyper
chr2	173102883	173103136	8	0.179536	0.806965	0.62743	hyper
chr2	160452457	160453289	12	0.157556	0.696659	0.539103	hyper
chr2	73151446	73151857	8	0.156294	0.474624	0.31833	hyper
chr2	167016210	167016653	11	0.153663	0.416932	0.263269	hyper
chr2	181659039	181660629	8	0.153536	0.825072	0.671537	hyper
chr2	177877638	177877772	8	0.207895	0.635893	0.427998	hyper
chr2	154960814	154961429	8	0.166339	0.567914	0.401575	hyper
chr2	125302218	125304450	11	0.166563	0.722682	0.55612	hyper
chr2	4637654	4638048	12	0.171353	0.71117	0.539817	hyper
chr2	4639944	4640439	9	0.153902	0.611748	0.457846	hyper
chr2	151669001	151669469	8	0.15918	0.509471	0.350291	hyper
chr2	79295377	79295917	8	0.159391	0.299556	0.140164	hyper
chr2	167983728	167984077	9	0.172548	0.432775	0.260227	hyper
chr2	38568642	38568914	9	0.151113	0.792131	0.641018	hyper
chr2	32502982	32503434	11	0.188109	0.671873	0.483764	hyper
chr2	153456770	153457724	8	0.150556	0.454938	0.304382	hyper
chr2	158494903	158495381	9	0.160548	0.496591	0.336043	hyper
chr2	90726775	90727481	8	0.180714	0.517409	0.336696	hyper
chr2	167175536	167175973	8	0.15839	0.691215	0.532825	hyper
chr2	19580818	19581210	8	0.164616	0.421376	0.256759	hyper
chr2	92298895	92299001	8	0.173944	0.38839	0.214446	hyper
chr3	88168914	88170380	49	0.237244	0.663708	0.426464	hyper
chr3	152424675	152427492	51	-0.167322	0.362803	0.530125	hypo
chr3	108742918	108743772	51	0.168441	0.737129	0.568688	hyper
chr3	3507220	3509000	38	0.192239	0.304259	0.11202	hyper
chr3	95231244	95233097	33	0.201874	0.536578	0.334704	hyper
chr3	96278680	96280222	34	0.172728	0.287658	0.11493	hyper
chr3	9334083	9335446	32	0.219267	0.420064	0.200798	hyper
chr3	145419656	145421387	24	0.247303	0.601657	0.354355	hyper
chr3	146344177	146345974	24	0.213631	0.596414	0.382783	hyper
chr3	151755278	151756029	39	-0.153763	0.439107	0.59287	hypo
chr3	51756689	51757429	30	0.174609	0.761177	0.586568	hyper
chr3	145709630	145711163	32	0.164208	0.439169	0.274962	hyper
chr3	3297894	3298538	30	0.193823	0.687833	0.49401	hyper
chr3	95505792	95507052	32	0.153752	0.475703	0.321951	hyper
chr3	145311135	145311598	18	0.197559	0.499713	0.302154	hyper
chr3	130602222	130603259	23	0.192808	0.51248	0.319673	hyper
chr3	28680845	28681293	18	0.180503	0.605648	0.425144	hyper
chr3	41357876	41358698	17	0.208619	0.699957	0.491338	hyper
chr3	138868093	138868469	15	-0.190337	0.153618	0.343956	hypo
chr3	51512077	51513866	21	0.18666	0.770492	0.583833	hyper
chr3	121423779	121425081	23	0.165321	0.526533	0.361212	hyper
chr3	10442567	10444017	26	0.159978	0.67833	0.518352	hyper
chr3	115462801	115465127	20	0.151283	0.652787	0.501504	hyper
chr3	37514870	37515983	17	0.167355	0.71307	0.545716	hyper
chr3	123150698	123151618	17	0.203707	0.459522	0.255815	hyper
chr3	27179035	27180196	17	0.151844	0.568709	0.416865	hyper
chr3	153984544	153985610	17	0.179205	0.704923	0.525717	hyper
chr3	35216725	35218283	19	0.161811	0.640921	0.47911	hyper
chr3	97780762	97781492	17	0.15431	0.761354	0.607044	hyper
chr3	145707837	145708666	18	0.165742	0.624136	0.458394	hyper
chr3	34557166	34558984	15	0.172109	0.413317	0.241208	hyper
chr3	144017804	144018584	18	0.151976	0.73226	0.580284	hyper
chr3	88023810	88025569	18	0.160919	0.442467	0.281547	hyper
chr3	100495552	100497534	17	0.179833	0.493748	0.313915	hyper
chr3	89634263	89634800	13	0.20476	0.547749	0.342989	hyper
chr3	84085991	84087172	17	0.153486	0.593656	0.44017	hyper
chr3	9325780	9326854	17	0.160043	0.478805	0.318763	hyper
chr3	83958260	83958890	10	0.18782	0.521031	0.333212	hyper
chr3	32408214	32408872	11	-0.154075	0.209363	0.363437	hypo
chr3	129040679	129042641	13	0.179397	0.70651	0.527113	hyper
chr3	120993296	120994032	11	0.168848	0.664758	0.49591	hyper
chr3	130680495	130681785	17	0.155512	0.644737	0.489226	hyper
chr3	141126568	141127379	9	0.183605	0.501694	0.318089	hyper
chr3	25043564	25045010	12	0.163706	0.385059	0.221353	hyper
chr3	57377167	57378423	15	0.152713	0.586664	0.433951	hyper
chr3	127344896	127345864	14	0.156233	0.489723	0.33349	hyper
chr3	120961998	120962501	16	0.164684	0.698262	0.533577	hyper
chr3	51645353	51645804	16	0.153152	0.788488	0.635335	hyper
chr3	144044679	144044988	10	0.166037	0.304256	0.138219	hyper
chr3	153384453	153384788	16	0.157251	0.701022	0.543771	hyper
chr3	102539803	102540129	9	0.166482	0.807613	0.641131	hyper
chr3	121131529	121132158	10	0.190855	0.687462	0.496607	hyper
chr3	22789560	22791480	9	0.183659	0.696301	0.512642	hyper
chr3	21831428	21832229	12	0.161059	0.769175	0.608116	hyper
chr3	88953763	88953955	13	0.178648	0.631029	0.45238	hyper
chr3	54615275	54616710	12	0.164129	0.571287	0.407158	hyper
chr3	127492382	127492551	9	0.170904	0.465341	0.294437	hyper
chr3	120967610	120969324	10	0.181934	0.653518	0.471584	hyper
chr3	93249282	93249435	10	0.156585	0.17717	0.0205852	hyper
chr4	123000010	123001213	83	0.198037	0.329369	0.131332	hyper
chr4	140802174	140803613	61	0.315845	0.589884	0.274039	hyper
chr4	129682748	129684740	54	0.306005	0.59515	0.289145	hyper
chr4	140369767	140371100	49	0.369354	0.774076	0.404722	hyper
chr4	126891291	126892219	52	0.226105	0.580085	0.353979	hyper
chr4	43520638	43522317	45	0.190107	0.305981	0.115874	hyper
chr4	59927136	59928454	50	0.168104	0.582468	0.414364	hyper
chr4	125588498	125589886	34	0.197656	0.474073	0.276417	hyper
chr4	57927721	57929616	38	0.195665	0.483458	0.287792	hyper
chr4	146593380	146594048	50	0.217838	0.757218	0.53938	hyper
chr4	152144684	152146234	30	0.286884	0.599938	0.313054	hyper
chr4	46867516	46868662	35	0.166768	0.652239	0.485472	hyper
chr4	126409812	126411192	34	0.156923	0.232719	0.075796	hyper
chr4	144589289	144591533	34	0.155663	0.457915	0.302252	hyper
chr4	152198046	152199563	28	0.161355	0.657572	0.496217	hyper
chr4	55493104	55493739	31	0.169087	0.523163	0.354077	hyper
chr4	127034715	127036262	27	0.224987	0.700629	0.475642	hyper
chr4	94742116	94743139	32	0.169772	0.690586	0.520814	hyper
chr4	58047195	58048844	33	0.161299	0.619391	0.458092	hyper
chr4	140796596	140798183	28	0.197851	0.533596	0.335745	hyper
chr4	115590507	115591072	26	0.216403	0.515283	0.29888	hyper
chr4	41446155	41446763	34	0.151474	0.368221	0.216746	hyper
chr4	153161495	153162738	28	0.153318	0.707162	0.553844	hyper
chr4	134862402	134863656	23	0.234467	0.566121	0.331654	hyper
chr4	48420084	48420836	21	-0.151038	0.393622	0.54466	hypo
chr4	116512673	116513080	34	0.182254	0.592088	0.409835	hyper
chr4	124271759	124273155	28	0.177837	0.617627	0.439791	hyper
chr4	142800999	142802019	22	0.186429	0.340387	0.153958	hyper
chr4	140804386	140805038	23	0.180652	0.421969	0.241317	hyper
chr4	136521117	136521850	25	0.153307	0.603714	0.450408	hyper
chr4	131465996	131467403	19	0.185466	0.671356	0.48589	hyper
chr4	149640089	149641309	26	0.163892	0.674227	0.510335	hyper
chr4	147789230	147790626	28	0.175123	0.558415	0.383293	hyper
chr4	34981868	34982723	23	0.175366	0.628457	0.453091	hyper
chr4	152456360	152457841	18	0.187095	0.644316	0.457221	hyper
chr4	123669662	123670565	24	0.184291	0.659721	0.47543	hyper
chr4	131689577	131690356	23	0.151212	0.633409	0.482198	hyper
chr4	135283629	135284890	21	0.166139	0.542406	0.376267	hyper
chr4	116871755	116872806	14	-0.254169	0.482285	0.736455	hypo
chr4	153914791	153915544	23	0.172884	0.673038	0.500154	hyper
chr4	142498880	142499936	22	0.164786	0.629147	0.464361	hyper
chr4	138527917	138528547	14	0.205432	0.43139	0.225958	hyper
chr4	47124273	47124981	23	0.153816	0.770495	0.616679	hyper
chr4	54770929	54771995	23	0.203482	0.57597	0.372488	hyper
chr4	150211529	150212540	23	0.151123	0.661009	0.509886	hyper
chr4	57845229	57847385	22	0.160733	0.647022	0.486289	hyper
chr4	10799596	10800498	17	0.17349	0.610623	0.437134	hyper
chr4	99330163	99331202	21	0.153088	0.335227	0.182138	hyper
chr4	73435769	73436294	14	0.267094	0.60983	0.342736	hyper
chr4	98445104	98445913	23	0.172898	0.559393	0.386495	hyper
chr4	127663036	127663931	16	0.227781	0.488138	0.260357	hyper
chr4	136641534	136642571	19	0.151781	0.558021	0.406241	hyper
chr4	136639077	136640081	20	0.161327	0.668689	0.507362	hyper
chr4	131374878	131375188	19	0.160104	0.799082	0.638978	hyper
chr4	8587726	8587892	14	0.238564	0.656537	0.417974	hyper
chr4	142696883	142698024	19	0.162345	0.720424	0.558079	hyper
chr4	139111930	139112212	20	0.182079	0.677292	0.495213	hyper
chr4	134523917	134524455	11	0.192519	0.627884	0.435365	hyper
chr4	138383278	138383906	14	0.240399	0.604063	0.363664	hyper
chr4	8682299	8683934	14	0.179902	0.820562	0.64066	hyper
chr4	124576718	124577493	19	0.152049	0.555368	0.403319	hyper
chr4	126901122	126902201	20	0.154418	0.475749	0.321332	hyper
chr4	140318807	140319698	14	0.164616	0.610078	0.445462	hyper
chr4	19933674	19934897	13	0.16874	0.689959	0.521219	hyper
chr4	119942920	119944424	15	0.151495	0.627398	0.475903	hyper
chr4	118279414	118279990	13	0.175109	0.631395	0.456286	hyper
chr4	126988899	126989511	17	0.157775	0.698932	0.541157	hyper
chr4	134053856	134055087	13	0.196957	0.670474	0.473517	hyper
chr4	141277047	141278425	10	0.178846	0.400414	0.221568	hyper
chr4	130349186	130351042	12	0.163773	0.56848	0.404707	hyper
chr4	8572941	8573926	13	0.170632	0.62648	0.455848	hyper
chr4	132926376	132926767	12	0.159654	0.493631	0.333977	hyper
chr4	133898203	133898769	9	0.218456	0.345413	0.126957	hyper
chr4	53452233	53452566	12	0.167411	0.691855	0.524444	hyper
chr4	137469805	137469964	11	0.166181	0.235504	0.0693221	hyper
chr4	127647612	127648106	12	0.188571	0.374363	0.185792	hyper
chr4	142979493	142980028	13	0.171161	0.403516	0.232354	hyper
chr4	148220253	148220848	13	0.181003	0.703339	0.522337	hyper
chr4	59450013	59450507	11	0.159564	0.47009	0.310527	hyper
chr4	153512708	153513193	9	0.184043	0.613728	0.429685	hyper
chr4	99316009	99316689	9	0.167029	0.495948	0.328919	hyper
chr4	140897544	140898858	15	0.156931	0.574733	0.417803	hyper
chr4	151248581	151248923	13	0.170366	0.708896	0.538531	hyper
chr4	139798882	139799502	12	0.150157	0.30857	0.158413	hyper
chr4	142890457	142891259	15	0.157449	0.376326	0.218876	hyper
chr4	131171699	131172101	13	0.166671	0.714408	0.547737	hyper
chr4	134971442	134971870	9	0.168433	0.663315	0.494883	hyper
chr4	88452912	88454084	8	0.174094	0.605933	0.431838	hyper
chr4	139351955	139352360	13	0.172761	0.447165	0.274404	hyper
chr4	103293935	103294448	11	0.153368	0.450441	0.297072	hyper
chr4	123876980	123878137	12	0.173275	0.613468	0.440193	hyper
chr4	41045923	41046365	10	0.151159	0.566206	0.415046	hyper
chr4	131815383	131815828	8	0.169401	0.859631	0.69023	hyper
chr4	8166613	8167039	11	0.154357	0.56485	0.410493	hyper
chr4	141605529	141606182	11	0.15523	0.70377	0.548541	hyper
chr4	138382058	138382385	12	0.206905	0.523432	0.316527	hyper
chr4	142937751	142938604	8	0.159635	0.603141	0.443505	hyper
chr4	134228112	134228466	10	0.178527	0.699935	0.521408	hyper
chr4	124803992	124804271	8	0.181277	0.736104	0.554828	hyper
chr4	88407702	88408288	9	0.173043	0.730041	0.556999	hyper
chr4	129417483	129418024	9	0.156505	0.441546	0.28504	hyper
chr4	140651959	140653017	11	0.153681	0.722274	0.568593	hyper
chr4	8671911	8672525	9	0.154487	0.801336	0.64685	hyper
chr4	151723385	151723877	10	0.150802	0.489403	0.338601	hyper
chr4	57811808	57813267	8	0.173318	0.486687	0.313369	hyper
chr4	125486626	125487801	8	0.170489	0.641319	0.47083	hyper
chr4	139937223	139937981	8	0.150371	0.604339	0.453967	hyper
chr4	148959576	148960001	8	0.178394	0.602177	0.423783	hyper
chr4	95333103	95333949	9	0.155881	0.635817	0.479936	hyper
chr4	138014065	138014508	9	0.152244	0.588581	0.436338	hyper
chr4	139560092	139560428	10	0.201224	0.327127	0.125903	hyper
chr4	131699653	131699791	8	0.168762	0.732266	0.563504	hyper
chr5	4754259	4756301	52	0.237867	0.587996	0.35013	hyper
chr5	52759467	52760145	57	0.206828	0.71802	0.511192	hyper
chr5	143005658	143006245	56	0.235505	0.686249	0.450744	hyper
chr5	110909582	110910361	53	0.215662	0.447078	0.231416	hyper
chr5	74521900	74523000	39	0.248221	0.693672	0.445451	hyper
chr5	96402784	96403441	36	0.246049	0.796001	0.549953	hyper
chr5	138037626	138038728	41	-0.176416	0.226383	0.402798	hypo
chr5	149631449	149632822	33	0.243839	0.617461	0.373622	hyper
chr5	129056524	129059020	39	0.212453	0.476765	0.264312	hyper
chr5	30924320	30924773	38	0.249386	0.488301	0.238915	hyper
chr5	120109439	120111766	35	0.213533	0.325336	0.111802	hyper
chr5	120807726	120809169	34	0.213952	0.523483	0.309531	hyper
chr5	141178532	141179295	22	0.249561	0.760044	0.510484	hyper
chr5	121335838	121339339	34	0.173904	0.594932	0.421028	hyper
chr5	67615057	67618751	39	0.209947	0.510527	0.30058	hyper
chr5	117763233	117764594	32	0.221132	0.580668	0.359536	hyper
chr5	65016451	65019648	23	0.246533	0.563252	0.316719	hyper
chr5	42139945	42142109	24	0.23184	0.490268	0.258428	hyper
chr5	150155296	150157929	33	0.161755	0.716676	0.55492	hyper
chr5	102075083	102076672	34	0.186388	0.456368	0.26998	hyper
chr5	114000362	114001402	36	0.172657	0.395565	0.222908	hyper
chr5	107253822	107255368	36	0.154034	0.518559	0.364524	hyper
chr5	119459740	119460659	32	0.166455	0.707875	0.541421	hyper
chr5	120753119	120754601	31	0.233085	0.670367	0.437281	hyper
chr5	116532009	116533186	35	0.184518	0.522077	0.337559	hyper
chr5	110335890	110336362	36	0.26888	0.500774	0.231894	hyper
chr5	113054671	113055424	31	0.221027	0.646762	0.425735	hyper
chr5	128950284	128952111	28	0.184044	0.465236	0.281192	hyper
chr5	22907846	22909911	19	0.245161	0.679327	0.434166	hyper
chr5	35722623	35726274	28	0.236102	0.421328	0.185226	hyper
chr5	120173379	120175006	24	0.201608	0.688658	0.487051	hyper
chr5	113775214	113776895	47	0.224878	0.574569	0.349691	hyper
chr5	114688621	114689839	31	0.153472	0.673907	0.520435	hyper
chr5	128200758	128201581	16	0.22548	0.537797	0.312317	hyper
chr5	38221838	38223480	28	0.165063	0.235017	0.0699534	hyper
chr5	112848100	112849136	28	0.170413	0.636623	0.46621	hyper
chr5	148037026	148038235	25	0.15991	0.54465	0.38474	hyper
chr5	115372497	115373527	26	0.160873	0.53042	0.369546	hyper
chr5	148754851	148755828	29	0.160359	0.587365	0.427005	hyper
chr5	100996175	100998686	26	0.197112	0.607204	0.410092	hyper
chr5	116894465	116894877	30	0.242856	0.622133	0.379277	hyper
chr5	124327615	124328409	20	0.181424	0.580926	0.399502	hyper
chr5	91947718	91948815	21	0.154959	0.291351	0.136392	hyper
chr5	151267495	151268958	22	0.176523	0.662347	0.485824	hyper
chr5	33871779	33872837	23	0.177544	0.492302	0.314758	hyper
chr5	123224258	123225016	25	0.16322	0.763223	0.600003	hyper
chr5	116489620	116490615	21	0.198521	0.712562	0.514041	hyper
chr5	122416819	122417339	19	0.181251	0.53947	0.35822	hyper
chr5	112698058	112698660	27	0.186908	0.662314	0.475406	hyper
chr5	92657547	92658829	23	0.167366	0.691725	0.524359	hyper
chr5	136217798	136219067	20	0.17084	0.736666	0.565826	hyper
chr5	67192739	67194351	23	0.155821	0.655434	0.499613	hyper
chr5	105410437	105412296	27	0.160015	0.467245	0.30723	hyper
chr5	117021102	117021882	28	0.162621	0.417093	0.254472	hyper
chr5	104475023	104475398	16	0.161541	0.458984	0.297443	hyper
chr5	136879248	136879869	25	0.173659	0.723426	0.549766	hyper
chr5	120087661	120088599	20	0.228108	0.639791	0.411683	hyper
chr5	135463147	135464140	22	0.174504	0.518953	0.344449	hyper
chr5	114238874	114241484	20	0.1521	0.543616	0.391517	hyper
chr5	149796300	149797023	21	0.197551	0.418535	0.220985	hyper
chr5	34336125	34337712	21	0.163744	0.580943	0.417199	hyper
chr5	144055317	144055879	17	0.177087	0.328527	0.15144	hyper
chr5	125484319	125484974	23	0.154349	0.365437	0.211089	hyper
chr5	101077230	101078357	23	0.153007	0.456718	0.30371	hyper
chr5	151755977	151756547	21	0.186675	0.515291	0.328616	hyper
chr5	112271681	112273391	22	0.180041	0.693623	0.513583	hyper
chr5	117996730	117997175	24	0.165799	0.733464	0.567665	hyper
chr5	116871841	116872478	22	0.15294	0.645615	0.492675	hyper
chr5	118981896	118982927	22	0.187007	0.682259	0.495252	hyper
chr5	54572246	54572959	20	0.154219	0.451055	0.296836	hyper
chr5	67610148	67612942	18	0.207207	0.49195	0.284743	hyper
chr5	135954312	135955124	15	0.1705	0.655429	0.484928	hyper
chr5	93472149	93472719	13	0.246753	0.57842	0.331667	hyper
chr5	149802205	149802867	18	0.159137	0.827629	0.668492	hyper
chr5	115267199	115268972	15	0.171637	0.701265	0.529628	hyper
chr5	145268234	145269231	19	0.151045	0.41575	0.264706	hyper
chr5	65081599	65083788	21	0.152274	0.731049	0.578775	hyper
chr5	17866730	17867478	14	0.167669	0.625629	0.45796	hyper
chr5	120843507	120845117	19	0.150403	0.610896	0.460493	hyper
chr5	113056636	113057319	24	0.157844	0.566823	0.408979	hyper
chr5	44636880	44638154	14	0.174746	0.630009	0.455263	hyper
chr5	103812516	103813367	15	0.178432	0.785708	0.607275	hyper
chr5	129074810	129076158	17	0.159923	0.606126	0.446203	hyper
chr5	149843383	149843979	14	0.169837	0.67216	0.502324	hyper
chr5	138010996	138011526	17	0.15163	0.220474	0.0688441	hyper
chr5	91569972	91570545	15	0.1987	0.737661	0.538961	hyper
chr5	104355272	104355867	13	-0.157966	0.563333	0.721299	hypo
chr5	125620713	125621276	16	0.168282	0.617554	0.449272	hyper
chr5	132090751	132091908	13	0.173931	0.496848	0.322917	hyper
chr5	135584274	135584964	14	0.162364	0.451431	0.289067	hyper
chr5	136349082	136349908	19	0.150992	0.474787	0.323795	hyper
chr5	115226351	115226738	11	0.180917	0.618539	0.437622	hyper
chr5	143926710	143927199	16	0.152675	0.490142	0.337466	hyper
chr5	125887561	125888370	12	0.178598	0.623303	0.444705	hyper
chr5	135421939	135422236	20	0.170838	0.688884	0.518046	hyper
chr5	139296261	139296812	12	0.161851	0.416296	0.254444	hyper
chr5	147490425	147491217	14	0.186884	0.705852	0.518968	hyper
chr5	101968078	101969265	18	0.150392	0.31454	0.164147	hyper
chr5	119536947	119537653	14	0.1507	0.361964	0.211264	hyper
chr5	113773624	113774218	14	0.185506	0.540569	0.355063	hyper
chr5	98681497	98682134	10	0.162084	0.631371	0.469287	hyper
chr5	117039725	117040260	11	0.166714	0.779377	0.612663	hyper
chr5	64215395	64216761	14	0.154227	0.756116	0.601888	hyper
chr5	116630946	116631938	14	0.162976	0.473558	0.310582	hyper
chr5	144143897	144144378	11	0.165459	0.662473	0.497014	hyper
chr5	93113161	93114342	10	0.155558	0.493598	0.33804	hyper
chr5	113437393	113438918	11	0.167989	0.715545	0.547556	hyper
chr5	97221479	97222118	14	0.172307	0.460562	0.288255	hyper
chr5	100470197	100470813	9	0.176622	0.63395	0.457328	hyper
chr5	34276608	34277670	9	0.158717	0.727389	0.568672	hyper
chr5	104401847	104402279	14	0.16202	0.468408	0.306387	hyper
chr5	118964540	118964917	10	0.207939	0.59273	0.384791	hyper
chr5	121467891	121468876	13	0.154187	0.678739	0.524552	hyper
chr5	77445470	77445727	8	0.200142	0.583462	0.38332	hyper
chr5	35717753	35719864	15	0.174872	0.486875	0.312003	hyper
chr5	33970260	33971077	9	0.177428	0.68809	0.510662	hyper
chr5	77085834	77086207	9	0.171398	0.744845	0.573446	hyper
chr5	149190575	149191418	11	0.153287	0.591914	0.438626	hyper
chr5	137098454	137098766	9	0.170334	0.460608	0.290274	hyper
chr5	117798486	117798735	13	0.150184	0.710907	0.560723	hyper
chr5	130554293	130554896	10	0.153428	0.693171	0.539743	hyper
chr5	122041914	122042642	10	0.155491	0.535096	0.379605	hyper
chr5	117805966	117806239	9	0.159582	0.37609	0.216508	hyper
chr5	3926274	3927524	9	0.150689	0.792201	0.641512	hyper
chr5	122583095	122583476	11	0.151999	0.645854	0.493856	hyper
chr5	116183418	116184063	8	0.166589	0.550276	0.383687	hyper
chr5	103791853	103792482	9	0.158137	0.66496	0.506822	hyper
chr5	122603919	122604847	11	0.155019	0.694475	0.539456	hyper
chr5	67994388	67996648	8	0.19222	0.776431	0.584211	hyper
chr5	151477457	151478842	9	0.151624	0.500815	0.349191	hyper
chr5	124424872	124425335	8	0.17085	0.447125	0.276275	hyper
chr5	121103990	121105369	8	0.16378	0.722545	0.558765	hyper
chr5	76567849	76568788	10	0.157485	0.50547	0.347984	hyper
chr5	118810779	118811164	12	0.160416	0.556078	0.395662	hyper
chr5	145622326	145622510	9	-0.15032	0.614002	0.764322	hypo
chr5	113763302	113763587	10	0.151747	0.526596	0.374849	hyper
chr5	122961384	122961864	10	0.167355	0.558961	0.391606	hyper
chr5	118987007	118988246	10	0.161045	0.790327	0.629283	hyper
chr5	120077292	120077489	10	0.21896	0.449421	0.230461	hyper
chr5	73257840	73258734	8	0.199595	0.556568	0.356973	hyper
chr5	84843835	84844556	8	0.185758	0.442815	0.257057	hyper
chr5	118315676	118316604	8	0.153407	0.732388	0.578981	hyper
chr5	116896776	116896873	10	0.221285	0.520879	0.299594	hyper
chr5	120897823	120898091	9	0.189034	0.607529	0.418495	hyper
chr5	119587446	119587686	8	0.15071	0.708732	0.558022	hyper
chr5	118803496	118804181	8	0.158617	0.526675	0.368058	hyper
chr6	122576813	122579341	68	0.256921	0.728923	0.472002	hyper
chr6	48578803	48579754	66	0.241141	0.383492	0.142351	hyper
chr6	85075570	85076735	54	0.231209	0.594048	0.362839	hyper
chr6	72462086	72463399	40	0.230721	0.415631	0.18491	hyper
chr6	47893326	47893862	32	0.198861	0.364007	0.165146	hyper
chr6	47892354	47893072	25	0.246192	0.459018	0.212826	hyper
chr6	136419175	136421690	37	0.236672	0.622336	0.385664	hyper
chr6	112438672	112439263	37	0.15618	0.385014	0.228833	hyper
chr6	67063711	67064721	25	0.23771	0.509007	0.271297	hyper
chr6	38875932	38876869	30	-0.151768	0.554789	0.706557	hypo
chr6	126970562	126972513	35	0.15207	0.516939	0.364869	hyper
chr6	52266906	52268103	29	0.168227	0.339785	0.171558	hyper
chr6	67483922	67484819	18	0.228823	0.336325	0.107502	hyper
chr6	140286348	140287604	22	0.184506	0.67184	0.487335	hyper
chr6	134055598	134056662	26	0.16775	0.688256	0.520506	hyper
chr6	90182819	90183471	42	0.168949	0.498264	0.329315	hyper
chr6	38871001	38873128	30	0.158871	0.750158	0.591287	hyper
chr6	145251188	145251974	24	0.177119	0.489694	0.312575	hyper
chr6	4843355	4844347	20	0.24345	0.767323	0.523873	hyper
chr6	65099227	65101241	28	0.168056	0.47775	0.309693	hyper
chr6	122559156	122560030	23	0.15018	0.506462	0.356282	hyper
chr6	136416108	136417804	26	0.207904	0.401687	0.193783	hyper
chr6	52155642	52156263	31	-0.150287	0.362231	0.512518	hypo
chr6	51345296	51346781	22	0.171015	0.67875	0.507735	hyper
chr6	120773081	120774066	10	-0.216371	0.331208	0.547579	hypo
chr6	124948047	124949215	18	0.155606	0.426471	0.270866	hyper
chr6	100292052	100294388	21	0.178326	0.747673	0.569347	hyper
chr6	54276106	54276551	17	0.18865	0.557818	0.369168	hyper
chr6	52239556	52240560	14	0.233317	0.483318	0.250002	hyper
chr6	51383638	51384381	19	0.178095	0.578787	0.400692	hyper
chr6	51218902	51219960	17	0.192577	0.502889	0.310312	hyper
chr6	91656046	91657265	21	0.151701	0.650504	0.498804	hyper
chr6	39380060	39381177	19	0.154177	0.740384	0.586206	hyper
chr6	134513852	134515710	11	0.210046	0.447412	0.237366	hyper
chr6	37681615	37682954	18	0.155048	0.626132	0.471085	hyper
chr6	85327116	85328681	17	0.160935	0.562762	0.401826	hyper
chr6	72774086	72774646	10	0.209478	0.677617	0.468138	hyper
chr6	37553082	37555088	14	0.181253	0.650034	0.468781	hyper
chr6	17229103	17230600	13	0.174017	0.902685	0.728668	hyper
chr6	37542063	37542931	17	0.155478	0.622602	0.467124	hyper
chr6	72338212	72338808	11	0.190885	0.737171	0.546287	hyper
chr6	49757239	49758302	15	0.159146	0.690986	0.53184	hyper
chr6	117813902	117814378	10	0.168325	0.642938	0.474613	hyper
chr6	89185912	89186397	16	0.154016	0.611437	0.457421	hyper
chr6	133983752	133984374	11	0.158785	0.607457	0.448672	hyper
chr6	143107552	143108300	10	0.173278	0.792442	0.619163	hyper
chr6	28374514	28375012	8	0.173283	0.519383	0.3461	hyper
chr6	127715133	127716159	10	0.152232	0.549449	0.397217	hyper
chr6	127281022	127281552	9	0.215715	0.591514	0.375799	hyper
chr6	57742335	57743477	13	0.152612	0.859781	0.70717	hyper
chr6	58856561	58856771	13	0.152308	0.525689	0.37338	hyper
chr6	115627150	115627393	8	0.177127	0.538442	0.361316	hyper
chr6	6797089	6797989	9	0.205769	0.470225	0.264456	hyper
chr6	27469550	27470074	10	0.151726	0.778312	0.626587	hyper
chr6	145068436	145069400	10	0.189002	0.524829	0.335827	hyper
chr6	103462831	103463653	10	0.155781	0.615633	0.459853	hyper
chr6	136862048	136862293	11	0.160534	0.526689	0.366156	hyper
chr6	4551885	4552274	8	0.191907	0.713241	0.521334	hyper
chr6	100362716	100363760	10	0.154164	0.763238	0.609074	hyper
chr6	25638510	25638711	9	0.168009	0.384161	0.216152	hyper
chr6	52626136	52627730	9	0.173589	0.704251	0.530662	hyper
chr6	54889742	54890648	10	0.150342	0.663453	0.513111	hyper
chr6	118702295	118702858	8	0.152809	0.684514	0.531705	hyper
chr6	124622105	124623028	8	0.157326	0.637995	0.48067	hyper
chr6	113839796	113840186	9	0.197884	0.605592	0.407708	hyper
chr6	4699363	4700059	8	0.163983	0.51519	0.351207	hyper
chr6	29475395	29475956	8	0.151314	0.567199	0.415885	hyper
chr6	114233384	114234070	8	0.177188	0.466919	0.289731	hyper
chr7	114352620	114354396	216	0.224776	0.515618	0.290842	hyper
chr7	17468822	17471808	217	0.194245	0.464358	0.270112	hyper
chr7	150644840	150645903	117	0.164182	0.35984	0.195658	hyper
chr7	25370520	25371137	59	0.2893	0.739361	0.450061	hyper
chr7	51716813	51717895	89	0.176072	0.706737	0.530665	hyper
chr7	25216306	25218240	92	0.172997	0.770702	0.597705	hyper
chr7	13534643	13536026	47	0.262404	0.64859	0.386186	hyper
chr7	150630666	150631763	77	0.169086	0.25847	0.0893848	hyper
chr7	19650545	19651338	61	0.151111	0.502266	0.351154	hyper
chr7	80467411	80469436	32	0.236962	0.689051	0.452089	hyper
chr7	4781768	4783963	45	0.190177	0.712234	0.522057	hyper
chr7	142602694	142604408	33	0.272479	0.655333	0.382854	hyper
chr7	16744067	16745242	51	0.182224	0.370072	0.187848	hyper
chr7	105259672	105260933	38	0.171027	0.436515	0.265488	hyper
chr7	75408791	75409868	43	0.193589	0.36683	0.173241	hyper
chr7	4478376	4478792	27	0.260117	0.54743	0.287313	hyper
chr7	4102599	4103345	39	0.152671	0.342295	0.189624	hyper
chr7	52426881	52427766	34	0.1802	0.717829	0.537628	hyper
chr7	106617383	106617707	38	0.160883	0.224651	0.0637679	hyper
chr7	30577855	30578429	40	0.168925	0.70653	0.537605	hyper
chr7	38474427	38475562	28	0.179014	0.708859	0.529845	hyper
chr7	3218172	3219102	33	0.164653	0.412029	0.247376	hyper
chr7	51888211	51889398	39	0.153996	0.48006	0.326064	hyper
chr7	26510764	26511641	23	-0.204643	0.619657	0.824299	hypo
chr7	20443020	20443532	28	0.191973	0.566055	0.374082	hyper
chr7	20276768	20278304	30	0.236609	0.765817	0.529209	hyper
chr7	135152688	135153722	31	0.16853	0.721086	0.552555	hyper
chr7	56598095	56599706	34	0.152896	0.415753	0.262857	hyper
chr7	70969460	70971223	21	0.269187	0.741857	0.47267	hyper
chr7	38353772	38354442	30	0.187985	0.760339	0.572354	hyper
chr7	86274585	86275622	30	0.167356	0.41144	0.244084	hyper
chr7	31909832	31911008	24	0.216595	0.739305	0.522709	hyper
chr7	26666587	26668797	21	0.217152	0.483712	0.26656	hyper
chr7	52887952	52888321	30	0.162441	0.598985	0.436545	hyper
chr7	16730880	16732477	28	0.163516	0.501081	0.337565	hyper
chr7	28150443	28151655	26	0.159758	0.564258	0.404499	hyper
chr7	25372006	25373019	23	0.216339	0.360435	0.144096	hyper
chr7	148273575	148274669	28	0.179955	0.443445	0.26349	hyper
chr7	77263302	77264479	29	0.179664	0.543607	0.363943	hyper
chr7	31617231	31618260	22	0.212559	0.67629	0.463732	hyper
chr7	72301902	72303015	18	0.245791	0.430932	0.185142	hyper
chr7	28058821	28059241	29	0.196443	0.556521	0.360079	hyper
chr7	139159008	139159402	26	0.153467	0.37128	0.217812	hyper
chr7	86760719	86762330	27	0.16078	0.436301	0.275521	hyper
chr7	36776604	36778084	19	0.203252	0.64714	0.443888	hyper
chr7	29479003	29480502	18	0.198908	0.461277	0.262369	hyper
chr7	52743094	52743585	15	0.207754	0.749006	0.541252	hyper
chr7	3425180	3425714	24	0.192715	0.574107	0.381392	hyper
chr7	31576325	31577177	26	0.168419	0.705762	0.537344	hyper
chr7	29053770	29054171	17	0.184716	0.548405	0.363689	hyper
chr7	78600723	78603292	25	0.176264	0.700156	0.523892	hyper
chr7	36707446	36708274	21	0.168574	0.592597	0.424022	hyper
chr7	86420032	86422050	24	0.155611	0.634905	0.479294	hyper
chr7	20004429	20005327	20	0.161099	0.570121	0.409022	hyper
chr7	4964747	4965448	16	0.166776	0.552241	0.385465	hyper
chr7	125634200	125634474	23	0.158961	0.412408	0.253447	hyper
chr7	4923882	4925108	21	0.153196	0.604528	0.451332	hyper
chr7	25284177	25284669	21	0.165478	0.468207	0.302728	hyper
chr7	3365394	3365990	13	0.197711	0.414642	0.216931	hyper
chr7	88972662	88973175	9	0.276627	0.55082	0.274193	hyper
chr7	4493042	4493984	20	0.156281	0.643842	0.487561	hyper
chr7	75624354	75625078	23	0.166844	0.662523	0.495679	hyper
chr7	125422330	125424762	22	0.168111	0.718015	0.549904	hyper
chr7	77435104	77436938	20	0.154795	0.724121	0.569326	hyper
chr7	105960052	105961116	17	0.150665	0.603806	0.453141	hyper
chr7	117267735	117268729	13	0.155793	0.539861	0.384068	hyper
chr7	28018795	28019431	12	0.177268	0.648386	0.471118	hyper
chr7	108967386	108968137	13	0.151149	0.607995	0.456846	hyper
chr7	88852408	88853560	12	0.195371	0.787473	0.592101	hyper
chr7	105638733	105639695	12	0.164365	0.72937	0.565005	hyper
chr7	145587630	145588332	12	0.155108	0.653976	0.498868	hyper
chr7	28458299	28458626	10	0.184988	0.443602	0.258613	hyper
chr7	106616263	106616806	16	0.170152	0.240722	0.0705694	hyper
chr7	135087782	135088216	16	0.150869	0.484682	0.333812	hyper
chr7	17645980	17646657	13	0.163793	0.448964	0.285171	hyper
chr7	4472346	4473085	15	0.162881	0.458318	0.295437	hyper
chr7	37959777	37960547	18	0.151767	0.737364	0.585597	hyper
chr7	86376955	86377590	14	0.153934	0.649165	0.495231	hyper
chr7	151864382	151864497	15	0.186789	0.381417	0.194628	hyper
chr7	73593546	73594164	16	0.153404	0.7123	0.558895	hyper
chr7	29164918	29165479	9	0.157672	0.734339	0.576667	hyper
chr7	25423875	25424399	13	0.207207	0.513132	0.305925	hyper
chr7	87332458	87332711	11	0.162092	0.786481	0.624388	hyper
chr7	36693599	36694492	15	0.173182	0.718896	0.545714	hyper
chr7	35390937	35391384	16	0.150335	0.678334	0.527999	hyper
chr7	26092485	26093401	10	0.177934	0.677482	0.499547	hyper
chr7	71413541	71413784	14	0.156406	0.686766	0.53036	hyper
chr7	80788789	80790322	13	0.155567	0.652035	0.496468	hyper
chr7	119833139	119834510	15	0.154537	0.499754	0.345217	hyper
chr7	64844727	64845412	9	0.176015	0.585829	0.409814	hyper
chr7	117769319	117769590	11	0.167385	0.508639	0.341254	hyper
chr7	80537922	80538991	11	0.159248	0.670183	0.510934	hyper
chr7	125420696	125421424	16	0.164278	0.735804	0.571526	hyper
chr7	73644717	73646420	10	0.154613	0.788049	0.633437	hyper
chr7	35594878	35595743	9	0.166944	0.495184	0.328241	hyper
chr7	30224193	30224541	10	0.162608	0.735377	0.572769	hyper
chr7	29441618	29442333	8	0.161426	0.806818	0.645392	hyper
chr7	134416479	134416790	8	0.162864	0.458726	0.295862	hyper
chr7	52620359	52621302	8	0.155366	0.591236	0.43587	hyper
chr7	77129929	77131217	9	0.159123	0.692666	0.533543	hyper
chr8	72404706	72406720	252	0.1518	0.300061	0.14826	hyper
chr8	74215375	74218221	129	0.267875	0.398223	0.130348	hyper
chr8	86191844	86192927	84	0.258757	0.530751	0.271994	hyper
chr8	124859798	124860570	99	-0.152093	0.589805	0.741898	hypo
chr8	124276869	124277655	69	0.163198	0.688052	0.524854	hyper
chr8	86385564	86387057	37	0.220707	0.461555	0.240848	hyper
chr8	72635279	72635930	40	0.180939	0.442974	0.262035	hyper
chr8	74224761	74225795	45	0.234874	0.5296	0.294726	hyper
chr8	122536436	122538048	40	0.162649	0.725483	0.562834	hyper
chr8	86296492	86298072	37	0.188858	0.343523	0.154665	hyper
chr8	87534951	87535513	42	0.15835	0.348399	0.190049	hyper
chr8	117683235	117684302	36	0.196319	0.316774	0.120455	hyper
chr8	109128681	109130619	27	0.210502	0.508859	0.298357	hyper
chr8	35751852	35753075	35	0.275531	0.381617	0.106085	hyper
chr8	123541702	123542577	29	0.185533	0.714271	0.528739	hyper
chr8	48848452	48849800	29	0.163496	0.708256	0.54476	hyper
chr8	19535562	19536250	38	0.151178	0.299146	0.147969	hyper
chr8	122418263	122420135	21	0.264558	0.687267	0.422709	hyper
chr8	86544978	86545893	35	0.154426	0.383528	0.229102	hyper
chr8	120196672	120197866	30	0.173759	0.46486	0.291101	hyper
chr8	122792522	122793291	28	0.161733	0.639748	0.478015	hyper
chr8	47059138	47060063	21	0.173788	0.841168	0.66738	hyper
chr8	73268973	73269509	27	0.169099	0.645654	0.476555	hyper
chr8	44392006	44392926	32	0.18266	0.498342	0.315682	hyper
chr8	90507713	90509164	25	0.159891	0.615358	0.455467	hyper
chr8	28076516	28077848	25	0.191493	0.753479	0.561986	hyper
chr8	89280991	89281699	26	0.166021	0.51476	0.348739	hyper
chr8	91425821	91427289	25	0.166252	0.732686	0.566433	hyper
chr8	26433948	26434652	22	0.213977	0.506438	0.292461	hyper
chr8	94093144	94094915	21	0.164431	0.708202	0.543771	hyper
chr8	9977100	9977381	15	-0.174792	0.249493	0.424285	hypo
chr8	35793907	35795923	22	0.167987	0.40505	0.237064	hyper
chr8	122714684	122715603	23	0.163897	0.723626	0.55973	hyper
chr8	123567678	123568256	18	0.157627	0.624476	0.466849	hyper
chr8	49243473	49245408	21	0.181941	0.618679	0.436738	hyper
chr8	59098082	59099259	27	0.158281	0.410614	0.252332	hyper
chr8	11726402	11726983	16	0.202688	0.615647	0.412959	hyper
chr8	111344177	111344897	16	0.243085	0.409742	0.166657	hyper
chr8	12427510	12428209	22	0.152018	0.482186	0.330168	hyper
chr8	124634151	124635059	26	0.162997	0.665112	0.502115	hyper
chr8	47374207	47374793	14	0.203605	0.670834	0.467229	hyper
chr8	35342860	35343749	21	0.159575	0.588283	0.428708	hyper
chr8	73899392	73899785	17	0.164844	0.375883	0.211038	hyper
chr8	80945381	80946062	15	0.177612	0.624415	0.446803	hyper
chr8	36248127	36249206	14	0.200411	0.677436	0.477026	hyper
chr8	29704385	29705039	19	0.167587	0.664296	0.496709	hyper
chr8	91548174	91549359	16	0.15106	0.439657	0.288596	hyper
chr8	127318938	127320011	14	0.155338	0.631923	0.476585	hyper
chr8	114456257	114456924	14	0.168102	0.568295	0.400193	hyper
chr8	49925598	49926459	12	0.172735	0.773728	0.600993	hyper
chr8	38055712	38055889	11	-0.153195	0.351091	0.504286	hypo
chr8	26555484	26556844	13	0.167601	0.695758	0.528157	hyper
chr8	129081161	129081741	15	0.15732	0.672146	0.514826	hyper
chr8	41948508	41949099	9	0.182156	0.49316	0.311004	hyper
chr8	88225159	88225376	11	0.15547	0.560273	0.404804	hyper
chr8	106772703	106773342	8	0.189472	0.574937	0.385464	hyper
chr8	109202618	109203647	11	0.1545	0.568616	0.414115	hyper
chr8	3277994	3278537	9	0.201242	0.418361	0.217119	hyper
chr8	26631877	26632546	10	0.173636	0.489765	0.316129	hyper
chr8	96695262	96695508	10	0.158033	0.522643	0.364609	hyper
chr8	32283142	32285704	10	-0.151818	0.565893	0.717711	hypo
chr8	36267930	36268296	13	0.161507	0.56988	0.408373	hyper
chr8	121876712	121876984	10	0.165644	0.526186	0.360542	hyper
chr8	11094652	11095532	13	0.16589	0.639329	0.473439	hyper
chr8	36424399	36424749	12	0.16613	0.739731	0.5736	hyper
chr8	34751570	34751849	8	0.19054	0.449126	0.258586	hyper
chr8	87083643	87083957	8	0.163719	0.596304	0.432585	hyper
chr8	63369828	63370072	8	0.179468	0.609828	0.43036	hyper
chr8	113117055	113117649	8	0.167303	0.692471	0.525168	hyper
chr8	3280180	3280537	9	0.167839	0.37714	0.2093	hyper
chr8	47925589	47925922	10	0.153511	0.856465	0.702954	hyper
chr8	73322452	73322833	9	0.181585	0.624238	0.442653	hyper
chr8	125682041	125682620	9	0.170374	0.517407	0.347032	hyper
chr8	37673978	37674804	9	0.18756	0.429402	0.241842	hyper
chr8	123897735	123898168	8	0.15737	0.588205	0.430835	hyper
chr8	120376598	120377102	8	0.151321	0.776104	0.624783	hyper
chr8	11088679	11089520	9	0.152565	0.647058	0.494493	hyper
chr8	111135128	111135402	8	0.156211	0.571602	0.415391	hyper
chr9	56467450	56469535	97	0.215848	0.670937	0.455089	hyper
chr9	58706772	58708027	53	0.198771	0.55865	0.359879	hyper
chr9	96436851	96437930	39	0.259144	0.504589	0.245445	hyper
chr9	98765018	98765805	50	0.167997	0.505459	0.337462	hyper
chr9	61356951	61358496	39	0.242328	0.496701	0.254373	hyper
chr9	58159431	58159849	41	0.170829	0.547161	0.376332	hyper
chr9	21747839	21748970	57	0.179941	0.629406	0.449465	hyper
chr9	118971600	118972965	36	0.176565	0.622293	0.445728	hyper
chr9	63727793	63729009	35	0.225294	0.565801	0.340507	hyper
chr9	106128361	106129070	45	0.177658	0.41269	0.235032	hyper
chr9	119484434	119486970	40	0.174128	0.680646	0.506518	hyper
chr9	77894376	77895068	27	0.229576	0.692314	0.462738	hyper
chr9	96342084	96343236	22	0.258143	0.637267	0.379125	hyper
chr9	88961286	88961794	37	0.157368	0.592297	0.43493	hyper
chr9	78274412	78275941	25	0.210904	0.603938	0.393034	hyper
chr9	22887778	22889200	29	0.184799	0.597118	0.412319	hyper
chr9	95305616	95305907	28	0.192571	0.603478	0.410906	hyper
chr9	91286229	91289663	33	0.263759	0.33796	0.0742014	hyper
chr9	63682711	63684732	22	0.171592	0.647456	0.475865	hyper
chr9	115534419	115535789	25	0.19471	0.805678	0.610968	hyper
chr9	21795873	21796455	24	0.174167	0.810992	0.636826	hyper
chr9	59387684	59387963	25	0.159712	0.187116	0.0274034	hyper
chr9	115296535	115297053	20	0.19346	0.438445	0.244985	hyper
chr9	66653380	66654618	23	0.228408	0.688997	0.460589	hyper
chr9	42693295	42694642	30	0.184051	0.614905	0.430854	hyper
chr9	43854651	43855882	24	0.167109	0.490209	0.3231	hyper
chr9	87040364	87040939	14	0.226407	0.429079	0.202672	hyper
chr9	95454462	95456269	22	0.153006	0.582666	0.42966	hyper
chr9	72123678	72124084	8	0.356797	0.482767	0.12597	hyper
chr9	116082180	116083071	17	0.20506	0.607222	0.402162	hyper
chr9	98871799	98872923	17	0.174156	0.590978	0.416822	hyper
chr9	110716435	110717163	24	0.162234	0.676188	0.513955	hyper
chr9	115366186	115367833	22	0.163943	0.695939	0.531996	hyper
chr9	72647547	72649405	25	0.159094	0.649742	0.490647	hyper
chr9	78244228	78245389	14	0.198919	0.648831	0.449912	hyper
chr9	123388399	123388867	17	0.164484	0.370252	0.205768	hyper
chr9	41699250	41699930	12	0.187652	0.705519	0.517867	hyper
chr9	78243082	78243443	13	0.159415	0.420853	0.261438	hyper
chr9	78462233	78462890	14	0.174903	0.637954	0.463051	hyper
chr9	115355711	115356817	20	0.156297	0.751488	0.595191	hyper
chr9	42690075	42691183	19	0.185781	0.65328	0.467499	hyper
chr9	99699530	99700229	17	0.15283	0.375933	0.223103	hyper
chr9	91290634	91292948	15	0.297286	0.413067	0.115781	hyper
chr9	54133257	54134143	11	0.192468	0.600654	0.408186	hyper
chr9	91266308	91269832	13	0.170468	0.398793	0.228325	hyper
chr9	100982108	100983264	10	0.194667	0.722045	0.527379	hyper
chr9	21904998	21905946	11	0.168847	0.675896	0.507049	hyper
chr9	72639483	72640835	16	0.161607	0.452172	0.290564	hyper
chr9	31014324	31016463	9	0.209948	0.787316	0.577369	hyper
chr9	47343446	47344913	15	0.150221	0.779534	0.629313	hyper
chr9	48568438	48569507	14	0.170911	0.654436	0.483525	hyper
chr9	108595462	108596492	10	0.153023	0.433193	0.280171	hyper
chr9	115564199	115565093	12	0.168938	0.687094	0.518155	hyper
chr9	57108841	57109099	8	0.165309	0.447431	0.282122	hyper
chr9	96881122	96881830	12	0.152334	0.635486	0.483153	hyper
chr9	121700808	121701142	12	0.160116	0.605992	0.445875	hyper
chr9	71010585	71011541	13	0.180809	0.460394	0.279585	hyper
chr9	110237178	110237852	11	0.170055	0.571641	0.401586	hyper
chr9	64978171	64978505	8	0.162054	0.820621	0.658567	hyper
chr9	71015672	71016631	11	0.180434	0.667772	0.487338	hyper
chr9	80164961	80166150	9	0.181309	0.711906	0.530597	hyper
chr9	96262513	96263029	8	0.151073	0.778237	0.627164	hyper
chr9	40461053	40461295	9	0.172757	0.612562	0.439805	hyper
chr9	119909447	119910252	9	0.171219	0.599444	0.428225	hyper
chr9	78288048	78288879	10	0.152192	0.735174	0.582982	hyper
chr9	102170880	102171256	8	0.158045	0.601333	0.443288	hyper
chr9	120449723	120450050	10	0.15809	0.606041	0.44795	hyper
chr9	107303299	107303777	8	0.152239	0.475192	0.322954	hyper
chr9	118765280	118765852	8	0.163195	0.535457	0.372262	hyper
chr9	31028833	31029448	9	0.156699	0.628058	0.471359	hyper
chr9	71821352	71824003	9	0.15468	0.566116	0.411436	hyper
chr9	14337598	14338597	8	0.151522	0.68376	0.532238	hyper
chr10	67109325	67111684	32	0.412703	0.608757	0.196054	hyper
chr10	120130827	120132580	33	0.340616	0.717767	0.37715	hyper
chr10	10799674	10800894	57	0.167989	0.334463	0.166473	hyper
chr10	80923010	80924096	42	0.313352	0.578869	0.265517	hyper
chr10	98748879	98750508	33	0.299992	0.581002	0.28101	hyper
chr10	95066601	95068426	29	0.263314	0.60325	0.339936	hyper
chr10	77835015	77836660	38	0.18874	0.620166	0.431426	hyper
chr10	115834160	115835258	36	0.254757	0.697975	0.443218	hyper
chr10	116929852	116932119	31	0.224882	0.526526	0.301644	hyper
chr10	126246382	126247387	40	0.290951	0.626001	0.335051	hyper
chr10	43386592	43387805	37	0.288853	0.819353	0.530499	hyper
chr10	19537272	19539017	34	0.166698	0.55459	0.387892	hyper
chr10	84214966	84216815	35	0.190174	0.640324	0.450151	hyper
chr10	53469885	53470598	22	0.207298	0.449668	0.24237	hyper
chr10	120248811	120250006	29	0.160427	0.334838	0.174411	hyper
chr10	62828692	62830106	24	0.170812	0.697662	0.526851	hyper
chr10	50623514	50624383	22	0.231005	0.390154	0.159149	hyper
chr10	50627735	50629739	30	0.197783	0.474921	0.277138	hyper
chr10	80484881	80485403	29	0.159627	0.621969	0.462342	hyper
chr10	80933317	80933808	28	0.216616	0.54163	0.325015	hyper
chr10	80681255	80682016	26	0.152113	0.49554	0.343427	hyper
chr10	66375978	66377013	26	0.161656	0.679695	0.51804	hyper
chr10	59588157	59589876	27	0.166288	0.609418	0.44313	hyper
chr10	61776018	61777156	23	0.175342	0.567659	0.392316	hyper
chr10	25017631	25019390	29	0.15267	0.648313	0.495642	hyper
chr10	117530322	117531975	23	0.15395	0.734946	0.580996	hyper
chr10	12661490	12661904	21	0.150585	0.532831	0.382246	hyper
chr10	41284851	41285910	23	0.15456	0.710798	0.556238	hyper
chr10	30564702	30565973	19	0.185197	0.464394	0.279197	hyper
chr10	95142739	95143688	25	0.162179	0.697981	0.535802	hyper
chr10	22531334	22532519	22	0.150832	0.368505	0.217674	hyper
chr10	56156310	56158178	21	0.183691	0.565429	0.381739	hyper
chr10	12781995	12783382	22	0.190206	0.723855	0.53365	hyper
chr10	116399942	116400366	20	0.1582	0.672283	0.514083	hyper
chr10	43425513	43426351	21	0.196012	0.707191	0.511179	hyper
chr10	99493923	99494828	19	0.206166	0.666448	0.460282	hyper
chr10	44219505	44220674	22	0.16251	0.632535	0.470025	hyper
chr10	82417108	82417312	26	0.162143	0.824716	0.662573	hyper
chr10	77141112	77142898	17	0.162115	0.568279	0.406164	hyper
chr10	10196804	10197692	19	0.176407	0.671869	0.495461	hyper
chr10	125385733	125386711	20	0.168521	0.580119	0.411598	hyper
chr10	8268456	8269447	16	0.15107	0.639887	0.488817	hyper
chr10	93144759	93145456	19	0.157743	0.786149	0.628406	hyper
chr10	83321693	83323542	15	0.15911	0.610345	0.451235	hyper
chr10	6135234	6136165	14	0.190908	0.649893	0.458985	hyper
chr10	41775009	41775273	19	0.22479	0.79438	0.56959	hyper
chr10	75950336	75951173	12	-0.154492	0.371866	0.526358	hypo
chr10	58685843	58686307	16	0.152762	0.419596	0.266834	hyper
chr10	127741129	127741768	8	-0.188161	0.530844	0.719004	hypo
chr10	69572505	69573440	15	0.15303	0.705863	0.552834	hyper
chr10	18037398	18037838	14	0.161151	0.494837	0.333686	hyper
chr10	24905824	24906982	12	0.209782	0.6766	0.466818	hyper
chr10	74443944	74444506	16	0.166221	0.656015	0.489793	hyper
chr10	94753942	94754513	13	0.183731	0.58783	0.404098	hyper
chr10	19082730	19083516	17	0.158963	0.250904	0.0919413	hyper
chr10	12267170	12268015	16	0.151297	0.55763	0.406334	hyper
chr10	79988564	79989416	12	0.161263	0.739508	0.578245	hyper
chr10	120229405	120230987	15	0.156649	0.542924	0.386275	hyper
chr10	40145266	40145759	16	0.197627	0.739637	0.54201	hyper
chr10	45008425	45008726	12	0.168084	0.48745	0.319366	hyper
chr10	60637721	60638259	13	0.195683	0.616866	0.421183	hyper
chr10	60542952	60543519	11	0.152355	0.440276	0.287921	hyper
chr10	116855337	116855952	16	0.197804	0.375715	0.177911	hyper
chr10	98742026	98742666	15	0.188021	0.622855	0.434833	hyper
chr10	120294459	120294889	14	0.169093	0.643064	0.47397	hyper
chr10	42692542	42693885	14	0.153651	0.501146	0.347495	hyper
chr10	82443255	82444155	13	0.154301	0.762648	0.608346	hyper
chr10	122703044	122703706	11	0.162459	0.428978	0.266519	hyper
chr10	95664417	95664904	9	0.186792	0.593406	0.406613	hyper
chr10	61383288	61384171	10	0.160933	0.544591	0.383657	hyper
chr10	60882707	60883480	10	0.171445	0.578286	0.406842	hyper
chr10	120136210	120136835	11	0.170986	0.791975	0.620988	hyper
chr10	119646737	119647222	10	0.192588	0.533467	0.340879	hyper
chr10	117522374	117523037	13	0.161242	0.721692	0.56045	hyper
chr10	79649652	79649874	12	0.16939	0.550308	0.380918	hyper
chr10	60394497	60395502	10	0.17353	0.553731	0.380201	hyper
chr10	120125794	120126225	13	0.162466	0.684875	0.522409	hyper
chr10	115912056	115912452	10	0.202784	0.477235	0.274451	hyper
chr10	19078670	19080119	12	0.180255	0.489529	0.309275	hyper
chr10	49980032	49981117	9	0.152019	0.735378	0.583358	hyper
chr10	41654896	41655934	12	0.160166	0.540968	0.380801	hyper
chr10	80034659	80035660	9	0.161026	0.475197	0.314171	hyper
chr10	25914984	25916798	9	0.15735	0.673387	0.516037	hyper
chr10	119881711	119882035	9	0.158239	0.783102	0.624863	hyper
chr10	66665404	66666619	10	0.172772	0.670018	0.497246	hyper
chr10	79460785	79461123	8	0.153514	0.535387	0.381873	hyper
chr10	67160578	67160902	13	0.171025	0.520848	0.349824	hyper
chr10	98203531	98204747	9	0.187059	0.714211	0.527152	hyper
chr10	120942680	120942891	11	0.18501	0.453262	0.268253	hyper
chr10	80943930	80944369	9	0.162366	0.527488	0.365122	hyper
chr10	20452694	20454981	8	0.155174	0.704205	0.549031	hyper
chr10	79016467	79016760	9	0.166239	0.54951	0.383271	hyper
chr10	68728249	68728590	11	0.163549	0.835948	0.672398	hyper
chr10	78055126	78055279	8	0.165312	0.668199	0.502888	hyper
chr10	69720172	69721674	8	0.163822	0.685007	0.521185	hyper
chr10	80926720	80926891	8	0.177972	0.441685	0.263713	hyper
chr10	42335400	42335799	9	0.180868	0.386296	0.205428	hyper
chr10	120935498	120935846	9	0.186004	0.514698	0.328695	hyper
chr10	98816537	98816884	8	0.193488	0.660029	0.466541	hyper
chr10	129849419	129849482	9	0.158653	0.735911	0.577258	hyper
chr10	42334680	42334940	8	0.177368	0.252545	0.0751769	hyper
chr11	58948024	58949718	135	0.185243	0.320806	0.135563	hyper
chr11	29724367	29725768	89	0.288104	0.520166	0.232062	hyper
chr11	102526463	102527770	130	0.161755	0.583767	0.422011	hyper
chr11	115195022	115196870	58	0.309503	0.544577	0.235074	hyper
chr11	48982511	48983287	56	0.259864	0.39369	0.133827	hyper
chr11	116766101	116768484	35	0.340565	0.568808	0.228243	hyper
chr11	35610959	35611606	56	0.153347	0.378918	0.225571	hyper
chr11	118364609	118365575	37	0.239298	0.426327	0.187029	hyper
chr11	116908642	116909720	31	0.203015	0.689019	0.486003	hyper
chr11	4963932	4964696	40	0.174986	0.817305	0.642319	hyper
chr11	88107381	88108321	33	0.349883	0.648156	0.298273	hyper
chr11	86391803	86393531	34	0.181233	0.635236	0.454003	hyper
chr11	75281072	75282185	38	0.164848	0.309242	0.144394	hyper
chr11	61024971	61026822	42	0.171802	0.514683	0.34288	hyper
chr11	100679875	100681142	36	0.174578	0.566375	0.391797	hyper
chr11	53291405	53292172	33	0.158493	0.504505	0.346011	hyper
chr11	4135825	4137082	37	0.150823	0.663173	0.512349	hyper
chr11	11937997	11939298	28	0.208457	0.435953	0.227496	hyper
chr11	99793342	99793757	35	0.202844	0.684802	0.481958	hyper
chr11	121691489	121691948	36	0.154057	0.637273	0.483215	hyper
chr11	108929731	108932362	41	0.196368	0.647773	0.451405	hyper
chr11	4340242	4341788	34	0.212391	0.693173	0.480782	hyper
chr11	87029066	87031674	25	-0.181478	0.54223	0.723708	hypo
chr11	114353557	114355499	28	0.199072	0.515324	0.316252	hyper
chr11	104546863	104547579	29	0.210338	0.458511	0.248173	hyper
chr11	23827075	23829639	26	0.155429	0.590755	0.435326	hyper
chr11	117461082	117462098	26	0.203802	0.517851	0.314049	hyper
chr11	103668327	103669887	24	0.196638	0.588293	0.391655	hyper
chr11	77787475	77788427	27	0.157875	0.57918	0.421305	hyper
chr11	108751788	108752540	25	0.207545	0.55934	0.351795	hyper
chr11	82802507	82804155	18	0.210418	0.548252	0.337834	hyper
chr11	84450275	84453139	22	0.195769	0.662969	0.4672	hyper
chr11	6799005	6800304	26	0.153244	0.682771	0.529527	hyper
chr11	60291583	60292120	22	0.209222	0.763071	0.553849	hyper
chr11	89890210	89891542	25	0.212099	0.738215	0.526116	hyper
chr11	114432553	114434603	24	0.189794	0.574758	0.384964	hyper
chr11	103672132	103672844	27	0.151805	0.720395	0.568589	hyper
chr11	107202612	107203769	22	0.190903	0.737547	0.546644	hyper
chr11	95657483	95657969	22	0.213512	0.416379	0.202868	hyper
chr11	96046486	96050171	16	0.234486	0.367431	0.132946	hyper
chr11	117467292	117468899	22	0.18535	0.530188	0.344838	hyper
chr11	68210732	68212701	19	0.174317	0.515039	0.340722	hyper
chr11	7943951	7946372	26	0.151346	0.660408	0.509062	hyper
chr11	45794350	45794599	21	0.175097	0.434219	0.259123	hyper
chr11	88664715	88665522	29	0.155201	0.656395	0.501193	hyper
chr11	88922368	88923265	13	0.223578	0.609937	0.386359	hyper
chr11	117263104	117264385	28	0.186417	0.513528	0.327111	hyper
chr11	101797521	101798311	19	0.185062	0.653541	0.468479	hyper
chr11	112659794	112660702	20	0.191416	0.715185	0.523768	hyper
chr11	96235427	96236560	26	0.184561	0.512352	0.327791	hyper
chr11	118462504	118463387	24	0.153397	0.63549	0.482093	hyper
chr11	32248798	32249844	15	0.178804	0.496354	0.31755	hyper
chr11	69598112	69599329	28	0.153993	0.45689	0.302897	hyper
chr11	16653578	16655245	23	0.150766	0.572535	0.421769	hyper
chr11	113069508	113070711	17	0.183192	0.634908	0.451717	hyper
chr11	5872633	5873739	19	0.15975	0.71747	0.55772	hyper
chr11	77794378	77795033	11	-0.157772	0.194487	0.352258	hypo
chr11	3763260	3763552	15	0.15964	0.606418	0.446778	hyper
chr11	60837069	60838285	13	0.169933	0.672952	0.503019	hyper
chr11	71856593	71857473	15	0.156188	0.578304	0.422117	hyper
chr11	57484287	57485285	17	0.154069	0.768743	0.614674	hyper
chr11	78564394	78564769	12	0.164814	0.500414	0.3356	hyper
chr11	5798082	5798648	15	0.163143	0.519278	0.356135	hyper
chr11	78943067	78943877	13	0.174496	0.696431	0.521934	hyper
chr11	82739536	82739897	18	0.150104	0.543235	0.393131	hyper
chr11	6964679	6965184	12	0.175223	0.262557	0.0873337	hyper
chr11	97465152	97465881	18	0.158637	0.620764	0.462127	hyper
chr11	97659528	97659886	15	0.153277	0.419183	0.265906	hyper
chr11	95377045	95377879	14	0.150648	0.581331	0.430683	hyper
chr11	94352849	94353269	10	0.173999	0.391068	0.21707	hyper
chr11	110288519	110289098	16	0.158556	0.627087	0.468531	hyper
chr11	28751309	28752426	11	0.15701	0.703388	0.546378	hyper
chr11	3549870	3550157	10	-0.16883	0.404525	0.573355	hypo
chr11	114651557	114651844	9	0.191559	0.737114	0.545556	hyper
chr11	95458164	95458503	14	0.151425	0.640085	0.488659	hyper
chr11	96836277	96837045	11	0.15202	0.772293	0.620274	hyper
chr11	82747055	82748632	11	0.161429	0.611197	0.449768	hyper
chr11	5907596	5907896	14	0.354975	0.63468	0.279705	hyper
chr11	113640171	113640842	15	0.1715	0.681062	0.509563	hyper
chr11	33742408	33742979	12	0.167411	0.596888	0.429477	hyper
chr11	45662900	45664172	10	0.191284	0.744142	0.552857	hyper
chr11	59824858	59826003	10	0.172446	0.702194	0.529749	hyper
chr11	53422957	53423821	12	0.162681	0.64451	0.481829	hyper
chr11	110503913	110504642	13	0.152642	0.389697	0.237056	hyper
chr11	35789729	35791131	14	0.157172	0.804593	0.647421	hyper
chr11	87799059	87799628	9	0.150198	0.54442	0.394222	hyper
chr11	87605432	87607274	9	0.163175	0.633676	0.470501	hyper
chr11	44499471	44499692	15	0.187706	0.764831	0.577124	hyper
chr11	53139138	53139680	8	0.159378	0.787488	0.628109	hyper
chr11	96588828	96590885	11	0.158618	0.617088	0.45847	hyper
chr11	48638561	48639747	12	0.152567	0.549669	0.397101	hyper
chr11	96864319	96864509	12	0.180155	0.732526	0.552371	hyper
chr11	89865006	89867046	9	0.157967	0.642139	0.484172	hyper
chr11	68714325	68714552	9	0.153755	0.442343	0.288587	hyper
chr11	79563504	79564700	9	0.151236	0.711083	0.559848	hyper
chr11	117321938	117323051	9	0.152995	0.492951	0.339956	hyper
chr11	77746064	77746726	8	0.214745	0.51792	0.303175	hyper
chr11	116856063	116856303	8	0.183243	0.486852	0.303609	hyper
chr11	51911632	51911799	9	0.164837	0.449115	0.284278	hyper
chr11	77748401	77749189	10	0.162558	0.636684	0.474126	hyper
chr11	5906292	5906464	10	0.312099	0.670773	0.358674	hyper
chr11	101025136	101025380	9	0.195909	0.452192	0.256283	hyper
chr11	44497491	44497840	10	0.184773	0.494149	0.309376	hyper
chr11	112637171	112638094	9	0.176352	0.713522	0.537169	hyper
chr11	3529649	3529997	8	0.150505	0.509209	0.358704	hyper
chr11	31866010	31866441	9	0.154445	0.733027	0.578582	hyper
chr11	52179462	52180080	9	0.152679	0.648348	0.495669	hyper
chr11	96959777	96960268	9	0.168928	0.537185	0.368257	hyper
chr12	74645392	74646699	60	0.261085	0.411772	0.150687	hyper
chr12	110270365	110272050	92	0.216945	0.605533	0.388588	hyper
chr12	104552516	104554990	56	0.199659	0.533458	0.333798	hyper
chr12	87554407	87556416	37	0.366202	0.597344	0.231142	hyper
chr12	19181788	19182656	64	0.189002	0.298523	0.109521	hyper
chr12	87810553	87811425	44	0.231737	0.732228	0.50049	hyper
chr12	105769253	105770600	32	0.249314	0.585872	0.336559	hyper
chr12	85292692	85293819	27	0.253458	0.656558	0.403099	hyper
chr12	74102713	74104758	35	0.249019	0.693264	0.444245	hyper
chr12	55169473	55169993	38	0.184417	0.554157	0.36974	hyper
chr12	20421827	20422987	48	0.150917	0.479099	0.328182	hyper
chr12	89592472	89593227	37	0.156508	0.467743	0.311235	hyper
chr12	11443912	11445437	40	0.209786	0.443559	0.233773	hyper
chr12	118397104	118398568	32	0.231535	0.333597	0.102062	hyper
chr12	82099462	82100881	42	0.162565	0.375279	0.212714	hyper
chr12	109556265	109556873	38	0.261983	0.403234	0.141251	hyper
chr12	109208100	109209275	34	0.212229	0.658425	0.446197	hyper
chr12	81114559	81116197	24	0.227469	0.554527	0.327057	hyper
chr12	70562473	70563771	32	0.187447	0.466748	0.279301	hyper
chr12	72394804	72396580	26	0.215046	0.588562	0.373516	hyper
chr12	118398940	118400088	23	0.221531	0.34333	0.121798	hyper
chr12	73181791	73183887	23	0.298884	0.631525	0.33264	hyper
chr12	57401934	57403378	30	0.170577	0.336998	0.166421	hyper
chr12	107122454	107123689	30	0.155566	0.654448	0.498882	hyper
chr12	8578807	8580400	39	0.154748	0.694753	0.540005	hyper
chr12	114426417	114426770	24	0.152789	0.608966	0.456177	hyper
chr12	80884811	80886504	24	0.164726	0.699359	0.534634	hyper
chr12	37833251	37834657	18	0.222742	0.51334	0.290598	hyper
chr12	107205856	107206694	26	0.173845	0.490824	0.31698	hyper
chr12	108265732	108266776	35	0.181189	0.636036	0.454847	hyper
chr12	8899403	8901761	20	0.161211	0.669321	0.50811	hyper
chr12	76410635	76412523	20	0.185427	0.644218	0.458791	hyper
chr12	107144729	107146692	26	0.159522	0.486315	0.326793	hyper
chr12	74638521	74639815	22	0.175177	0.569381	0.394204	hyper
chr12	106518433	106520114	27	0.155819	0.616739	0.460919	hyper
chr12	73703620	73705297	21	0.153775	0.670306	0.516532	hyper
chr12	81985373	81987715	25	0.177207	0.479048	0.301842	hyper
chr12	8309983	8310974	18	0.173872	0.488866	0.314994	hyper
chr12	77893505	77894331	19	0.235917	0.72074	0.484823	hyper
chr12	72677972	72678656	21	0.1517	0.334495	0.182795	hyper
chr12	100795959	100796647	16	0.184153	0.820503	0.636349	hyper
chr12	85379821	85380199	20	0.16051	0.259782	0.0992725	hyper
chr12	110768502	110769431	17	0.175364	0.493503	0.31814	hyper
chr12	106792152	106793468	22	0.150244	0.746043	0.595799	hyper
chr12	106996087	106997448	15	0.184235	0.584401	0.400166	hyper
chr12	103057814	103058535	14	0.152162	0.610927	0.458765	hyper
chr12	106095554	106096727	16	0.16325	0.725403	0.562153	hyper
chr12	71329049	71329511	12	0.154329	0.594234	0.439905	hyper
chr12	4881905	4882090	9	0.215562	0.769609	0.554047	hyper
chr12	74648545	74649131	14	0.162019	0.527771	0.365752	hyper
chr12	106808896	106811042	14	0.157341	0.675738	0.518397	hyper
chr12	81196517	81197931	17	0.164038	0.717063	0.553025	hyper
chr12	55168691	55168842	14	0.150143	0.299056	0.148913	hyper
chr12	85546420	85547091	15	0.15478	0.675107	0.520327	hyper
chr12	18860125	18860404	12	0.16426	0.33707	0.17281	hyper
chr12	112612591	112613390	13	0.159466	0.714172	0.554706	hyper
chr12	24485110	24485333	16	0.15289	0.258403	0.105514	hyper
chr12	87562219	87562641	9	0.202052	0.649466	0.447414	hyper
chr12	70341756	70342317	11	0.162373	0.646914	0.48454	hyper
chr12	51825312	51828149	15	0.161097	0.705071	0.543974	hyper
chr12	76947470	76947922	15	0.155875	0.775807	0.619932	hyper
chr12	84799228	84800559	12	0.168552	0.673534	0.504982	hyper
chr12	13128699	13129433	13	0.1591	0.645317	0.486217	hyper
chr12	66579500	66580287	12	0.159935	0.658625	0.498689	hyper
chr12	4170857	4171574	9	0.158388	0.759265	0.600877	hyper
chr12	107024271	107025118	8	0.158141	0.721643	0.563502	hyper
chr12	3815136	3815741	10	0.152043	0.705038	0.552995	hyper
chr12	57617680	57619754	9	0.184346	0.553511	0.369164	hyper
chr12	4039637	4040115	8	0.154292	0.525006	0.370714	hyper
chr12	85379164	85379394	9	0.163066	0.37548	0.212414	hyper
chr12	84739872	84740689	8	0.150505	0.817053	0.666549	hyper
chr12	114106673	114107289	10	0.155934	0.533359	0.377425	hyper
chr12	60234518	60234938	8	0.164806	0.663972	0.499166	hyper
chr12	78291762	78293092	10	0.154727	0.690738	0.53601	hyper
chr12	82991467	82992692	8	0.161695	0.793495	0.6318	hyper
chr12	19249919	19249981	9	0.167453	0.638745	0.471292	hyper
chr12	25259832	25260166	8	0.156107	0.626148	0.470042	hyper
chr13	45173800	45174736	46	0.281708	0.72342	0.441712	hyper
chr13	51297625	51298414	60	0.164182	0.328222	0.164041	hyper
chr13	112684809	112686252	24	0.37441	0.639374	0.264964	hyper
chr13	23787046	23788333	29	0.227799	0.712293	0.484494	hyper
chr13	58768930	58770760	29	0.296748	0.573626	0.276878	hyper
chr13	114407108	114407912	42	0.202013	0.690739	0.488726	hyper
chr13	99199897	99201111	53	0.207466	0.661596	0.45413	hyper
chr13	35008043	35008946	41	0.168987	0.678774	0.509787	hyper
chr13	74542212	74545760	38	0.214358	0.487654	0.273296	hyper
chr13	72501972	72504515	43	0.179494	0.61146	0.431966	hyper
chr13	99343379	99344257	40	0.222585	0.661183	0.438598	hyper
chr13	44675236	44676935	29	0.209116	0.703709	0.494593	hyper
chr13	62913297	62914785	24	0.21538	0.658813	0.443433	hyper
chr13	59160667	59161894	34	0.158689	0.660757	0.502068	hyper
chr13	40983007	40983636	21	0.207946	0.542301	0.334355	hyper
chr13	9386903	9388105	26	0.168096	0.723433	0.555337	hyper
chr13	103445651	103446828	27	0.156978	0.66679	0.509811	hyper
chr13	9222442	9223032	30	0.20293	0.747744	0.544814	hyper
chr13	112342815	112344045	28	0.150449	0.694279	0.54383	hyper
chr13	58485740	58486149	14	0.226278	0.490932	0.264653	hyper
chr13	58084505	58085822	27	0.185933	0.65435	0.468417	hyper
chr13	73395223	73396650	21	0.166165	0.589773	0.423608	hyper
chr13	98284434	98285314	24	0.153611	0.734912	0.581302	hyper
chr13	98065111	98066351	23	0.189148	0.607262	0.418114	hyper
chr13	68746552	68747617	21	0.153115	0.574603	0.421487	hyper
chr13	56320558	56321783	18	0.187137	0.586347	0.39921	hyper
chr13	99162276	99163277	22	0.150503	0.568356	0.417853	hyper
chr13	44630614	44631338	23	0.230352	0.754925	0.524573	hyper
chr13	48878317	48879038	21	0.153908	0.522801	0.368893	hyper
chr13	44121260	44122641	21	0.216025	0.666833	0.450809	hyper
chr13	112854096	112855132	19	0.189066	0.630425	0.441359	hyper
chr13	37966872	37969990	23	0.173248	0.679566	0.506318	hyper
chr13	54415646	54416603	20	0.175938	0.69187	0.515931	hyper
chr13	35848437	35849662	22	0.160143	0.709137	0.548994	hyper
chr13	43880971	43881850	19	0.178966	0.604836	0.425871	hyper
chr13	98067546	98068654	16	0.193398	0.658758	0.46536	hyper
chr13	83878477	83879321	16	0.154061	0.267713	0.113652	hyper
chr13	113787507	113788281	13	0.187043	0.652706	0.465663	hyper
chr13	55311460	55311630	18	0.167263	0.376869	0.209606	hyper
chr13	97995167	97996487	18	0.154549	0.646428	0.491879	hyper
chr13	44403624	44404162	14	0.174591	0.805198	0.630608	hyper
chr13	52011813	52012599	16	0.18037	0.751661	0.571291	hyper
chr13	12163236	12165391	20	0.153715	0.68058	0.526865	hyper
chr13	73404051	73404954	17	0.165333	0.27653	0.111196	hyper
chr13	37769116	37770382	17	0.154368	0.770495	0.616127	hyper
chr13	37649563	37651151	17	0.159198	0.572836	0.413638	hyper
chr13	54355442	54356100	14	0.160849	0.551994	0.391145	hyper
chr13	64016768	64018692	16	0.156388	0.616605	0.460218	hyper
chr13	99465184	99465488	14	0.155487	0.449033	0.293546	hyper
chr13	108420754	108421890	18	0.153016	0.745372	0.592355	hyper
chr13	99359502	99359794	11	0.168725	0.574697	0.405972	hyper
chr13	44604257	44605409	15	0.150934	0.670848	0.519913	hyper
chr13	48828346	48828727	13	0.156611	0.661624	0.505013	hyper
chr13	98030876	98031939	11	0.173016	0.708836	0.53582	hyper
chr13	25168899	25170463	16	0.15584	0.63417	0.47833	hyper
chr13	54667440	54668756	10	0.182078	0.670587	0.488509	hyper
chr13	98233346	98234329	14	0.193342	0.771821	0.578479	hyper
chr13	75225410	75226854	11	0.16008	0.380079	0.219999	hyper
chr13	115879311	115879543	10	0.179365	0.518094	0.338729	hyper
chr13	31994760	31996877	12	0.152577	0.702964	0.550387	hyper
chr13	22255475	22255743	12	0.202378	0.633474	0.431096	hyper
chr13	59783625	59784089	14	0.151512	0.500055	0.348543	hyper
chr13	56325865	56327149	12	0.156897	0.662296	0.505398	hyper
chr13	45967426	45967893	11	0.16814	0.694939	0.526798	hyper
chr13	47109142	47109410	9	0.153764	0.612533	0.458769	hyper
chr13	31905309	31905560	8	0.18497	0.673595	0.488625	hyper
chr13	100669375	100669937	8	0.152302	0.442271	0.289969	hyper
chr13	50560397	50561057	11	0.17875	0.5057	0.32695	hyper
chr13	44740781	44741321	9	0.150259	0.68318	0.53292	hyper
chr13	117093302	117093470	11	0.152816	0.418659	0.265843	hyper
chr13	117088955	117089550	8	0.176316	0.434798	0.258482	hyper
chr13	45164636	45166058	8	0.150295	0.777552	0.627257	hyper
chr13	40955457	40955653	9	0.161346	0.363418	0.202071	hyper
chr14	67256463	67257789	47	0.256004	0.485569	0.229565	hyper
chr14	52356958	52359452	44	0.268631	0.455504	0.186873	hyper
chr14	34744856	34746019	47	0.154476	0.569801	0.415324	hyper
chr14	76636889	76637574	30	0.210382	0.804854	0.594472	hyper
chr14	99765550	99766540	29	0.182917	0.65443	0.471513	hyper
chr14	122852088	122852920	26	0.231704	0.495574	0.263869	hyper
chr14	43800323	43801139	31	0.151527	0.596049	0.444522	hyper
chr14	79916120	79919372	41	0.16234	0.454408	0.292068	hyper
chr14	56984767	56986374	26	0.17519	0.443513	0.268323	hyper
chr14	65717927	65719301	23	0.176206	0.691613	0.515408	hyper
chr14	105940951	105942869	27	0.157424	0.596022	0.438598	hyper
chr14	77094978	77096871	21	0.223461	0.622016	0.398555	hyper
chr14	70372239	70373896	26	0.160331	0.634406	0.474074	hyper
chr14	105901849	105903225	19	0.19161	0.561491	0.369881	hyper
chr14	77557952	77559984	25	0.156216	0.682448	0.526232	hyper
chr14	22781611	22782356	24	0.169352	0.661156	0.491804	hyper
chr14	72931498	72931892	17	0.16085	0.288933	0.128083	hyper
chr14	49208920	49210219	21	0.186312	0.608806	0.422494	hyper
chr14	122772779	122773740	26	0.157691	0.612807	0.455115	hyper
chr14	47993959	47994526	17	0.174633	0.473228	0.298595	hyper
chr14	77021579	77022888	17	0.176395	0.574088	0.397694	hyper
chr14	69775982	69777452	19	0.198637	0.83861	0.639973	hyper
chr14	118593011	118594164	19	0.155189	0.686905	0.531716	hyper
chr14	60506036	60507438	16	0.171963	0.58306	0.411097	hyper
chr14	12384055	12384644	14	0.189514	0.357773	0.168259	hyper
chr14	106257573	106258839	13	0.160027	0.65434	0.494313	hyper
chr14	78937125	78938022	12	0.174908	0.76722	0.592312	hyper
chr14	58165060	58165780	18	0.15056	0.66561	0.51505	hyper
chr14	76902914	76903525	11	-0.227035	0.222727	0.449762	hypo
chr14	34737375	34738048	11	0.169406	0.530904	0.361498	hyper
chr14	35328705	35329888	17	0.161573	0.693501	0.531928	hyper
chr14	105851984	105853029	16	0.156926	0.541626	0.3847	hyper
chr14	62044832	62048057	16	0.152679	0.55631	0.403631	hyper
chr14	69788831	69789269	10	0.194272	0.297121	0.102848	hyper
chr14	47224669	47225269	15	0.167772	0.682476	0.514704	hyper
chr14	69791091	69792114	10	0.173676	0.296886	0.12321	hyper
chr14	55172102	55172436	9	0.15747	0.32891	0.17144	hyper
chr14	98570077	98572361	10	0.1555	0.382968	0.227467	hyper
chr14	102126663	102128064	9	0.194246	0.529864	0.335617	hyper
chr14	120751929	120752825	14	0.154767	0.729979	0.575212	hyper
chr14	56237456	56238457	12	0.153725	0.597426	0.443701	hyper
chr14	63876128	63877143	8	0.181732	0.753307	0.571575	hyper
chr14	62217130	62217418	10	0.188783	0.821161	0.632378	hyper
chr14	75923972	75925439	12	0.152946	0.7105	0.557554	hyper
chr14	120686491	120686961	12	0.158712	0.424641	0.265929	hyper
chr14	45935247	45936137	9	0.160892	0.789646	0.628754	hyper
chr14	121758662	121759343	11	0.172597	0.713067	0.54047	hyper
chr14	9150485	9150905	10	0.160051	0.510241	0.35019	hyper
chr14	22839620	22840417	8	0.187266	0.325275	0.138009	hyper
chr14	77166893	77167639	9	0.162931	0.745773	0.582841	hyper
chr14	73543867	73544060	9	0.155888	0.667431	0.511543	hyper
chr14	25188367	25190085	10	0.152494	0.551106	0.398612	hyper
chr14	22418828	22419329	8	0.158115	0.621573	0.463459	hyper
chr14	49296961	49297750	9	0.15015	0.615723	0.465573	hyper
chr14	75536435	75536583	8	0.152379	0.41783	0.265452	hyper
chr15	25293930	25294695	101	0.442763	0.830395	0.387632	hyper
chr15	88897965	88899378	93	0.276844	0.650852	0.374008	hyper
chr15	77687489	77688984	42	0.278346	0.489459	0.211114	hyper
chr15	90935705	90937469	38	0.361365	0.744863	0.383498	hyper
chr15	61868053	61869224	26	0.305154	0.790539	0.485385	hyper
chr15	89207671	89208976	47	0.201596	0.680992	0.479396	hyper
chr15	78859246	78860127	20	0.317708	0.456907	0.139199	hyper
chr15	55110119	55112550	44	0.194573	0.398817	0.204243	hyper
chr15	38167561	38168623	31	0.199174	0.745712	0.546538	hyper
chr15	79081906	79082670	39	0.17996	0.246249	0.0662891	hyper
chr15	96883495	96884782	21	0.257088	0.777991	0.520902	hyper
chr15	79082940	79083403	33	0.213413	0.475565	0.262152	hyper
chr15	56640316	56643275	19	0.269951	0.594871	0.32492	hyper
chr15	97288287	97289697	22	0.265987	0.68481	0.418823	hyper
chr15	74763558	74764929	24	0.18677	0.769183	0.582413	hyper
chr15	101760263	101761336	31	0.161488	0.347864	0.186376	hyper
chr15	79622978	79623345	23	0.20013	0.461406	0.261276	hyper
chr15	102565214	102566359	21	0.177871	0.582889	0.405018	hyper
chr15	97168090	97169443	22	0.16493	0.601494	0.436564	hyper
chr15	76446852	76448264	24	0.156261	0.588166	0.431904	hyper
chr15	80407716	80408502	22	0.164567	0.651901	0.487334	hyper
chr15	5192821	5193212	20	0.166739	0.240456	0.0737168	hyper
chr15	11940083	11940782	27	0.187181	0.531149	0.343968	hyper
chr15	79332941	79334105	24	0.16101	0.528977	0.367967	hyper
chr15	78650216	78651294	26	0.163339	0.819817	0.656478	hyper
chr15	94308205	94310845	22	0.189604	0.552847	0.363243	hyper
chr15	78693891	78694684	20	0.161474	0.577721	0.416247	hyper
chr15	79092784	79093320	17	0.17737	0.392805	0.215436	hyper
chr15	25497072	25497725	21	0.159564	0.74946	0.589896	hyper
chr15	27389064	27390382	22	0.192534	0.67305	0.480516	hyper
chr15	72763935	72764816	17	0.167213	0.754533	0.58732	hyper
chr15	78504270	78504593	21	0.171335	0.739724	0.568389	hyper
chr15	81342424	81342818	17	0.155408	0.33207	0.176662	hyper
chr15	58721879	58722517	15	0.162591	0.445791	0.2832	hyper
chr15	83936675	83937406	14	0.177825	0.558104	0.380278	hyper
chr15	93421955	93422859	16	0.167972	0.457127	0.289155	hyper
chr15	97076117	97076643	14	0.175419	0.613174	0.437756	hyper
chr15	6528021	6529975	18	0.1515	0.538557	0.387057	hyper
chr15	37732862	37734118	21	0.161455	0.520669	0.359214	hyper
chr15	85846419	85847161	15	0.167497	0.504547	0.33705	hyper
chr15	80203042	80203432	20	0.155255	0.839158	0.683902	hyper
chr15	82055395	82056816	13	0.162083	0.779075	0.616992	hyper
chr15	31274986	31275535	16	0.158702	0.743133	0.584431	hyper
chr15	78235678	78235986	12	0.150157	0.437173	0.287015	hyper
chr15	57670072	57671452	14	0.17763	0.56021	0.38258	hyper
chr15	6821226	6821910	12	0.150733	0.423973	0.27324	hyper
chr15	96531313	96531583	10	0.16494	0.602161	0.437221	hyper
chr15	93427409	93427785	12	0.157036	0.673154	0.516118	hyper
chr15	75718710	75719119	10	0.16896	0.744269	0.575309	hyper
chr15	97043076	97044142	12	0.204113	0.628582	0.424469	hyper
chr15	79084003	79084219	14	0.189502	0.720233	0.530731	hyper
chr15	100958504	100958833	10	0.152047	0.377994	0.225947	hyper
chr15	59613063	59614433	12	0.160515	0.70045	0.539936	hyper
chr15	8661492	8662404	12	0.153996	0.529397	0.375402	hyper
chr15	58838665	58839246	14	0.174596	0.774115	0.599518	hyper
chr15	90881215	90881797	10	0.171192	0.691599	0.520407	hyper
chr15	80403120	80403438	13	0.177751	0.571156	0.393406	hyper
chr15	96567289	96568055	13	0.151722	0.699329	0.547607	hyper
chr15	83609203	83609882	8	0.154146	0.561808	0.407661	hyper
chr15	89153714	89154283	9	0.152056	0.401946	0.24989	hyper
chr15	101674973	101675987	8	0.183264	0.61084	0.427575	hyper
chr15	88978539	88979180	10	0.155469	0.375453	0.219984	hyper
chr15	99412468	99413563	9	0.152421	0.717632	0.565211	hyper
chr15	79186919	79187273	8	0.172486	0.734302	0.561816	hyper
chr15	95485548	95486311	8	0.183709	0.671208	0.4875	hyper
chr16	13867662	13868516	46	0.183767	0.671435	0.487668	hyper
chr16	38483974	38484809	36	0.21863	0.648986	0.430356	hyper
chr16	18012125	18013832	28	0.238559	0.825947	0.587388	hyper
chr16	4831692	4833163	27	0.187353	0.691074	0.50372	hyper
chr16	76532180	76533459	30	0.169064	0.596496	0.427433	hyper
chr16	17835501	17836356	21	0.150439	0.666519	0.51608	hyper
chr16	90831971	90832754	20	0.160559	0.474331	0.313772	hyper
chr16	30232244	30233670	20	0.164839	0.727577	0.562738	hyper
chr16	87575329	87576648	21	0.166109	0.57512	0.40901	hyper
chr16	97831512	97832032	15	0.173545	0.304789	0.131244	hyper
chr16	78412401	78413630	19	0.153991	0.689583	0.535591	hyper
chr16	30060709	30062750	16	0.193137	0.524469	0.331332	hyper
chr16	30170816	30171933	19	0.150265	0.693764	0.543498	hyper
chr16	16946822	16948185	21	0.15648	0.580047	0.423567	hyper
chr16	20714244	20715345	14	0.160101	0.663268	0.503166	hyper
chr16	28880860	28882096	18	0.150247	0.566308	0.416061	hyper
chr16	18624676	18625144	17	0.164466	0.512949	0.348483	hyper
chr16	92498126	92498496	9	0.230521	0.475114	0.244593	hyper
chr16	38400956	38401315	11	0.162502	0.586681	0.424178	hyper
chr16	76365257	76365840	13	0.18272	0.749304	0.566585	hyper
chr16	28927489	28927906	10	0.153699	0.562209	0.40851	hyper
chr16	50163164	50163864	13	0.151343	0.686605	0.535261	hyper
chr16	21332113	21332797	8	0.186967	0.728991	0.542025	hyper
chr16	94576452	94577926	10	0.158052	0.433819	0.275767	hyper
chr16	96381446	96381674	8	0.1571	0.696911	0.539811	hyper
chr16	11067312	11067622	8	0.151838	0.403787	0.251949	hyper
chr16	89973255	89973572	12	0.19734	0.779449	0.582109	hyper
chr16	44175042	44176834	9	0.167176	0.86805	0.700875	hyper
chr16	76363631	76363921	9	0.161381	0.702366	0.540985	hyper
chr17	56649627	56652069	171	0.208828	0.457361	0.248533	hyper
chr17	35093952	35095252	83	0.219112	0.413667	0.194556	hyper
chr17	36385118	36386279	47	0.261548	0.601311	0.339763	hyper
chr17	27461438	27462714	42	0.281251	0.540726	0.259475	hyper
chr17	89067379	89068591	35	0.286965	0.569154	0.282189	hyper
chr17	57022318	57023988	44	0.199978	0.694766	0.494788	hyper
chr17	47604999	47605884	50	0.222226	0.530338	0.308111	hyper
chr17	36352472	36353422	48	0.188917	0.371971	0.183055	hyper
chr17	69188970	69190002	29	0.224991	0.49927	0.274279	hyper
chr17	50837666	50838608	53	0.162756	0.295672	0.132916	hyper
chr17	15767404	15768991	23	0.25204	0.521422	0.269383	hyper
chr17	88145951	88146453	34	0.195082	0.315279	0.120197	hyper
chr17	66073109	66074738	28	0.219172	0.74682	0.527649	hyper
chr17	80772227	80772572	27	0.192596	0.371039	0.178444	hyper
chr17	84028864	84030399	36	0.165048	0.327912	0.162864	hyper
chr17	23878590	23879178	33	0.150602	0.46817	0.317567	hyper
chr17	80348700	80349938	24	0.220205	0.623853	0.403648	hyper
chr17	27377761	27379728	31	0.168652	0.69198	0.523328	hyper
chr17	46022091	46023374	32	0.159823	0.493999	0.334176	hyper
chr17	69744738	69746870	20	0.217142	0.60135	0.384208	hyper
chr17	27691103	27691904	21	0.22311	0.498396	0.275286	hyper
chr17	3312952	3313985	16	0.222086	0.556619	0.334533	hyper
chr17	89191066	89191668	25	0.212182	0.596227	0.384045	hyper
chr17	87556823	87557657	23	0.157457	0.744552	0.587095	hyper
chr17	17986049	17987071	21	0.158076	0.397699	0.239623	hyper
chr17	46992342	46993029	15	0.185573	0.629096	0.443523	hyper
chr17	85131667	85133609	18	0.162548	0.796216	0.633668	hyper
chr17	74671188	74672595	27	0.151433	0.775289	0.623856	hyper
chr17	80374902	80376479	24	0.200797	0.46949	0.268693	hyper
chr17	26575621	26575837	26	0.158643	0.461625	0.302982	hyper
chr17	66005164	66006242	17	0.171207	0.681076	0.509869	hyper
chr17	56893014	56893890	20	0.219353	0.556491	0.337138	hyper
chr17	7068859	7069750	16	0.156987	0.63782	0.480833	hyper
chr17	56617654	56618836	16	0.175857	0.690319	0.514462	hyper
chr17	56891751	56892030	18	0.206691	0.749438	0.542747	hyper
chr17	87356124	87357631	15	0.17608	0.489239	0.31316	hyper
chr17	50163832	50166047	16	0.16521	0.657429	0.492219	hyper
chr17	88144469	88145037	13	0.173862	0.492571	0.318709	hyper
chr17	66305982	66307006	15	0.150634	0.674294	0.523661	hyper
chr17	29463468	29463646	15	0.182348	0.407991	0.225643	hyper
chr17	63133904	63134495	18	0.156386	0.61219	0.455804	hyper
chr17	45680407	45680962	12	0.151982	0.362591	0.21061	hyper
chr17	88541133	88542377	18	0.195865	0.665443	0.469578	hyper
chr17	35858583	35859654	13	0.172629	0.674679	0.50205	hyper
chr17	31012881	31013637	12	0.176176	0.633925	0.457749	hyper
chr17	71115503	71116087	14	0.150247	0.638505	0.488258	hyper
chr17	73456367	73456826	8	0.222404	0.472356	0.249952	hyper
chr17	46338229	46338971	8	0.199166	0.327088	0.127922	hyper
chr17	88038251	88039113	8	0.160592	0.745992	0.5854	hyper
chr17	69423234	69424773	10	0.152418	0.644534	0.492116	hyper
chr17	28235888	28236712	12	0.169431	0.710062	0.540631	hyper
chr17	85883310	85883750	11	0.160327	0.597338	0.437011	hyper
chr17	73458099	73458449	8	0.1756	0.657796	0.482196	hyper
chr17	73631799	73632137	10	0.15023	0.643261	0.493032	hyper
chr17	56654381	56654922	10	0.150352	0.47626	0.325908	hyper
chr17	29949792	29950797	9	0.154384	0.719201	0.564816	hyper
chr17	30746524	30746843	10	0.169169	0.706525	0.537356	hyper
chr17	84382799	84383272	9	0.15113	0.649019	0.497889	hyper
chr17	80369319	80369660	10	0.201439	0.516348	0.314909	hyper
chr17	31773148	31773334	9	0.163535	0.396221	0.232686	hyper
chr17	57328181	57328623	9	0.157798	0.604131	0.446333	hyper
chr18	32098653	32099471	72	0.167776	0.373437	0.205661	hyper
chr18	10051921	10053002	50	0.194918	0.554499	0.359581	hyper
chr18	34938419	34940058	18	0.320111	0.583359	0.263247	hyper
chr18	38701892	38703363	28	0.248435	0.617129	0.368695	hyper
chr18	5427677	5428901	29	0.202219	0.685158	0.482938	hyper
chr18	61174121	61175444	15	0.283261	0.534635	0.251373	hyper
chr18	65737894	65739935	23	0.19195	0.653865	0.461915	hyper
chr18	46625381	46625737	26	0.155997	0.421932	0.265935	hyper
chr18	3498518	3500299	30	0.162044	0.478367	0.316323	hyper
chr18	47592277	47593667	23	0.189198	0.688206	0.499008	hyper
chr18	25636167	25637086	24	0.226872	0.57366	0.346788	hyper
chr18	25662517	25663063	20	0.189474	0.735505	0.546031	hyper
chr18	9209964	9211590	23	0.150385	0.341064	0.190679	hyper
chr18	75503231	75504292	23	0.155414	0.588193	0.432779	hyper
chr18	38860304	38861140	21	0.177145	0.526451	0.349306	hyper
chr18	85057674	85058498	20	0.170717	0.615816	0.445099	hyper
chr18	69773659	69774581	22	0.156884	0.573356	0.416472	hyper
chr18	18874800	18877386	20	0.174938	0.713244	0.538306	hyper
chr18	77836069	77836820	21	0.198195	0.725438	0.527243	hyper
chr18	82753889	82754577	17	0.157841	0.73119	0.573348	hyper
chr18	21121228	21122249	17	0.162954	0.316967	0.154013	hyper
chr18	35268153	35270097	17	0.154749	0.791468	0.636719	hyper
chr18	33374447	33374790	11	-0.154469	0.23168	0.386149	hypo
chr18	32096358	32097628	17	0.170475	0.618274	0.447799	hyper
chr18	80899029	80899926	17	0.152864	0.685356	0.532492	hyper
chr18	38731572	38732577	18	0.160205	0.699384	0.539179	hyper
chr18	70687834	70688443	14	0.160761	0.750298	0.589537	hyper
chr18	75446299	75446939	17	0.154022	0.716646	0.562624	hyper
chr18	54023777	54026932	13	0.156109	0.70708	0.550972	hyper
chr18	66619217	66619573	13	0.165338	0.286459	0.121121	hyper
chr18	62338859	62339178	12	0.169493	0.676068	0.506575	hyper
chr18	38927722	38928769	18	0.159718	0.52279	0.363071	hyper
chr18	11046238	11047631	12	0.161694	0.710375	0.548681	hyper
chr18	55853800	55855194	16	0.152183	0.582959	0.430777	hyper
chr18	37928246	37929929	8	0.196051	0.609724	0.413673	hyper
chr18	61072135	61072689	10	0.169469	0.564642	0.395173	hyper
chr18	70795696	70796316	11	0.164499	0.637302	0.472803	hyper
chr18	53174259	53175426	12	0.153857	0.747099	0.593242	hyper
chr18	80518772	80519212	12	0.159211	0.459846	0.300635	hyper
chr18	61074812	61075761	9	0.164489	0.742172	0.577683	hyper
chr18	81596570	81597433	11	0.150002	0.625335	0.475333	hyper
chr18	58716231	58716506	14	0.164197	0.508229	0.344032	hyper
chr18	67021388	67022710	9	0.151353	0.455425	0.304072	hyper
chr18	74414456	74415109	11	0.154409	0.671445	0.517037	hyper
chr18	42562895	42563814	8	0.163724	0.437779	0.274055	hyper
chr18	38508322	38508990	12	0.166949	0.527596	0.360647	hyper
chr18	7692307	7692482	8	0.1701	0.88388	0.713781	hyper
chr18	65725260	65725589	12	0.151911	0.642467	0.490556	hyper
chr18	42539784	42541444	9	0.159067	0.543229	0.384162	hyper
chr18	63359507	63359859	8	0.151646	0.680531	0.528886	hyper
chr18	57082662	57083995	8	0.164991	0.762157	0.597166	hyper
chr19	44748828	44751517	70	0.265603	0.465709	0.200106	hyper
chr19	47314054	47316048	49	0.261996	0.692417	0.430421	hyper
chr19	23967985	23969034	59	0.159811	0.50959	0.349779	hyper
chr19	7741740	7743486	39	0.182384	0.737036	0.554652	hyper
chr19	56394324	56395474	36	0.1828	0.56999	0.38719	hyper
chr19	23967141	23967588	45	0.169343	0.286852	0.117509	hyper
chr19	30613935	30614287	42	0.196327	0.369244	0.172918	hyper
chr19	25281699	25283120	40	0.174395	0.527028	0.352633	hyper
chr19	37092400	37093326	32	0.170716	0.48342	0.312704	hyper
chr19	10872561	10873509	24	0.232588	0.780466	0.547877	hyper
chr19	5307491	5307813	40	0.182471	0.40425	0.221779	hyper
chr19	36130423	36131283	24	0.172659	0.493596	0.320938	hyper
chr19	56726071	56727298	24	0.205202	0.712394	0.507192	hyper
chr19	44790889	44792076	29	0.159196	0.769654	0.610458	hyper
chr19	37507229	37508092	19	0.21497	0.476232	0.261262	hyper
chr19	10536120	10538554	29	0.185476	0.49277	0.307293	hyper
chr19	56900211	56900872	31	0.151397	0.688312	0.536915	hyper
chr19	53594546	53596479	25	0.170396	0.555713	0.385318	hyper
chr19	53631535	53632468	26	0.207754	0.502788	0.295034	hyper
chr19	58867689	58869752	27	0.153332	0.641881	0.488549	hyper
chr19	53338516	53339626	25	0.174747	0.551922	0.377176	hyper
chr19	56014961	56016380	25	0.165283	0.656745	0.491462	hyper
chr19	29440798	29441370	18	0.215336	0.378584	0.163248	hyper
chr19	24102989	24104625	16	0.194475	0.591441	0.396966	hyper
chr19	4477846	4478171	12	0.237366	0.533642	0.296276	hyper
chr19	40346725	40347591	19	0.181016	0.681012	0.499996	hyper
chr19	57696019	57697725	22	0.181109	0.663835	0.482726	hyper
chr19	38198150	38198523	11	0.223399	0.423742	0.200343	hyper
chr19	25673527	25676400	19	0.178452	0.465697	0.287245	hyper
chr19	37595317	37596047	20	0.155361	0.586618	0.431257	hyper
chr19	56794555	56795392	16	0.157307	0.634624	0.477318	hyper
chr19	45870068	45870743	16	0.166005	0.443498	0.277493	hyper
chr19	37570025	37570738	16	0.207116	0.655126	0.44801	hyper
chr19	53140951	53141720	18	0.158865	0.739871	0.581006	hyper
chr19	48144796	48145510	15	0.153023	0.560988	0.407965	hyper
chr19	53496868	53497165	10	0.239177	0.641811	0.402634	hyper
chr19	47034333	47035358	14	0.162265	0.548958	0.386694	hyper
chr19	30084293	30085381	18	0.156866	0.671028	0.514162	hyper
chr19	44747245	44747978	8	0.250966	0.395055	0.144089	hyper
chr19	57082086	57082503	14	0.172633	0.534822	0.362189	hyper
chr19	47655776	47656407	10	0.165569	0.56579	0.400221	hyper
chr19	30107003	30108022	9	0.205681	0.750102	0.544422	hyper
chr19	53498366	53498997	14	0.199648	0.413934	0.214287	hyper
chr19	36263592	36264745	14	0.151954	0.649253	0.497298	hyper
chr19	10530632	10531056	11	0.162683	0.54852	0.385837	hyper
chr19	59236367	59237281	15	0.155899	0.54751	0.391611	hyper
chr19	34268353	34268630	10	0.151641	0.589659	0.438018	hyper
chr19	31675464	31677796	11	0.163571	0.684822	0.521251	hyper
chr19	38115915	38117108	10	0.18278	0.652745	0.469965	hyper
chr19	10314683	10314835	8	0.188064	0.223073	0.0350084	hyper
chr19	56549930	56550276	11	0.177789	0.580808	0.403019	hyper
chr19	4698905	4699134	8	0.172896	0.432826	0.25993	hyper
chr19	10462416	10462957	8	0.17973	0.487976	0.308246	hyper
chrX	156426384	156427875	55	0.16451	0.427441	0.262931	hyper
chrX	91368518	91368807	30	0.166841	0.320327	0.153486	hyper
chrX	109715155	109715271	24	0.19918	0.320936	0.121756	hyper
chrX	11242349	11243808	24	0.194825	0.485804	0.290979	hyper
chrX	154050748	154051881	33	0.165609	0.542286	0.376678	hyper
chrX	155948249	155949152	20	0.188829	0.730798	0.541969	hyper
chrX	70667256	70667598	25	0.167986	0.712357	0.544371	hyper
chrX	131009579	131009816	24	0.180596	0.723846	0.543251	hyper
chrX	166440633	166441000	12	0.164341	0.535927	0.371585	hyper
chrX	41721555	41722056	9	0.170346	0.439356	0.26901	hyper
