# Supplementary material for: The recently identified modifier of murine metastable epialleles, Rearranged L-Myc Fusion, is involved in maintaining epigenetic marks at CpG island shores and enhancers
Source: BMC Biol. 2015 Mar 26;13:21. doi: 10.1186/s12915-015-0128-2 (PMC4381397; doi:10.1186/s12915-015-0128-2)
Supplement: Additional file 9: Table S4. — Rlf interacting proteins identified via co-IP of HEK293T nuclear lysates, expressing RLF-Flag or an empty vector, with anti-Flag magnetic beads. Columns indicate the number of supporting peptides for each protein identified using Mass Spec. [file 12915_2015_128_MOESM9_ESM.xlsx]

## Sheet: Sheet1
Additional file 9: Table S4: Rlf interacting proteins identified via co-IP of HEK293T nuclear lysates, expressing RLF-Flag or an empty vector, with anti-Flag magnetic beads. Columns indicate the number of supporting peptides for each protein identified using Mass Spec. T-test was used to determine significance.
PROTEIN	SYMBOL	Empty Vector 1	Empty Vector 2	Empty Vector 3	RLF-Flag 1	RLF-Flag2	RLF-Flag 3	FOLD CHANGE	P-VALUE
Zinc finger protein Rlf	RLF	0	0	0	199	209	168	¥	< 0.00010
Zinc finger MYM-type protein 3	ZMYM3	2	0	0	71	62	74	103.5	< 0.00010
Chromobox protein homolog 1	CBX1	4	0	5	47	49	50	16.2222	< 0.00010
Replication factor C subunit 1	RFC1	0	0	0	12	11	12	¥	< 0.00010
Replication factor C subunit 4	RFC4	0	0	0	28	26	22	¥	0.00014
WD repeat-containing protein 5	WDR5	1	0	0	7	7	6	20	0.00018
Chromobox protein homolog 3	CBX3	12	11	15	73	64	58	5.13158	0.00032
cDNA FLJ56105, highly similar to Nuclear valosin-containing protein-like	B4DLM8	0	0	1	6	5	6	17	0.00035
Leucine-rich repeat and WD repeat-containing protein 1	LRWD1	0	0	0	4	4	3	¥	0.00039
MAP kinase-activating death domain protein	MADD	0	0	0	4	4	3	¥	0.00039
Activity-dependent neuroprotector homeobox protein	ADNP	4	2	0	36	41	30	17.8333	0.00057
DNA repair protein RAD50	RAD50	0	0	0	14	20	17	¥	0.0006
Double-strand break repair protein MRE11A	MRE11A	2	0	5	22	27	22	10.1429	0.00065
Sister chromatid cohesion protein PDS5 homolog A	PDS5A	1	0	0	16	12	12	40	0.0007
Protein asunder homolog	ASUN	0	0	0	9	9	6	¥	0.0013
G patch domain-containing protein 4	GPATCH4	0	0	0	2	3	3	¥	0.0013
Ubiquitin carboxyl-terminal hydrolase	USP38	0	0	0	3	3	2	¥	0.0013
DNA mismatch repair protein Msh6	MSH6	0	0	2	13	16	11	20	0.0014
Midasin	MDN1	1	0	0	6	9	8	23	0.0015
REST corepressor 3	RCOR3	0	0	0	8	7	5	¥	0.0016
Beta-actin-like protein 2	ACTBL2	0	0	0	19	24	15	¥	0.0018
Histone-lysine N-methyltransferase EHMT1	EHMT1	0	0	0	19	10	8	¥	0.0021
Chromodomain-helicase-DNA-binding protein 1-like	CHD1L	1	0	2	6	6	5	5.66667	0.0022
Lymphoid-specific helicase	HELLS	0	0	0	10	9	6	¥	0.0023
Atherin	SAMD1	1	0	0	4	6	6	16	0.0026
Lysine-specific histone demethylase 1A	KDM1A	0	0	0	32	43	55	¥	0.0028
Chromobox protein homolog 5	CBX5	5	6	11	50	50	33	6.04545	0.0034
Lamin-B1	LMNB1	2	5	6	47	67	40	11.8462	0.0045
cDNA FLJ75133, highly similar to Homo sapiens NACHT, leucine rich repeat and PYD containing 2, mRNA	A8K9G6	1	0	1	3	4	3	5	0.0048
HCF N-terminal chain 5	HCFC1	2	0	0	26	23	14	31.5	0.0052
Paired amphipathic helix protein Sin3a	SIN3A	1	0	0	5	4	3	12	0.0053
DNA mismatch repair protein Msh2	MSH2	1	0	1	13	12	7	16	0.0061
Bromodomain adjacent to zinc finger domain protein 2A	BAZ2A	0	0	0	2	1	2	¥	0.0075
HCG2039918 (Fragment	Hcg_2039918	0	0	1	2	2	2	6	0.0075
Zinc finger protein 280C	ZNF280C	0	0	0	1	2	2	¥	0.0075
C-terminal-binding protein 2	CTBP2	0	0	0	3	4	6	¥	0.008
DNA polymerase epsilon subunit 3	POLE3	1	0	1	10	5	8	11.5	0.0093
Zinc finger protein 638	ZNF638	0	0	2	4	6	4	7	0.013
N-alpha-acetyltransferase 16, NatA auxiliary subunit	NAA16	1	0	0	2	3	2	7	0.013
FACT complex subunit SPT16	SUPT16H	4	1	7	27	16	17	5	0.015
REST corepressor 1	RCOR1	0	0	0	30	19	12	¥	0.018
General transcription factor 3C polypeptide 5	GTF3C5	0	3	0	13	6	10	9.66667	0.019
Replication factor C 2 isoform 1 (Fragment	RFC2	1	0	3	11	11	5	6.75	0.025
cDNA, FLJ96507	B2RD90	0	0	1	3	6	3	12	0.025
Tyrosine-protein kinase Fer	FER	0	0	0	3	3	1	¥	0.025
Cullin-associated NEDD8-dissociated protein 2	CAND2	0	0	0	2	1	3	¥	0.026
Uncharacterized protein C9orf142	C9ORF142	0	0	0	3	1	2	¥	0.026
PWWP domain-containing protein 2A	PWWP2A	0	0	0	3	1	2	¥	0.026
ABCA6 protein (Fragment	ABCA6	0	0	0	2	3	1	¥	0.026
Protein KASH5	CCDC155	0	0	0	2	3	1	¥	0.026
Double-strand-break repair protein rad21 homolog	RAD21	0	0	2	6	7	3	8	0.027
Putative uncharacterized protein C12orf63	C120RF63	0	2	2	9	4	7	5	0.029
Steroid 17-alpha-hydroxylase/17,20 lyase	CYP17A1	0	0	1	1	2	2	5	0.047
Platelet glycoprotein VI	GP6	1	0	0	2	2	1	5	0.047
