# Supplementary material for: The recently identified modifier of murine metastable epialleles, Rearranged L-Myc Fusion, is involved in maintaining epigenetic marks at CpG island shores and enhancers
Source: BMC Biol. 2015 Mar 26;13:21. doi: 10.1186/s12915-015-0128-2 (PMC4381397; doi:10.1186/s12915-015-0128-2)
Supplement: Additional file 10: Table S5. — Differential expression analysis comparing RNA-seq datasets from Rlf +/+ mice to Rlf MommeD28/MommeD28 mice. [file 12915_2015_128_MOESM10_ESM.xlsx]

## Sheet: E14.5_liver_RNAseq
Additional file 10: Table S5: Differential expression analysis comparing RNA-seq datasets from Rlf+/+ mice to RlfMommeD28/MommeD28 mice.
Ensembl gene ID	Gene name	baseMean	baseMeanA	baseMeanB	foldChange	log2FoldChange	pval	padj
ENSMUSG00000040413	Timd2	599.419	937.525	261.313	0.278726	-1.84308	4.27094e-40	9.37129e-36
ENSMUSG00000033427	Upb1	321.534	505.637	137.432	0.271799	-1.87939	5.49885e-39	6.03279e-35
ENSMUSG00000068587	Mgam	119.549	53.171	185.928	3.49679	1.80603	1.82393e-23	1.33402e-19
ENSMUSG00000048752	Prss50	69.6148	115.003	24.2268	0.210663	-2.24699	1.27768e-21	7.00872e-18
ENSMUSG00000029445	Hpd	254.34	503.28	5.39934	0.0107283	-6.54244	1.72902e-21	7.58765e-18
ENSMUSG00000027073	Prg2	503.286	710.863	295.71	0.415987	-1.26539	1.26861e-18	4.63932e-15
ENSMUSG00000040564	Apoc1	1457.99	2275.62	640.364	0.281402	-1.8293	1.04861e-17	3.28694e-14
ENSMUSG00000072653	Zfp783	82.0128	124.886	39.1391	0.313398	-1.67393	1.47827e-15	3.66961e-12
ENSMUSG00000024985	Tcf7l2	367.99	483.322	252.658	0.522753	-0.935797	1.50517e-15	3.66961e-12
ENSMUSG00000028979	Masp2	248.008	361.989	134.026	0.370249	-1.43343	3.18158e-15	6.98103e-12
ENSMUSG00000034371	Dak	945.791	704.956	1186.63	1.68326	0.751261	5.57346e-15	1.11175e-11
ENSMUSG00000029716	Tfr2	1179.43	1425.12	933.729	0.655191	-0.610012	6.28258e-12	1.10245e-08
ENSMUSG00000027556	Car1	661.056	507.156	814.955	1.60691	0.684291	6.5317e-12	1.10245e-08
ENSMUSG00000000673	Haao	311.614	459.839	163.389	0.355317	-1.49282	8.01062e-12	1.25549e-08
ENSMUSG00000072855	Gm10430	531.511	659.183	403.839	0.612636	-0.706898	4.6946e-11	6.86726e-08
ENSMUSG00000034764	1700006J14Rik	30.1797	49.5943	10.7652	0.217065	-2.2038	2.07486e-10	2.84541e-07
ENSMUSG00000033590	Myo5c	45.5688	21.5766	69.561	3.22391	1.68881	4.11836e-10	5.31559e-07
ENSMUSG00000022037	Clu	1850.48	1511.39	2189.58	1.44872	0.534775	4.77829e-10	5.82474e-07
ENSMUSG00000030382	Slc27a5	252.846	339.193	166.499	0.490868	-1.02659	1.09452e-09	1.264e-06
ENSMUSG00000032204	Aqp9	229.257	295.646	162.869	0.55089	-0.860165	1.91479e-09	2.10071e-06
ENSMUSG00000064246	Chi3l1	93.0546	127.426	58.683	0.460525	-1.11865	4.22676e-09	4.41636e-06
ENSMUSG00000092390	Gm20541	93.2892	59.0926	127.486	2.15739	1.10929	6.63227e-09	6.61478e-06
ENSMUSG00000020620	Abca8b	1180.24	922.556	1437.92	1.55863	0.640278	1.43185e-08	1.36599e-05
ENSMUSG00000020689	Itgb3	2240.55	1884.37	2596.72	1.37803	0.462612	3.35677e-08	3.06893e-05
ENSMUSG00000041817	Fam169a	115.738	152.909	78.5676	0.51382	-0.960664	3.91075e-08	3.43239e-05
ENSMUSG00000032034	Kcnj5	273.004	206.917	339.091	1.63878	0.712621	4.27193e-08	3.60518e-05
ENSMUSG00000029385	Ccng2	340.457	265.185	415.728	1.56769	0.648641	4.62694e-08	3.76016e-05
ENSMUSG00000024747	Aldh1a7	103.651	69.218	138.084	1.99492	0.996332	5.05243e-08	3.9593e-05
ENSMUSG00000044452	Zfp507	298.123	367.609	228.637	0.621956	-0.685116	7.81737e-08	5.91479e-05
ENSMUSG00000036743	Psma8	29.67	46.2369	13.103	0.283388	-1.81915	9.55817e-08	6.99084e-05
ENSMUSG00000075517	Cyp2d37-ps	7.57801	14.7971	0.358961	0.024259	-5.36534	1.03927e-07	7.35604e-05
ENSMUSG00000078868	Gm14412	14.2309	3.5678	24.894	6.9774	2.80269	1.26594e-07	8.6804e-05
ENSMUSG00000030302	Atp2b2	30.1751	47.8003	12.5498	0.262546	-1.92936	1.42757e-07	9.49206e-05
ENSMUSG00000022790	Igsf11	97.5359	65.3696	129.702	1.98414	0.988511	1.49041e-07	9.61842e-05
ENSMUSG00000021211	Akr1c12	327.437	235.396	419.477	1.782	0.833501	1.65302e-07	0.00010363
ENSMUSG00000022613	Miox	61.5819	85.8839	37.2799	0.434073	-1.20399	1.94917e-07	0.000118802
ENSMUSG00000035236	Scai	239.433	183.406	295.46	1.61096	0.687922	2.56735e-07	0.000152251
ENSMUSG00000028931	Kcnab2	294.941	356.951	232.931	0.652558	-0.615822	3.81493e-07	0.000220282
ENSMUSG00000041479	Syt15	45.7766	65.9908	25.5624	0.387362	-1.36824	4.33439e-07	0.000243859
ENSMUSG00000022587	Ly6e	1174.96	1365.82	984.1	0.720521	-0.472887	4.82564e-07	0.000264711
ENSMUSG00000026879	Gsn	3476.88	4444.73	2509.02	0.564494	-0.82497	5.2317e-07	0.000279985
ENSMUSG00000029373	Pf4	2440.12	2101.58	2778.65	1.32217	0.402913	7.96752e-07	0.000401026
ENSMUSG00000024331	Dsc2	489.13	401.05	577.21	1.43925	0.525314	7.99305e-07	0.000401026
ENSMUSG00000039286	Fndc3b	1123.56	949.313	1297.8	1.36709	0.451113	8.04172e-07	0.000401026
ENSMUSG00000025197	Cyp2c44	346.655	415.687	277.623	0.667866	-0.582369	8.28854e-07	0.000404149
ENSMUSG00000066071	Cyp4a12a	64.3869	88.0294	40.7444	0.46285	-1.11138	8.66843e-07	0.000413484
ENSMUSG00000030103	Bhlhe40	431.474	350.844	512.105	1.45964	0.54561	9.66102e-07	0.000443305
ENSMUSG00000038217	Tlcd2	215.045	264.365	165.725	0.62688	-0.673739	9.69767e-07	0.000443305
ENSMUSG00000037542	Aldh8a1	427.883	547.337	308.43	0.563511	-0.827483	1.16724e-06	0.000522687
ENSMUSG00000071561	BC100530	299.348	377.089	221.606	0.587675	-0.76691	1.27142e-06	0.000551339
ENSMUSG00000000567	Sox9	39.2749	21.8377	56.712	2.59698	1.37684	1.28323e-06	0.000551339
ENSMUSG00000081984	Dnajb3	106.569	161.941	51.197	0.316145	-1.66134	1.30661e-06	0.000551339
ENSMUSG00000000365	Rnf17	37.4071	54.7124	20.1017	0.367407	-1.44455	1.35247e-06	0.000559922
ENSMUSG00000056035	Cyp3a11	124.853	159.612	90.0932	0.564451	-0.825081	1.4682e-06	0.000596576
ENSMUSG00000069793	Slfn9	855.845	1054.05	657.638	0.623914	-0.680581	1.52457e-06	0.000608219
ENSMUSG00000005583	Mef2c	531.888	439.279	624.497	1.42164	0.507558	1.55987e-06	0.000611191
ENSMUSG00000030101	Sumf1	484.974	399.998	569.951	1.42488	0.510843	1.77037e-06	0.000681498
ENSMUSG00000022026	Olfm4	743.041	975.041	511.042	0.524123	-0.932022	1.99336e-06	0.000754107
ENSMUSG00000015854	Cd5l	1068.5	1487.09	649.904	0.43703	-1.19419	3.74776e-06	0.00139379
ENSMUSG00000045569	Mc2r	14.3637	24.081	4.64642	0.19295	-2.3737	3.81622e-06	0.00139559
ENSMUSG00000021550	2210016F16Rik	645.876	759.975	531.776	0.699728	-0.515134	3.9019e-06	0.00140353
ENSMUSG00000052566	Hook2	208.969	163.149	254.79	1.56171	0.643124	4.11152e-06	0.00145508
ENSMUSG00000001123	Lgals9	1654.96	1997.64	1312.28	0.656913	-0.606225	4.51676e-06	0.00157312
ENSMUSG00000022708	Zbtb20	117.305	85.6082	149.002	1.74051	0.799509	4.81541e-06	0.00165093
ENSMUSG00000019055	Plod1	1248.59	1421.46	1075.73	0.756779	-0.402057	4.96857e-06	0.00167724
ENSMUSG00000009670	Tex11	5.17629	10.3526	0	0	-Inf	5.71073e-06	0.00189324
ENSMUSG00000004038	Gstm3	72.3702	95.8869	48.8535	0.509491	-0.972871	5.78103e-06	0.00189324
ENSMUSG00000002266	Zim1	363.19	297.2	429.179	1.44407	0.530145	5.97273e-06	0.00192726
ENSMUSG00000025504	Eps8l2	232.441	173.936	290.945	1.67271	0.742189	6.36686e-06	0.00202466
ENSMUSG00000025279	Dnase1l3	248.721	199.201	298.241	1.49719	0.582256	7.44186e-06	0.0023327
ENSMUSG00000053470	Kdm3a	930.122	758.101	1102.14	1.45382	0.539851	7.95518e-06	0.00242727
ENSMUSG00000029108	Pcdh7	98.3873	70.7599	126.015	1.78088	0.83259	7.96479e-06	0.00242727
ENSMUSG00000039031	Arhgap18	499.535	420.085	578.985	1.37826	0.462843	1.31254e-05	0.00394518
ENSMUSG00000067818	Myl9	397.262	512.173	282.352	0.551283	-0.859135	1.6919e-05	0.00501671
ENSMUSG00000018339	Gpx3	324.804	381.825	267.782	0.701322	-0.511851	1.8796e-05	0.00549896
ENSMUSG00000029581	Fscn1	1047.91	1187.03	908.785	0.765594	-0.385349	1.93963e-05	0.00559992
ENSMUSG00000019256	Ahr	329.594	265.557	393.631	1.48229	0.567824	1.99951e-05	0.00563604
ENSMUSG00000030359	Pzp	7564.44	5783.11	9345.78	1.61605	0.692468	2.00351e-05	0.00563604
ENSMUSG00000036805	Noxa1	35.4238	50.1258	20.7217	0.413394	-1.27441	2.17696e-05	0.00597151
ENSMUSG00000046442	Ppm1e	162.11	122.622	201.598	1.64406	0.71726	2.1772e-05	0.00597151
ENSMUSG00000038587	Akap12	471.465	394.948	547.981	1.38748	0.472464	2.24121e-05	0.00607119
ENSMUSG00000020419	Hormad2	7.51748	13.6691	1.36586	0.0999234	-3.32303	2.31376e-05	0.00615292
ENSMUSG00000031825	Crispld2	23.1213	34.7244	11.5181	0.331701	-1.59204	2.32746e-05	0.00615292
ENSMUSG00000031443	F7	188.712	227.515	149.91	0.658901	-0.601867	2.43975e-05	0.00637298
ENSMUSG00000020142	Slc1a4	619.749	528.017	711.48	1.34746	0.430239	2.73993e-05	0.00705507
ENSMUSG00000051748	1100001G20Rik	35.9394	50.4684	21.4105	0.424236	-1.23706	2.76518e-05	0.00705507
ENSMUSG00000062515	Fabp4	291.889	224.664	359.113	1.59844	0.676665	3.12741e-05	0.00788754
ENSMUSG00000019889	Ptprk	478.352	405.101	551.602	1.36164	0.445347	3.23234e-05	0.00805954
ENSMUSG00000031434	Morc4	1095.65	871.367	1319.93	1.51478	0.599105	3.42548e-05	0.00844516
ENSMUSG00000023044	Csad	870.52	733.194	1007.85	1.3746	0.459008	3.92568e-05	0.0095138
ENSMUSG00000020183	Cpm	951.05	824.633	1077.47	1.3066	0.385819	3.9648e-05	0.0095138
ENSMUSG00000032601	Prkar2a	1421.6	1639.43	1203.78	0.734265	-0.445628	4.00969e-05	0.0095138
ENSMUSG00000045284	Dcaf12l1	54.8539	74.2046	35.5031	0.478449	-1.06356	4.03237e-05	0.0095138
ENSMUSG00000044352	Sowaha	953.831	1164.2	743.46	0.6386	-0.647015	4.08948e-05	0.00954589
ENSMUSG00000033792	Atp7a	534.553	454.69	614.416	1.35129	0.434332	4.28494e-05	0.00989685
ENSMUSG00000022584	Ly6c2	67.0103	92.4328	41.5877	0.449924	-1.15225	4.35243e-05	0.00994801
ENSMUSG00000022949	Clic6	40.0414	25.024	55.0587	2.20024	1.13766	4.69204e-05	0.0106137
ENSMUSG00000020017	Hal	67.1489	87.5179	46.78	0.534519	-0.903688	4.76948e-05	0.0106788
ENSMUSG00000054641	Mmrn1	466.404	368.045	564.764	1.5345	0.617766	4.84813e-05	0.0107452
ENSMUSG00000041849	Card6	123.408	93.061	153.754	1.65219	0.724378	4.91804e-05	0.0107912
ENSMUSG00000040017	Saa4	413.913	477.011	350.815	0.735445	-0.44331	5.57822e-05	0.0121186
ENSMUSG00000035105	Egln3	125.14	96.1108	154.169	1.60407	0.681741	6.72242e-05	0.0143626
ENSMUSG00000033533	Acsm1	37.9079	52.5374	23.2785	0.443084	-1.17435	6.74208e-05	0.0143626
ENSMUSG00000022893	Adamts1	625.694	538.708	712.679	1.32294	0.403748	6.91871e-05	0.0145971
ENSMUSG00000050965	Prkca	442.914	375.887	509.94	1.35663	0.440028	7.02237e-05	0.0146748
ENSMUSG00000048376	F2r	1299.78	1142.45	1457.1	1.27542	0.35097	7.58469e-05	0.0157003
ENSMUSG00000026478	Lamc1	1722.57	1521.7	1923.45	1.26401	0.338008	7.84622e-05	0.0160899
ENSMUSG00000031877	Ces2g	782.514	890.524	674.505	0.757425	-0.400824	8.14536e-05	0.0165487
ENSMUSG00000039831	Arhgap29	617.677	534.697	700.658	1.31039	0.389991	8.7833e-05	0.017681
ENSMUSG00000074207	Adh1	201.957	131.431	272.483	2.0732	1.05186	9.25815e-05	0.0184675
ENSMUSG00000020396	Nefh	33.4825	20.233	46.7319	2.30969	1.2077	9.53145e-05	0.0188414
ENSMUSG00000052534	Pbx1	497.319	425.894	568.744	1.33541	0.417286	9.91612e-05	0.0193094
ENSMUSG00000029718	Pcolce	472.655	392.446	552.864	1.40876	0.494431	9.94425e-05	0.0193094
ENSMUSG00000024924	Vldlr	303.409	217.645	389.173	1.78811	0.838435	0.000106206	0.0204419
ENSMUSG00000090175	Ugt1a9	34.3937	47.746	21.0413	0.440694	-1.18215	0.000107358	0.020484
ENSMUSG00000029086	Prom1	472.149	403.469	540.83	1.34045	0.422719	0.00012404	0.0234628
ENSMUSG00000032232	Cgnl1	442.266	377.646	506.886	1.34223	0.424627	0.00013954	0.0261692
ENSMUSG00000020473	Aebp1	467.035	400.688	533.381	1.33116	0.412687	0.000141098	0.0262371
ENSMUSG00000059040	Gm5506	535.497	461.832	609.162	1.31901	0.399458	0.000155351	0.0286446
ENSMUSG00000020961	Ston2	576.032	481.875	670.189	1.39079	0.475908	0.000159933	0.0292438
ENSMUSG00000000320	Alox12	697.413	563.538	831.288	1.47512	0.560836	0.000170064	0.0306835
ENSMUSG00000044626	Liph	21.7125	31.9638	11.4612	0.358568	-1.47968	0.000170604	0.0306835
ENSMUSG00000033826	Dnahc8	19.7188	29.2067	10.2309	0.350294	-1.51336	0.000175	0.0311323
ENSMUSG00000051166	Eml5	77.1801	56.7516	97.6085	1.71992	0.782345	0.000176789	0.0311323
ENSMUSG00000024053	Emilin2	1178.71	1039.13	1318.29	1.26865	0.343294	0.000177356	0.0311323
ENSMUSG00000020122	Egfr	66.0351	47.7662	84.304	1.76493	0.819611	0.000183734	0.031996
ENSMUSG00000026357	Rgs18	652.475	555.493	749.458	1.34918	0.432078	0.000185426	0.0320364
ENSMUSG00000073409	H2-Q6	112.968	138.532	87.4039	0.630928	-0.664453	0.000188935	0.0323876
ENSMUSG00000022659	Gcet2	106.181	81.7124	130.65	1.5989	0.677077	0.000193299	0.0327014
ENSMUSG00000020661	Dnmt3a	1690.95	1503.21	1878.69	1.24979	0.321687	0.000193746	0.0327014
ENSMUSG00000019916	P4ha1	756.966	648.136	865.796	1.33582	0.417731	0.000200209	0.0330567
ENSMUSG00000059657	Stfa2l1	169.708	221.741	117.675	0.530687	-0.914068	0.000201505	0.0330567
ENSMUSG00000025194	Abcc2	976.251	839.681	1112.82	1.32529	0.406311	0.000201924	0.0330567
ENSMUSG00000031375	Bgn	1130.48	980.959	1280	1.30484	0.383878	0.000202243	0.0330567
ENSMUSG00000053063	Clec12a	192.686	227.164	158.207	0.696446	-0.521916	0.000203384	0.0330567
ENSMUSG00000056260	4933421E11Rik	209.07	172.41	245.729	1.42526	0.511226	0.000213191	0.0343959
ENSMUSG00000005397	Nid1	2050.64	1833	2268.28	1.23747	0.307395	0.000222287	0.0356016
ENSMUSG00000004383	Large	195.689	160.376	231.002	1.44038	0.526451	0.000252908	0.0402124
ENSMUSG00000025091	Pnliprp2	13.31	20.9112	5.70875	0.272999	-1.87303	0.000261108	0.0409405
ENSMUSG00000004032	Gstm5	1758.01	1965.72	1550.29	0.788659	-0.342526	0.000261219	0.0409405
ENSMUSG00000032554	Trf	12492.4	10522.7	14462	1.37436	0.458761	0.000273453	0.042554
ENSMUSG00000030214	Plbd1	275.04	320.101	229.979	0.718458	-0.477025	0.00028411	0.043901
ENSMUSG00000027695	Pld1	264.369	221.761	306.978	1.38428	0.469132	0.000290689	0.0441267
ENSMUSG00000019989	Enpp3	101.386	124.285	78.487	0.631507	-0.663128	0.00029097	0.0441267
ENSMUSG00000038357	Camp	677.048	879.629	474.467	0.539394	-0.890587	0.000291604	0.0441267
ENSMUSG00000079597	Gm5483	216.414	278.969	153.859	0.551528	-0.858493	0.000302924	0.0455258
ENSMUSG00000005611	Mrvi1	763.411	658.756	868.066	1.31774	0.398061	0.000308482	0.0460457
ENSMUSG00000023886	Smoc2	231.574	193.771	269.377	1.39018	0.475273	0.000315309	0.0466847
ENSMUSG00000022206	Npr3	550.423	478.759	622.086	1.29937	0.377814	0.000317019	0.0466847
ENSMUSG00000005824	Tnfsf14	86.9737	65.8484	108.099	1.64163	0.715132	0.000331924	0.0485538
ENSMUSG00000038521	C1s	1071.44	951.338	1191.54	1.25249	0.3248	0.000339795	0.04929
ENSMUSG00000025815	Dhtkd1	209.095	244.174	174.017	0.712677	-0.48868	0.000342384	0.04929
ENSMUSG00000002985	Apoe	25427	21787.7	29066.3	1.33407	0.415834	0.000343924	0.04929
ENSMUSG00000021823	Vcl	1211.55	1077	1346.1	1.24986	0.321766	0.000345942	0.04929
ENSMUSG00000031626	Sorbs2	179.428	147.981	210.874	1.425	0.510965	0.000348504	0.0493347
ENSMUSG00000038932	Tcfl5	5.53909	10.0961	0.982125	0.097278	-3.36174	0.000356078	0.0500837
ENSMUSG00000022821	Hgd	923.798	1030.76	816.84	0.792467	-0.335578	0.000372192	0.0520168
ENSMUSG00000021213	Akr1c13	769.829	678.999	860.659	1.26754	0.342033	0.000379929	0.0527621
ENSMUSG00000028364	Tnc	373.592	312.576	434.608	1.39041	0.475507	0.000384763	0.0530973
ENSMUSG00000022122	Ednrb	525.507	457.636	593.379	1.29662	0.374752	0.000392301	0.0537992
ENSMUSG00000035540	Gc	5917.7	5066.9	6768.51	1.33583	0.417736	0.000397074	0.054033
ENSMUSG00000068086	Cyp2d9	14.028	21.6686	6.38733	0.294774	-1.76232	0.000398931	0.054033
ENSMUSG00000039967	Zfp292	801.993	706.471	897.515	1.27042	0.345305	0.000428244	0.0576475
ENSMUSG00000026335	Pam	982.057	873.579	1090.54	1.24835	0.320026	0.000435126	0.0582167
ENSMUSG00000022902	Stfa2	112.298	151.088	73.5071	0.486518	-1.03943	0.000442993	0.05891
ENSMUSG00000030742	Lat	185.912	154.151	217.673	1.41207	0.497813	0.000455208	0.0601697
ENSMUSG00000002265	Peg3	6250.6	5493.36	7007.83	1.27569	0.351277	0.000458952	0.0603014
ENSMUSG00000035237	Lcat	895.712	1012.18	779.244	0.769866	-0.377321	0.00046392	0.0605912
ENSMUSG00000027692	Tnik	234.208	196.636	271.78	1.38214	0.466909	0.000472406	0.0613345
ENSMUSG00000038910	Plcl2	286.725	329.147	244.303	0.742228	-0.430065	0.000476083	0.061413
ENSMUSG00000066800	Rnasel	1182.47	970.83	1394.11	1.436	0.522056	0.000478609	0.061413
ENSMUSG00000074731	Zfp345	7.01178	1.91726	12.1063	6.31436	2.65864	0.000486928	0.0621173
ENSMUSG00000051682	Treml4	100.107	122.395	77.8194	0.635806	-0.653342	0.000496229	0.0629379
ENSMUSG00000022883	Robo1	673.581	592.986	754.175	1.27183	0.346901	0.000503717	0.0635205
ENSMUSG00000030800	Prss8	298.995	246.539	351.45	1.42554	0.511505	0.000508002	0.0636948
ENSMUSG00000020120	Plek	2454.39	2172.11	2736.68	1.25992	0.333331	0.000519317	0.0645462
ENSMUSG00000039648	Ccbl1	298.183	341.2	255.166	0.747849	-0.419181	0.000520676	0.0645462
ENSMUSG00000075592	Nynrin	339.2	291.546	386.854	1.32691	0.408068	0.000532485	0.0656393
ENSMUSG00000072596	Ear2	37.2305	50.684	23.7771	0.469123	-1.09196	0.000536691	0.0656666
ENSMUSG00000091183	Gm3604	53.6122	38.399	68.8254	1.79237	0.841872	0.000538692	0.0656666
ENSMUSG00000052131	Akr1b7	154.141	126.107	182.175	1.44461	0.530677	0.00056546	0.0685488
ENSMUSG00000002688	Prkd1	36.3097	48.5983	24.0212	0.49428	-1.0166	0.000579368	0.0698489
ENSMUSG00000030717	Nupr1	26.6072	13.9039	39.3105	2.8273	1.49943	0.000586769	0.0701556
ENSMUSG00000041577	Prelp	203.225	169.654	236.795	1.39576	0.481046	0.000588307	0.0701556
ENSMUSG00000028063	Lmna	2585.48	2840.62	2330.35	0.820366	-0.28566	0.000597696	0.0708899
ENSMUSG00000029070	Mxra8	119.682	95.4884	143.875	1.50673	0.591419	0.00060309	0.0711451
ENSMUSG00000028943	Espn	59.0391	74.7944	43.2838	0.578704	-0.789102	0.00061856	0.0725799
ENSMUSG00000034528	Hsd17b13	79.7569	60.9746	98.5391	1.61607	0.692487	0.000684587	0.0799001
ENSMUSG00000016942	Tmprss6	920.208	1025.62	814.801	0.794451	-0.33197	0.000697353	0.0809594
ENSMUSG00000075391	Gm13443	722.086	803.96	640.213	0.796325	-0.328571	0.000731264	0.0840834
ENSMUSG00000028572	Hook1	556.893	488.931	624.855	1.278	0.353889	0.000733665	0.0840834
ENSMUSG00000024479	Mal2	166.289	138.026	194.552	1.40952	0.495207	0.000738106	0.0840834
ENSMUSG00000048126	Col6a3	864.828	737.755	991.9	1.34448	0.427053	0.00073959	0.0840834
ENSMUSG00000073590	3222401L13Rik	12.6481	5.77091	19.5253	3.3834	1.75847	0.000748988	0.0847129
ENSMUSG00000043445	Pgp	1299.74	1440.61	1158.87	0.804429	-0.313962	0.000768679	0.0861138
ENSMUSG00000072437	Nanos1	134.152	166.334	101.97	0.613043	-0.70594	0.000769224	0.0861138
ENSMUSG00000025089	Gfra1	575.457	488.342	662.571	1.35678	0.440183	0.000779544	0.0868261
ENSMUSG00000022265	Ank	1571.73	1729.2	1414.27	0.817875	-0.290047	0.000801961	0.0884601
ENSMUSG00000039013	Siglec5	65.8092	49.3148	82.3035	1.66894	0.738935	0.000803094	0.0884601
ENSMUSG00000045410	Akr1e1	606.12	534.593	677.647	1.26759	0.342092	0.000806309	0.0884601
ENSMUSG00000028519	Dab1	40.332	27.5097	53.1542	1.9322	0.950246	0.000813711	0.0887895
ENSMUSG00000000628	Hk2	301.726	243.088	360.365	1.48245	0.56798	0.000821755	0.0887895
ENSMUSG00000031596	Slc7a2	674.913	538.978	810.848	1.50442	0.589206	0.000824801	0.0887895
ENSMUSG00000006435	Neurl1a	36.7762	52.0046	21.5478	0.414344	-1.2711	0.000829734	0.0887895
ENSMUSG00000028713	Cyp4b1	7.91467	13.1267	2.7026	0.205886	-2.28009	0.000831195	0.0887895
ENSMUSG00000030148	Clec4a2	93.0257	112.975	73.0763	0.646836	-0.628529	0.000835825	0.0887895
ENSMUSG00000026307	Scly	892.136	988.495	795.778	0.805041	-0.312866	0.000838398	0.0887895
ENSMUSG00000034664	Itga2b	1277.48	1140.89	1414.07	1.23944	0.309694	0.000841683	0.0887895
ENSMUSG00000040128	Pnrc1	762.047	675.157	848.937	1.25739	0.330435	0.000883703	0.0925083
ENSMUSG00000001300	Efnb2	130.971	106.301	155.641	1.46415	0.550065	0.000885368	0.0925083
ENSMUSG00000020125	Elane	441.351	554.793	327.909	0.591049	-0.758652	0.000894464	0.0930158
ENSMUSG00000019960	Dusp6	649.735	566.254	733.217	1.29486	0.372792	0.000901886	0.0933452
ENSMUSG00000023805	Synj2	250.882	204.227	297.537	1.45689	0.542897	0.000928986	0.0954117
ENSMUSG00000045636	Mtus1	297.336	254.972	339.699	1.3323	0.413916	0.000930549	0.0954117
ENSMUSG00000038415	Foxq1	31.8788	20.7773	42.9803	2.06862	1.04866	0.000937071	0.0956335
ENSMUSG00000043587	Acpl2	82.5947	102.173	63.016	0.616755	-0.69723	0.000944243	0.0959193
ENSMUSG00000028358	Zfp618	389.266	338.072	440.459	1.30286	0.381678	0.000960572	0.0971285
ENSMUSG00000025780	Itih5	384.849	478.563	291.136	0.608354	-0.717017	0.000968452	0.0972733
ENSMUSG00000069041	Slc25a31	4.44946	8.23055	0.66837	0.0812061	-3.62227	0.000970871	0.0972733
ENSMUSG00000027422	Rrbp1	4721.72	4287.78	5155.67	1.20241	0.265931	0.000990226	0.0987615
ENSMUSG00000033487	Fndc3a	1181.62	1058.8	1304.45	1.23201	0.301017	0.00099933	0.0989251
ENSMUSG00000031561	Odz3	697.119	614.69	779.547	1.2682	0.342777	0.00100477	0.0989251
ENSMUSG00000020788	Atp2a3	805.743	716.85	894.637	1.24801	0.319633	0.00100539	0.0989251
ENSMUSG00000047443	Fam132b	225.298	174.952	275.645	1.57555	0.655855	0.00101489	0.0990542
ENSMUSG00000035811	Ugt2b35	1030.64	924.904	1136.38	1.22865	0.297075	0.00101573	0.0990542
ENSMUSG00000025405	Inhbc	68.8631	85.7582	51.968	0.605983	-0.72265	0.00103064	0.100064
ENSMUSG00000071068	Treml2	1034.03	926.125	1141.93	1.23302	0.302201	0.00104253	0.100772
ENSMUSG00000030342	Cd9	1187.19	1067.12	1307.27	1.22505	0.292838	0.00104716	0.100775
ENSMUSG00000027203	Dut	2842.82	3106.04	2579.6	0.830513	-0.267926	0.00109173	0.10447
ENSMUSG00000027048	Abcb11	194.955	225.998	163.912	0.72528	-0.463391	0.00109597	0.10447
ENSMUSG00000024140	Epas1	241.201	205.579	276.822	1.34655	0.429265	0.0011011	0.10447
ENSMUSG00000060807	Serpina6	56086.6	51423	60750.2	1.18138	0.240478	0.00110641	0.10447
ENSMUSG00000038068	Rnf144b	338.31	283.89	392.729	1.38338	0.4682	0.00110935	0.10447
ENSMUSG00000032633	Flcn	584.874	516.584	653.163	1.26439	0.338438	0.00114764	0.107613
ENSMUSG00000027111	Itga6	595.165	526.927	663.403	1.259	0.332283	0.00116895	0.109146
ENSMUSG00000027637	1110008F13Rik	763.025	845.258	680.791	0.805423	-0.312181	0.00120005	0.111574
ENSMUSG00000029925	Tbxas1	210.397	243.016	177.778	0.731549	-0.450974	0.00124054	0.114852
ENSMUSG00000027855	Sycp1	31.6748	46.7708	16.5789	0.354472	-1.49626	0.00124683	0.114949
ENSMUSG00000028159	Dapp1	577.549	512.311	642.788	1.25468	0.327324	0.00126175	0.115838
ENSMUSG00000062632	Gm12588	4.66543	8.68291	0.64794	0.0746224	-3.74425	0.00127034	0.116141
ENSMUSG00000044678	Ly6k	2.71927	5.43855	0	0	-Inf	0.00130498	0.118129
ENSMUSG00000031613	Hpgd	397.592	348.503	446.681	1.28171	0.358074	0.00130747	0.118129
ENSMUSG00000025792	Slc25a10	1166.76	1282.45	1051.07	0.819581	-0.287041	0.00130824	0.118129
ENSMUSG00000037211	Spry1	274.66	232.178	317.142	1.36594	0.449897	0.00131818	0.118539
ENSMUSG00000015766	Eps8	49.1571	35.6265	62.6877	1.75958	0.81523	0.00136076	0.121869
ENSMUSG00000028369	Svep1	141.84	117.353	166.328	1.41734	0.503186	0.00138414	0.123459
ENSMUSG00000052516	Robo2	521.173	461.415	580.932	1.25902	0.332304	0.001391	0.123568
ENSMUSG00000033170	Card10	215.225	182.744	247.706	1.35548	0.438804	0.00142158	0.125683
ENSMUSG00000055301	Adh7	8.24795	13.4898	3.00614	0.222846	-2.16588	0.00142626	0.125683
ENSMUSG00000071192	Wfikkn1	17.0546	24.691	9.41825	0.381445	-1.39045	0.00145174	0.127417
ENSMUSG00000040152	Thbs1	3543.29	3067.11	4019.48	1.31051	0.390132	0.00146528	0.128092
ENSMUSG00000023348	Trip6	335.864	292.703	379.024	1.29491	0.372853	0.00149425	0.130107
ENSMUSG00000029648	Flt1	229.661	195.46	263.862	1.34996	0.432912	0.00150338	0.130384
ENSMUSG00000035342	Lzts2	402.587	352.327	452.847	1.2853	0.362107	0.00151862	0.131187
ENSMUSG00000030117	Gdf3	53.7144	67.7027	39.7261	0.586774	-0.769124	0.00152767	0.131452
ENSMUSG00000029440	Psmd9	1093.82	1203.65	983.982	0.817497	-0.290715	0.00153442	0.131517
ENSMUSG00000013846	St3gal1	2110.52	1918.45	2302.58	1.20023	0.263308	0.00154206	0.131657
ENSMUSG00000033898	Cfhr2	20.5431	29.4748	11.6114	0.393942	-1.34395	0.00156732	0.133295
ENSMUSG00000050675	Gp1ba	351.412	297.663	405.162	1.36114	0.444817	0.00157442	0.133382
ENSMUSG00000053950	Adnp2	444.344	391.011	497.678	1.2728	0.348005	0.00160182	0.135181
ENSMUSG00000003153	Slc2a3	1084.71	973.558	1195.85	1.22833	0.296702	0.00162475	0.136591
ENSMUSG00000021278	Amn	14.4066	21.3388	7.47443	0.350274	-1.51344	0.00163449	0.136885
ENSMUSG00000054905	Stfa3	203.367	255.96	150.774	0.589053	-0.763529	0.00164834	0.137521
ENSMUSG00000027082	Tfpi	683.983	611.389	756.577	1.23747	0.307397	0.00166946	0.138755
ENSMUSG00000040296	Ddx58	173.65	146.253	201.048	1.37466	0.459072	0.00168066	0.139158
ENSMUSG00000033460	Armcx1	213.131	181.714	244.548	1.34579	0.42845	0.00169337	0.139478
ENSMUSG00000030551	Nr2f2	455.958	401.835	510.082	1.26938	0.344125	0.0017027	0.139478
ENSMUSG00000062148	Ear6	67.9234	83.5377	52.309	0.626173	-0.675367	0.00170394	0.139478
ENSMUSG00000035247	Hectd1	6409.19	5855.1	6963.28	1.18927	0.250074	0.00170994	0.139478
ENSMUSG00000027332	Ivd	1422.78	1558.06	1287.49	0.826344	-0.275185	0.00173185	0.140742
ENSMUSG00000028730	Wdr65	52.3066	38.5455	66.0677	1.71402	0.777384	0.00174722	0.141467
ENSMUSG00000030703	Gdpd3	139.318	97.0308	181.605	1.87162	0.904287	0.00176699	0.142542
ENSMUSG00000036617	Etl4	261.733	225.305	298.161	1.32337	0.404218	0.00178971	0.143846
ENSMUSG00000030138	Bms1	2494.99	2209.73	2780.24	1.25818	0.331337	0.00179748	0.143943
ENSMUSG00000048612	Myof	51.9632	35.4588	68.4677	1.93091	0.949282	0.00181113	0.144508
ENSMUSG00000048677	Tpcn2	46.4254	59.1078	33.743	0.570872	-0.808761	0.00189139	0.150366
ENSMUSG00000069814	E130309D14Rik	797.855	964.315	631.396	0.654761	-0.610959	0.00191264	0.151506
ENSMUSG00000074623	Gm826	84.4796	102.429	66.5301	0.649524	-0.622546	0.0019243	0.151881
ENSMUSG00000000078	Klf6	690.776	618.425	763.127	1.23399	0.303325	0.00196186	0.154135
ENSMUSG00000049858	Suox	496.654	564.927	428.382	0.758296	-0.399167	0.00196831	0.154135
ENSMUSG00000056054	S100a8	2040.77	2503.3	1578.23	0.630462	-0.665518	0.00197393	0.154135
ENSMUSG00000051735	Rinl	205.608	174.912	236.304	1.35099	0.434014	0.00200345	0.155886
ENSMUSG00000060961	Slc4a4	228.5	195.097	261.902	1.34242	0.424836	0.00201193	0.155992
ENSMUSG00000069601	Ank3	490.844	434.194	547.494	1.26094	0.334501	0.00202765	0.156657
ENSMUSG00000074785	Plxnc1	450.762	501.567	399.956	0.797412	-0.326603	0.00205519	0.158228
ENSMUSG00000018927	Ccl6	71.3085	87.6575	54.9596	0.626982	-0.673504	0.00206537	0.158455
ENSMUSG00000030652	Coq7	425.385	475.622	375.148	0.788753	-0.342354	0.0020799	0.159015
ENSMUSG00000024026	Glo1	898.796	989.104	808.487	0.817393	-0.290898	0.00211358	0.160815
ENSMUSG00000029833	Trim24	566.354	628.301	504.406	0.802809	-0.316872	0.00211811	0.160815
ENSMUSG00000039405	Prss23	63.3389	48.6863	77.9915	1.60192	0.6798	0.0021258	0.160842
ENSMUSG00000018924	Alox15	20.1267	28.1879	12.0654	0.428036	-1.2242	0.00214264	0.16156
ENSMUSG00000027765	P2ry1	297.292	258.477	336.107	1.30033	0.378883	0.00217006	0.163067
ENSMUSG00000034435	Tmem30b	152.19	127.932	176.447	1.37923	0.463866	0.00217936	0.163207
ENSMUSG00000021850	1700011H14Rik	14.748	7.73798	21.7581	2.81186	1.49152	0.0022018	0.164326
ENSMUSG00000026077	Npas2	12.3398	6.19328	18.4862	2.98488	1.57767	0.00224006	0.166615
ENSMUSG00000022445	Cyp2d26	136.925	198.696	75.1539	0.378235	-1.40264	0.00232457	0.172317
ENSMUSG00000055691	Gja6	15.9841	23.1176	8.85051	0.382847	-1.38516	0.00233518	0.17252
ENSMUSG00000054579	9130219A07Rik	46.2302	58.7378	33.7225	0.57412	-0.800577	0.00237437	0.174239
ENSMUSG00000079173	Zan	24.8144	15.9135	33.7154	2.11867	1.08316	0.00238934	0.174239
ENSMUSG00000063316	Rpl27	346.387	389.641	303.132	0.777977	-0.362201	0.0023902	0.174239
ENSMUSG00000006221	Hspb7	20.5564	12.654	28.4588	2.24901	1.16929	0.00239021	0.174239
ENSMUSG00000054889	Dsp	764.962	640.458	889.467	1.3888	0.473837	0.00240422	0.17468
ENSMUSG00000022865	Cxadr	1303.92	1181.63	1426.2	1.20697	0.271394	0.00242466	0.175584
ENSMUSG00000018819	Lsp1	233.44	265.976	200.904	0.755345	-0.404792	0.00244612	0.175882
ENSMUSG00000021943	Gdf10	1089.23	984.175	1194.29	1.2135	0.27917	0.00245048	0.175882
ENSMUSG00000022371	Col14a1	1448.94	1317.72	1580.16	1.19917	0.262036	0.00245283	0.175882
ENSMUSG00000032127	Vps11	731.318	655.353	807.283	1.23183	0.300802	0.0024738	0.176431
ENSMUSG00000023905	Tnfrsf12a	84.7518	63.8553	105.648	1.65449	0.72639	0.00247657	0.176431
ENSMUSG00000028273	Pdlim5	495.495	440.712	550.278	1.24861	0.320324	0.0025297	0.179379
ENSMUSG00000024548	Setbp1	47.064	34.6025	59.5255	1.72027	0.782633	0.0025343	0.179379
ENSMUSG00000039956	Mrap	308.871	353.712	264.029	0.746451	-0.421881	0.00255816	0.179683
ENSMUSG00000017376	Nlk	481.201	426.326	536.075	1.25743	0.330479	0.00255892	0.179683
ENSMUSG00000020876	Snx11	282.922	319.752	246.091	0.769632	-0.37776	0.00256316	0.179683
ENSMUSG00000038656	Cyp3a16	672.082	578.981	765.183	1.3216	0.402288	0.00260902	0.182315
ENSMUSG00000022094	Slc39a14	742.822	665.714	819.929	1.23165	0.300597	0.00264552	0.184279
ENSMUSG00000022215	Fitm1	5.68111	9.62718	1.73504	0.180223	-2.47214	0.00270307	0.187602
ENSMUSG00000024145	Pigf	109.301	128.976	89.6258	0.694902	-0.525119	0.00271032	0.187602
ENSMUSG00000079009	Gm14139	3.19873	0.304979	6.09248	19.9767	4.32025	0.00274807	0.189577
ENSMUSG00000043122	A530016L24Rik	89.6903	71.6118	107.769	1.5049	0.589671	0.00276459	0.189577
ENSMUSG00000045466	Zfp956	116.84	137.538	96.1413	0.699017	-0.5166	0.00276477	0.189577
ENSMUSG00000035472	Slc25a21	667.499	736.43	598.568	0.812797	-0.299032	0.0027903	0.189989
ENSMUSG00000022139	Mbnl2	608.028	543.617	672.438	1.23697	0.306811	0.00279544	0.189989
ENSMUSG00000004035	Gstm7	289.673	327.228	252.118	0.770468	-0.376193	0.00279676	0.189989
ENSMUSG00000019996	Mtap7	274.581	237.467	311.695	1.31258	0.392408	0.00280963	0.190274
ENSMUSG00000040488	Ltbp4	424.253	376.296	472.211	1.25489	0.327565	0.00282523	0.190742
ENSMUSG00000003623	Crot	2047.46	1865.38	2229.55	1.19522	0.257279	0.00287783	0.193697
ENSMUSG00000020544	Cox11	161.71	186.682	136.738	0.732463	-0.449172	0.00289868	0.194504
ENSMUSG00000042408	Zmym6	112.117	91.82	132.413	1.4421	0.52817	0.00291062	0.19471
ENSMUSG00000033763	Mtss1l	331.274	290.373	372.175	1.28171	0.358073	0.00296682	0.197609
ENSMUSG00000022755	Gpr128	43.4825	31.7212	55.2439	1.74155	0.80037	0.00297777	0.197609
ENSMUSG00000050473	Slc35d3	135.74	112.746	158.733	1.40788	0.493529	0.00299332	0.197609
ENSMUSG00000029790	Tsga14	176.605	203.304	149.907	0.737352	-0.439574	0.0029968	0.197609
ENSMUSG00000032374	Plod2	175.741	149.087	202.395	1.35756	0.441015	0.00299899	0.197609
ENSMUSG00000042644	Itpr3	218.497	183.003	253.991	1.3879	0.472906	0.00300842	0.197637
ENSMUSG00000030002	Dusp11	1675.55	1823.41	1527.68	0.837815	-0.255296	0.00303386	0.198713
ENSMUSG00000028073	Pear1	308.962	269.492	348.433	1.29293	0.370641	0.00306351	0.19995
ENSMUSG00000047454	Gphn	401.792	355.142	448.441	1.26271	0.336523	0.00307097	0.19995
ENSMUSG00000021196	Pfkp	211.67	167.063	256.278	1.53402	0.617319	0.00309197	0.200722
ENSMUSG00000021033	Gstz1	2427.5	2635.52	2219.47	0.842139	-0.247871	0.00314773	0.203739
ENSMUSG00000005687	Bcas2	2001.18	2174.45	1827.92	0.840634	-0.250451	0.00316844	0.204476
ENSMUSG00000021314	Amph	22.6303	14.2847	30.9759	2.16847	1.11668	0.00323293	0.208026
ENSMUSG00000022505	Emp2	350.525	402.506	298.544	0.741713	-0.431067	0.00324965	0.208491
ENSMUSG00000022462	Slc38a2	2643.95	2416.55	2871.36	1.18821	0.248785	0.00327376	0.209425
ENSMUSG00000040048	Ndufb10	1312.9	1432.35	1193.45	0.833212	-0.263245	0.0032884	0.20975
ENSMUSG00000024592	C330018D20Rik	266.451	309.407	223.495	0.722332	-0.469266	0.00332049	0.211183
ENSMUSG00000045348	6430598A04Rik	37.6686	26.5239	48.8132	1.84035	0.879981	0.00335214	0.21258
ENSMUSG00000031770	Herpud1	1202.01	1091.77	1312.25	1.20194	0.26537	0.00337815	0.213479
ENSMUSG00000003283	Hck	147.864	171.287	124.441	0.72651	-0.460946	0.00338578	0.213479
ENSMUSG00000034659	Tmem109	663.558	730.014	597.101	0.817931	-0.28995	0.00339726	0.213589
ENSMUSG00000015647	Lama5	254.738	221.077	288.4	1.30452	0.38352	0.00340736	0.213612
ENSMUSG00000039167	Eltd1	175.806	149.617	201.995	1.35008	0.433044	0.00342549	0.214137
ENSMUSG00000028184	Lphn2	421.56	368.181	474.939	1.28996	0.367328	0.00344528	0.214762
ENSMUSG00000052396	Mogat2	528.271	583.904	472.639	0.809445	-0.304994	0.00350407	0.217421
ENSMUSG00000030469	Zfp719	149.041	125.876	172.206	1.36806	0.452131	0.00350775	0.217421
ENSMUSG00000032578	Cish	248.944	200.715	297.173	1.48057	0.566149	0.00358202	0.221006
ENSMUSG00000039109	F13a1	335.187	375.223	295.15	0.786599	-0.346301	0.00358573	0.221006
ENSMUSG00000038855	Itpkb	449.8	399.522	500.078	1.25169	0.323879	0.0036093	0.221835
ENSMUSG00000029016	Clcn6	184.752	157.616	211.887	1.34432	0.426881	0.00362675	0.222285
ENSMUSG00000033220	Rac2	1268.64	1379.36	1157.92	0.839465	-0.252458	0.00365314	0.223279
ENSMUSG00000000154	Slc22a18	150.423	173.965	126.88	0.729339	-0.455338	0.00368073	0.224341
ENSMUSG00000020176	Grb10	14208.2	13095.5	15320.9	1.16994	0.226429	0.00373729	0.227157
ENSMUSG00000031023	D930014E17Rik	498.75	552.316	445.185	0.806034	-0.311086	0.00374938	0.227262
ENSMUSG00000028179	Cth	282.832	318.182	247.482	0.777799	-0.36253	0.00377309	0.227677
ENSMUSG00000062901	Klhl24	319.069	259.635	378.502	1.45782	0.543817	0.00378535	0.227677
ENSMUSG00000021675	F2rl2	337.806	284.374	391.238	1.37579	0.460259	0.00380462	0.227677
ENSMUSG00000033799	BC016423	655.819	590.681	720.957	1.22055	0.287535	0.00380482	0.227677
ENSMUSG00000039103	Nexn	35.1491	24.3616	45.9366	1.88561	0.915034	0.00381355	0.227677
ENSMUSG00000036158	Prickle1	160.169	135.777	184.561	1.35929	0.442857	0.00382124	0.227677
ENSMUSG00000027188	Pamr1	279.95	244.829	315.072	1.2869	0.363905	0.00382886	0.227677
ENSMUSG00000023960	Enpp5	442.543	393.992	491.095	1.24646	0.317834	0.00385159	0.22841
ENSMUSG00000011008	Mcoln2	181.186	207.696	154.675	0.744717	-0.425237	0.00386753	0.228737
ENSMUSG00000050914	Ankrd37	37.0838	26.5763	47.5913	1.79074	0.84056	0.00388784	0.22932
ENSMUSG00000070699	Sars2	317.12	354.752	279.488	0.787842	-0.344021	0.00391988	0.23059
ENSMUSG00000025555	Farp1	533.409	472.085	594.732	1.2598	0.333192	0.00393663	0.230956
ENSMUSG00000005667	Mthfd2	2850.27	2586.25	3114.3	1.20418	0.268046	0.00396465	0.231458
ENSMUSG00000020263	Appl2	248.95	213.581	284.318	1.33119	0.412721	0.00396629	0.231458
ENSMUSG00000022218	Tgm1	96.5015	113.945	79.0578	0.693823	-0.52736	0.00398919	0.232177
ENSMUSG00000058216	BC021614	1353.69	1539.75	1167.62	0.758317	-0.399127	0.00401779	0.233223
ENSMUSG00000006389	Mpl	302.164	264.837	339.492	1.28189	0.358274	0.00402987	0.233307
ENSMUSG00000063524	Eno1	772.629	601.32	943.938	1.56978	0.650559	0.00405212	0.233978
ENSMUSG00000024529	Lox	346.755	294.004	399.507	1.35885	0.442387	0.00406391	0.234043
ENSMUSG00000040511	Pvr	108.468	89.3821	127.553	1.42705	0.513041	0.00412486	0.236931
ENSMUSG00000090620	Gm6724	77.7641	93.2549	62.2733	0.667775	-0.582565	0.0041819	0.23958
ENSMUSG00000015401	Tmem27	14.1374	7.95295	20.3219	2.55526	1.35347	0.00420825	0.239885
ENSMUSG00000024978	Gpam	2784.51	2552.69	3016.33	1.18163	0.240775	0.00421427	0.239885
ENSMUSG00000004707	Ly9	92.2138	75.1389	109.289	1.45449	0.540512	0.00422001	0.239885
ENSMUSG00000024386	Proc	1644.31	1930.92	1357.7	0.703135	-0.508126	0.00423297	0.24
ENSMUSG00000033565	Rbfox2	920.106	836.149	1004.06	1.20082	0.264016	0.00428872	0.242534
ENSMUSG00000001376	Ccdc132	592.182	533.718	650.646	1.21908	0.285797	0.00430276	0.242654
ENSMUSG00000027007	Ssfa2	573.365	514.773	631.958	1.22765	0.295894	0.00431578	0.242654
ENSMUSG00000029762	Akr1b8	106.67	128.57	84.7707	0.659335	-0.600916	0.00432403	0.242654
ENSMUSG00000074491	Clec4g	60.0117	73.2447	46.7787	0.638663	-0.646873	0.00436021	0.244061
ENSMUSG00000036764	Dnajc12	312.17	348.22	276.12	0.792947	-0.334703	0.0044224	0.246354
ENSMUSG00000024620	Pdgfrb	398.595	354.206	442.984	1.25064	0.322664	0.00442364	0.246354
ENSMUSG00000026958	Dpp7	216.726	187.496	245.955	1.31179	0.391531	0.00445788	0.247632
ENSMUSG00000022422	Dscc1	317.826	355.888	279.764	0.786102	-0.347212	0.00448617	0.248575
ENSMUSG00000032796	Lama1	119.891	100.15	139.631	1.39421	0.479448	0.00454567	0.251237
ENSMUSG00000019873	Reep3	363.935	323.679	404.191	1.24874	0.320472	0.00462635	0.255054
ENSMUSG00000017861	Mybl2	1284.9	1397.31	1172.48	0.839101	-0.253084	0.00465623	0.256058
ENSMUSG00000020154	Ptprb	167.98	143.456	192.503	1.3419	0.424276	0.0046802	0.256521
ENSMUSG00000034855	Cxcl10	108.556	73.3812	143.73	1.95868	0.969878	0.00468804	0.256521
ENSMUSG00000048285	Frmd6	216.881	187.943	245.819	1.30794	0.387297	0.00471072	0.257121
ENSMUSG00000036427	Gpi1	2302.01	1989.5	2614.52	1.31416	0.394145	0.00472372	0.257191
ENSMUSG00000031137	Fgf13	52.864	70.384	35.3439	0.502158	-0.993785	0.00475245	0.258115
ENSMUSG00000031644	Nek1	667	603.207	730.794	1.21151	0.276811	0.00485819	0.262404
ENSMUSG00000039934	Pion	70.6359	55.9087	85.3631	1.52683	0.61054	0.00486339	0.262404
ENSMUSG00000020431	Adcy1	48.3579	36.2711	60.4447	1.66647	0.736797	0.00488729	0.262404
ENSMUSG00000023951	Vegfa	688.221	573.244	803.198	1.40115	0.486606	0.00488935	0.262404
ENSMUSG00000032207	Lipc	956.496	1081.55	831.442	0.76875	-0.379413	0.00489122	0.262404
ENSMUSG00000023972	Ptk7	688.607	621.67	755.544	1.21535	0.281367	0.00498043	0.26501
ENSMUSG00000027072	Prg3	36.7291	46.9593	26.4989	0.564296	-0.825477	0.00499108	0.26501
ENSMUSG00000063663	Brwd3	510.725	457.505	563.945	1.23265	0.301767	0.00499729	0.26501
ENSMUSG00000030111	A2m	4713.66	4097.05	5330.27	1.301	0.379623	0.00501116	0.26501
ENSMUSG00000015355	Cd48	70.3787	84.6191	56.1383	0.663423	-0.591998	0.00501861	0.26501
ENSMUSG00000007891	Ctsd	8218.44	7613.22	8823.66	1.15899	0.21287	0.00503333	0.26501
ENSMUSG00000038641	Akr1d1	108.467	158.488	58.4458	0.368772	-1.4392	0.00504725	0.26501
ENSMUSG00000003585	Sec14l2	682.5	747.541	617.459	0.825986	-0.27581	0.00505132	0.26501
ENSMUSG00000020593	Lpin1	232.405	177.56	287.25	1.61777	0.694004	0.00506024	0.26501
ENSMUSG00000032484	Ngp	1115.68	1462.59	768.765	0.525618	-0.927913	0.00506058	0.26501
ENSMUSG00000019978	Epb4.1l2	929.525	846.692	1012.36	1.19566	0.25781	0.00507605	0.265187
ENSMUSG00000016255	Tubb1	775.53	703.975	847.086	1.20329	0.266983	0.0050977	0.265686
ENSMUSG00000042700	Sipa1l1	617.344	555.305	679.382	1.22344	0.290941	0.00512145	0.266291
ENSMUSG00000052911	Lamb2	627.37	534.829	719.91	1.34606	0.428739	0.00513467	0.266347
ENSMUSG00000023906	Cldn6	29.5063	17.8812	41.1313	2.30025	1.20179	0.00520648	0.269435
ENSMUSG00000022575	Gsdmd	173.441	199.659	147.223	0.737373	-0.439533	0.00525268	0.270948
ENSMUSG00000022636	Alcam	1793.91	1647.15	1940.66	1.1782	0.236579	0.00526042	0.270948
ENSMUSG00000020859	Spag9	1176.31	1074.46	1278.16	1.18958	0.250452	0.00530163	0.272432
ENSMUSG00000009378	Slc16a12	695.385	630.286	760.484	1.20657	0.270909	0.00535192	0.274373
ENSMUSG00000019877	Serinc1	3080.52	2845.76	3315.28	1.16499	0.220317	0.00538373	0.274551
ENSMUSG00000076749	Gm17004	92.1698	53.4414	130.898	2.44938	1.29242	0.00539017	0.274551
ENSMUSG00000032135	Mcam	247.861	216.43	279.292	1.29045	0.367877	0.00539292	0.274551
ENSMUSG00000001247	Lsr	304.036	268.068	340.003	1.26835	0.342948	0.00546415	0.277056
ENSMUSG00000026728	Vim	2567.57	2367.05	2768.1	1.16943	0.225804	0.00546738	0.277056
ENSMUSG00000027435	Cd93	385.092	342.982	427.203	1.24556	0.31679	0.005501	0.278047
ENSMUSG00000023008	Fmnl3	483.213	424.8	541.626	1.27501	0.350512	0.00551227	0.278047
ENSMUSG00000022246	Rai14	569.693	512.907	626.48	1.22143	0.288573	0.00554407	0.279009
ENSMUSG00000037400	Atp11b	1197.61	1092.73	1302.49	1.19196	0.25334	0.00560861	0.281611
ENSMUSG00000021636	Marveld2	349.641	310.273	389.01	1.25377	0.326271	0.00564511	0.282797
ENSMUSG00000051043	Gprc5c	644.474	583.194	705.753	1.21015	0.275187	0.00569067	0.28443
ENSMUSG00000051373	Ppapdc3	46.7466	57.9555	35.5378	0.613191	-0.705591	0.00579031	0.288752
ENSMUSG00000032609	Klhdc8b	180.218	205.185	155.251	0.756642	-0.402317	0.00592876	0.294986
ENSMUSG00000002602	Axl	899.343	821.296	977.391	1.19006	0.251034	0.00599041	0.297379
ENSMUSG00000072599	Ear-ps2	16.2594	22.692	9.82676	0.43305	-1.20739	0.00601319	0.297836
ENSMUSG00000024511	Rab27b	505.227	444.368	566.087	1.27392	0.34927	0.00603953	0.29788
ENSMUSG00000013523	Bcas1	173.677	197.855	149.499	0.755599	-0.404308	0.00604123	0.29788
ENSMUSG00000022270	Fam134b	62.2859	49.1137	75.458	1.53639	0.619549	0.0060992	0.299884
ENSMUSG00000021969	Zdhhc20	577.127	514.826	639.428	1.24203	0.312697	0.00610921	0.299884
ENSMUSG00000028527	Ak4	738.488	640.537	836.438	1.30584	0.384976	0.00614326	0.300127
ENSMUSG00000039209	Rpl39l	13.9786	21.1716	6.78563	0.320506	-1.64158	0.00616291	0.300127
ENSMUSG00000030935	Acsm3	98.3591	118.298	78.4201	0.662903	-0.593131	0.00617768	0.300127
ENSMUSG00000039004	Bmp6	25.4507	33.5754	17.326	0.516032	-0.954467	0.00619077	0.300127
ENSMUSG00000019986	Ahi1	135.126	114.394	155.858	1.36247	0.446227	0.00619293	0.300127
ENSMUSG00000050966	Lin28a	29.6355	38.425	20.846	0.54251	-0.882279	0.00619622	0.300127
ENSMUSG00000039364	Sectm1b	9.17597	13.9988	4.3531	0.310961	-1.68519	0.00621867	0.300548
ENSMUSG00000036333	Kidins220	1045.65	953.466	1137.84	1.19337	0.255047	0.00624781	0.300548
ENSMUSG00000040134	Rdh7	48.039	34.3743	61.7037	1.79506	0.844028	0.00624975	0.300548
ENSMUSG00000066477	Gm16551	49.9392	38.1729	61.7056	1.61648	0.692852	0.0062597	0.300548
ENSMUSG00000029363	Rfc5	876.012	953.942	798.082	0.836615	-0.257364	0.00631518	0.301657
ENSMUSG00000024659	Anxa1	852.015	1031.29	672.745	0.652336	-0.616312	0.00632317	0.301657
ENSMUSG00000042359	Osbpl6	38.5993	28.5592	48.6395	1.70311	0.768172	0.00632405	0.301657
ENSMUSG00000021701	Plk2	184.856	159.83	209.881	1.31315	0.393034	0.00634855	0.301992
ENSMUSG00000021880	Rnase6	38.2919	48.6181	27.9658	0.575213	-0.797831	0.0063586	0.301992
ENSMUSG00000063172	Hspb11	54.565	42.0089	67.121	1.59778	0.676068	0.00638979	0.302818
ENSMUSG00000028581	Laptm5	1025.92	936.627	1115.22	1.19068	0.251782	0.00640932	0.303089
ENSMUSG00000026822	Lcn2	371.519	473.902	269.136	0.567916	-0.816251	0.00645122	0.304415
ENSMUSG00000047220	Ccdc36	5.22527	8.7505	1.70005	0.19428	-2.36379	0.00649354	0.305754
ENSMUSG00000035031	C8a	704.518	638.825	770.21	1.20567	0.269832	0.00652733	0.306687
ENSMUSG00000010609	Psen2	408.836	451.334	366.337	0.811676	-0.301024	0.00662297	0.310515
ENSMUSG00000019820	Utrn	407.61	349.223	465.996	1.33438	0.41617	0.00671501	0.314159
ENSMUSG00000026872	Zeb2	966.789	881.945	1051.63	1.1924	0.253871	0.00677174	0.31614
ENSMUSG00000031529	Tnks	622.561	563.21	681.912	1.21076	0.275913	0.00688906	0.320933
ENSMUSG00000031618	Nr3c2	64.2077	50.5558	77.8595	1.54007	0.622999	0.00692644	0.321991
ENSMUSG00000038764	Ptpn3	97.5978	80.6098	114.586	1.42149	0.5074	0.00694243	0.322053
ENSMUSG00000022856	Tmem41a	318.161	353.423	282.898	0.80045	-0.321116	0.00695914	0.322147
ENSMUSG00000043154	Ppp2r3a	419.722	375.768	463.675	1.23394	0.303271	0.00701165	0.323894
ENSMUSG00000056602	Fry	71.4147	85.3995	57.43	0.672486	-0.572424	0.00703357	0.324224
ENSMUSG00000051906	Cd209f	25.4126	33.4643	17.361	0.518791	-0.946776	0.00707809	0.325592
ENSMUSG00000032841	Prr5l	119.4	100.937	137.863	1.36584	0.449784	0.00710385	0.325817
ENSMUSG00000037440	Vnn1	196.892	164.872	228.911	1.38842	0.473439	0.00711267	0.325817
ENSMUSG00000028051	Hcn3	96.9104	80.044	113.777	1.42143	0.50734	0.00714526	0.326628
ENSMUSG00000039963	Ccdc40	6.61172	2.74287	10.4806	3.82103	1.93396	0.00717507	0.327308
ENSMUSG00000015316	Slamf1	235.459	204.931	265.987	1.29793	0.376218	0.0072875	0.331748
ENSMUSG00000042622	Maff	176.113	130.267	221.959	1.70387	0.768817	0.00731173	0.331796
ENSMUSG00000030054	Gp9	434.79	391.649	477.93	1.2203	0.287241	0.00732349	0.331796
ENSMUSG00000033446	Lpar6	232.072	203.195	260.95	1.28424	0.360911	0.0073363	0.331796
ENSMUSG00000028551	Cdkn2c	758.529	844.438	672.62	0.796529	-0.328202	0.00734906	0.331796
ENSMUSG00000032666	1700025G04Rik	169.191	145.719	192.664	1.32217	0.402902	0.00737274	0.331929
ENSMUSG00000032688	Malt1	237.798	208.79	266.806	1.27787	0.35374	0.00738581	0.331929
ENSMUSG00000025085	Ablim1	410.76	368.705	452.815	1.22812	0.296453	0.00740234	0.331929
ENSMUSG00000053886	Sh2d4a	404.693	446.983	362.402	0.810774	-0.302628	0.00741913	0.331929
ENSMUSG00000045394	Epcam	24.0318	14.5904	33.4733	2.29421	1.19799	0.00742764	0.331929
ENSMUSG00000031398	Plxna3	146.275	124.726	167.824	1.34554	0.428185	0.00745193	0.332338
ENSMUSG00000062345	Serpinb2	140.895	120.494	161.296	1.33863	0.420754	0.00748096	0.332956
ENSMUSG00000052234	Epx	146.275	179.194	113.356	0.63259	-0.660658	0.00764077	0.33938
ENSMUSG00000025017	Pik3ap1	560.029	505.956	614.103	1.21375	0.279468	0.00767677	0.339708
ENSMUSG00000037234	Hook3	791.084	719.628	862.539	1.19859	0.26134	0.00767911	0.339708
ENSMUSG00000053965	Pde5a	464.437	415.708	513.165	1.23443	0.30385	0.00769943	0.339921
ENSMUSG00000052155	Acvr2a	298.042	264.348	331.736	1.25492	0.327595	0.00781987	0.34432
ENSMUSG00000036545	Adamts2	220.063	192.663	247.463	1.28444	0.361135	0.00785702	0.34432
ENSMUSG00000059588	Calcrl	443.681	393.365	493.997	1.25582	0.328632	0.00785755	0.34432
ENSMUSG00000030431	2210411K11Rik	169.795	192.712	146.878	0.762165	-0.391825	0.00788374	0.34432
ENSMUSG00000070462	Mesdc1	1288.55	1415.51	1161.59	0.820613	-0.285226	0.00788415	0.34432
ENSMUSG00000045314	Sowahb	79.6334	64.91	94.3568	1.45365	0.539684	0.00789322	0.34432
ENSMUSG00000049470	Aff4	1373.12	1259.9	1486.35	1.17973	0.238461	0.00797923	0.347381
ENSMUSG00000001507	Itga3	305.65	270.633	340.667	1.25878	0.332026	0.0080065	0.347878
ENSMUSG00000033508	Asprv1	21.0064	29.873	12.1398	0.406379	-1.2991	0.00811355	0.351777
ENSMUSG00000022651	Retnlg	66.2745	95.7634	36.7856	0.38413	-1.38033	0.00813764	0.351777
ENSMUSG00000027200	Sema6d	464.196	418.226	510.166	1.21984	0.286686	0.00814431	0.351777
ENSMUSG00000026576	Atp1b1	690.177	598.76	781.593	1.30535	0.384439	0.00817184	0.351881
ENSMUSG00000030782	Tgfb1i1	274.972	232.962	316.983	1.36066	0.444311	0.00817881	0.351881
ENSMUSG00000046058	Eid2	94.3791	110.298	78.4598	0.711342	-0.491385	0.00822238	0.353063
ENSMUSG00000079227	Ccr5	70.8831	57.2782	84.4879	1.47505	0.56076	0.00826368	0.353085
ENSMUSG00000022895	Ets2	816.263	744.459	888.066	1.1929	0.254474	0.00827115	0.353085
ENSMUSG00000084835	Gm12352	5.59285	1.23904	9.94665	8.02768	3.00498	0.00827116	0.353085
ENSMUSG00000043866	Taf10	652.97	732.312	573.628	0.783311	-0.352343	0.00830603	0.353885
ENSMUSG00000029333	Rasgef1b	163.048	140.873	185.223	1.31483	0.394872	0.00835297	0.35518
ENSMUSG00000015217	Hmgb3	749.623	816.957	682.289	0.835159	-0.259877	0.0083688	0.35518
ENSMUSG00000055320	Tead1	171.737	146.327	197.146	1.34729	0.430063	0.00844262	0.357622
ENSMUSG00000028967	Errfi1	1035.63	836.197	1235.06	1.477	0.562667	0.00848346	0.358659
ENSMUSG00000023224	Serping1	867.721	948.125	787.317	0.830395	-0.268131	0.00851952	0.359491
ENSMUSG00000058897	Col25a1	244.069	214.361	273.778	1.27718	0.352965	0.00857863	0.36129
ENSMUSG00000003865	Gys1	224.689	196.474	252.905	1.28722	0.364258	0.00860423	0.361674
ENSMUSG00000021779	Thrb	144.537	124.103	164.97	1.3293	0.410666	0.00866198	0.362746
ENSMUSG00000078671	Chd2	1206.17	1089.06	1323.28	1.21506	0.281031	0.00866279	0.362746
ENSMUSG00000041329	Atp1b2	1958.33	1714.99	2201.66	1.28377	0.360391	0.00877561	0.366149
ENSMUSG00000027962	Vcam1	3327.69	3090.84	3564.54	1.15326	0.205717	0.00877744	0.366149
ENSMUSG00000028976	Slc2a5	5.61855	9.20287	2.03423	0.221043	-2.1776	0.0088397	0.368047
ENSMUSG00000022157	Mcpt8	18.6636	26.05	11.2772	0.432905	-1.20788	0.00900976	0.374417
ENSMUSG00000031844	Hsd17b2	1156.59	1064.91	1248.28	1.17219	0.229202	0.00908953	0.377
ENSMUSG00000070315	4930581F22Rik	95.1722	79.1433	111.201	1.40506	0.490632	0.00910628	0.377
ENSMUSG00000076431	Sox4	168.45	145.912	190.988	1.30893	0.388387	0.00921086	0.380612
ENSMUSG00000041741	Pde3a	103.04	85.9284	120.153	1.39829	0.483662	0.00924962	0.381495
ENSMUSG00000037679	Inf2	442.962	398.642	487.282	1.22236	0.289664	0.00930933	0.382655
ENSMUSG00000036036	Zfp57	66.0016	53.2182	78.7851	1.48042	0.566002	0.00932193	0.382655
ENSMUSG00000020057	Dram1	42.3807	52.4137	32.3476	0.61716	-0.696283	0.00933006	0.382655
ENSMUSG00000054435	Gimap4	238.718	211.065	266.37	1.26203	0.335747	0.0094078	0.385123
ENSMUSG00000040891	Foxa3	565.346	513.689	617.003	1.20112	0.264383	0.00942898	0.385271
ENSMUSG00000034613	Ppm1h	128.351	108.963	147.739	1.35586	0.439213	0.00949095	0.386769
ENSMUSG00000032816	Igdcc4	824.954	754.733	895.175	1.18608	0.246204	0.00951949	0.386769
ENSMUSG00000028899	Taf12	915.5	993.331	837.668	0.843292	-0.245895	0.00953303	0.386769
ENSMUSG00000023070	Rgn	4110.77	4514.67	3706.88	0.821075	-0.284414	0.00953613	0.386769
ENSMUSG00000030109	Slc6a12	49.9064	60.9773	38.8356	0.636886	-0.650892	0.00956907	0.387115
ENSMUSG00000020007	Il20ra	9.54867	4.82859	14.2688	2.95505	1.56319	0.00957997	0.387115
ENSMUSG00000022419	Deptor	286.69	254.13	319.252	1.25625	0.329129	0.00959766	0.387117
ENSMUSG00000029484	Anxa3	241.945	269.754	214.136	0.79382	-0.333116	0.00968307	0.389801
ENSMUSG00000060671	Atp8b2	408.683	366.225	451.141	1.23187	0.300849	0.00969972	0.389801
ENSMUSG00000056643	Chst13	269.99	300.096	239.885	0.799362	-0.323079	0.00974577	0.390838
ENSMUSG00000042216	Sgsm1	105.224	87.3926	123.055	1.40807	0.493724	0.00976114	0.390838
ENSMUSG00000067786	Nnat	369.167	332.06	406.274	1.2235	0.291008	0.00982047	0.392497
ENSMUSG00000021054	Sgpp1	818.694	887.243	750.145	0.845479	-0.242159	0.00985604	0.393202
ENSMUSG00000015568	Lpl	3622.6	3364.57	3880.62	1.15338	0.205866	0.00991029	0.393836
ENSMUSG00000052684	Jun	188.923	148.552	229.295	1.54354	0.626242	0.00991367	0.393836
ENSMUSG00000048347	Pcdhb18	4.38989	1.35643	7.42335	5.4727	2.45225	0.0099288	0.393836
ENSMUSG00000046312	AI464131	164.309	142	186.619	1.31422	0.394208	0.00994373	0.393836
ENSMUSG00000032085	Tagln	226.567	189.233	263.902	1.39459	0.479839	0.00997573	0.39397
ENSMUSG00000067034	Zfp960	7.94475	3.6578	12.2317	3.344	1.74158	0.00998301	0.39397
ENSMUSG00000004846	Plod3	777.485	709.252	845.717	1.19241	0.253876	0.0100056	0.394155
ENSMUSG00000033721	Vav3	142.594	122.345	162.843	1.33101	0.412521	0.0100733	0.396108
ENSMUSG00000002455	Prpf6	1347.33	1240.12	1454.54	1.1729	0.230082	0.0101017	0.396513
ENSMUSG00000024269	5730494M16Rik	178.846	202.073	155.619	0.770115	-0.376853	0.0101766	0.39805
ENSMUSG00000036639	Nudt1	343.459	379.206	307.712	0.811463	-0.301403	0.0101771	0.39805
ENSMUSG00000031848	Lsm4	1572.73	1693.01	1452.45	0.857909	-0.221103	0.0102464	0.399943
ENSMUSG00000027636	Sla2	83.5284	66.1425	100.914	1.52571	0.609479	0.0102715	0.399943
ENSMUSG00000023050	Map3k12	63.5522	50.7299	76.3745	1.50551	0.590256	0.0102802	0.399943
ENSMUSG00000030616	Sytl2	33.6422	24.9531	42.3312	1.69643	0.762499	0.0103298	0.400306
ENSMUSG00000027327	1700037H04Rik	1651.48	1840.55	1462.41	0.794549	-0.331792	0.0103345	0.400306
ENSMUSG00000060032	H2afj	961.971	1040.89	883.052	0.848361	-0.237249	0.0103445	0.400306
ENSMUSG00000072244	Trim6	11.4563	16.4713	6.44123	0.391058	-1.35455	0.010375	0.400306
ENSMUSG00000050150	Nhedc1	5.32162	1.94726	8.69598	4.46575	2.1589	0.0103807	0.400306
ENSMUSG00000056476	Med12l	146.607	125.864	167.351	1.32963	0.411019	0.0104168	0.40099
ENSMUSG00000022754	Tmem45a	49.3447	30.8471	67.8422	2.19931	1.13705	0.0105036	0.402288
ENSMUSG00000035649	Zcchc7	263.502	298.574	228.429	0.765066	-0.386344	0.0105191	0.402288
ENSMUSG00000006715	Gmnn	1555.14	1676.33	1433.94	0.855408	-0.225315	0.0105198	0.402288
ENSMUSG00000002900	Lamb1	468.937	409.414	528.459	1.29077	0.368231	0.010537	0.402288
ENSMUSG00000039704	Lmbrd2	367.499	330.198	404.8	1.22593	0.293877	0.0105504	0.402288
ENSMUSG00000029368	Alb	408082	369935	446230	1.20624	0.270518	0.0105605	0.402288
ENSMUSG00000025081	Tdrd1	1.9077	3.8154	0	0	-Inf	0.0106437	0.404008
ENSMUSG00000079594	Gm1975	37.8269	47.3727	28.2811	0.59699	-0.744221	0.0106511	0.404008
ENSMUSG00000056608	Chd9	546.351	496.196	596.506	1.20216	0.265628	0.0106914	0.404008
ENSMUSG00000024769	Cdc42bpg	299.838	267.019	332.656	1.24582	0.31709	0.0106932	0.404008
ENSMUSG00000020212	Mdm1	359.507	322.587	396.426	1.22889	0.297361	0.010701	0.404008
ENSMUSG00000046794	Ppp1r3b	134.529	100.983	168.075	1.66438	0.734985	0.0107161	0.404008
ENSMUSG00000024423	Impact	404.397	363.419	445.375	1.22552	0.293389	0.0107481	0.404519
ENSMUSG00000058152	Chsy3	72.4266	58.7207	86.1325	1.46682	0.552689	0.010872	0.407815
ENSMUSG00000038418	Egr1	601.931	387.392	816.469	2.1076	1.0756	0.0108767	0.407815
ENSMUSG00000028641	Lepre1	702.685	632.225	773.146	1.2229	0.290303	0.0109117	0.407815
ENSMUSG00000025877	Hk3	132.376	151.064	113.688	0.752581	-0.410081	0.0109264	0.407815
ENSMUSG00000059278	Lsmd1	459.617	504.639	414.594	0.821566	-0.283551	0.0109391	0.407815
ENSMUSG00000045672	Col27a1	277.862	247.028	308.695	1.24964	0.321507	0.0109572	0.407815
ENSMUSG00000059839	Zfp874b	161.663	140.264	183.062	1.30513	0.384191	0.0109658	0.407815
ENSMUSG00000073414	AU023871	156.236	134.998	177.473	1.31463	0.394662	0.0110139	0.408912
ENSMUSG00000023571	Fam132a	214.812	246.057	183.566	0.746031	-0.422693	0.0110459	0.409406
ENSMUSG00000082908	Gm13736	142.329	162.13	122.527	0.755731	-0.404055	0.0110851	0.410105
ENSMUSG00000024074	Crim1	174.457	151.66	197.253	1.30062	0.379204	0.0111169	0.410105
ENSMUSG00000048769	H1f0	1065.69	1150.08	981.302	0.853247	-0.228965	0.0111208	0.410105
ENSMUSG00000026885	Ttll11	134.676	115.498	153.853	1.33208	0.413684	0.0111567	0.410738
ENSMUSG00000035168	Tanc1	199.283	173.864	224.702	1.2924	0.370054	0.0111875	0.411182
ENSMUSG00000064326	Siva1	570.062	622.293	517.831	0.832133	-0.265115	0.0112342	0.41221
ENSMUSG00000028163	Nfkb1	849.352	775.823	922.881	1.18955	0.250418	0.0113409	0.415429
ENSMUSG00000047261	Gap43	75.719	62.0937	89.3443	1.43886	0.524929	0.0114772	0.419722
ENSMUSG00000078945	Naip2	168.647	146.674	190.62	1.29962	0.378084	0.0115036	0.419987
ENSMUSG00000068851	Hist4h4	6.44107	10.1752	2.70695	0.266034	-1.91032	0.0116203	0.423543
ENSMUSG00000020308	Gm16517	253.575	285.365	221.785	0.777197	-0.363648	0.0116428	0.42366
ENSMUSG00000028773	Fabp3	1.90213	0	3.80426	Inf	Inf	0.0117158	0.42531
ENSMUSG00000022901	Cd86	161.899	186.204	137.593	0.738936	-0.436479	0.0117269	0.42531
ENSMUSG00000037904	Ankrd9	552.45	629.035	475.865	0.7565	-0.402588	0.0118015	0.426333
ENSMUSG00000021262	Evl	269.49	299.193	239.788	0.801448	-0.319319	0.0118189	0.426333
ENSMUSG00000029810	Tmem176b	2605.29	2415.75	2794.83	1.15692	0.210291	0.0118225	0.426333
ENSMUSG00000027690	Slc2a2	1230	1133.5	1326.51	1.17027	0.226841	0.0118371	0.426333
ENSMUSG00000007038	Neu1	686.881	625.725	748.038	1.19547	0.257583	0.011871	0.426333
ENSMUSG00000024896	Minpp1	2278.92	2451.61	2106.23	0.859119	-0.219071	0.0118717	0.426333
ENSMUSG00000021135	Slc10a1	25.1761	33.7208	16.6313	0.493206	-1.01974	0.011901	0.426685
ENSMUSG00000050541	Adra1b	154.679	175.46	133.899	0.76313	-0.389999	0.0119362	0.42725
ENSMUSG00000038648	Creb3l2	503.379	455.131	551.627	1.21202	0.277411	0.0119587	0.427357
ENSMUSG00000078202	Nrarp	135.797	154.751	116.843	0.755039	-0.405377	0.0120057	0.42834
ENSMUSG00000030201	Lrp6	1221.64	1123.73	1319.55	1.17426	0.23175	0.0120382	0.428801
ENSMUSG00000006519	Cyba	927.597	853.32	1001.88	1.17409	0.231544	0.0121806	0.432387
ENSMUSG00000020973	1110034A24Rik	663.962	722.642	605.281	0.837595	-0.255676	0.0121955	0.432387
ENSMUSG00000030199	Etv6	485.37	440.024	530.716	1.20611	0.270357	0.0121979	0.432387
ENSMUSG00000029684	Wasl	733.273	670.948	795.597	1.18578	0.245837	0.0124327	0.439997
ENSMUSG00000078783	Gm9733	2.56639	4.79859	0.334185	0.0696424	-3.84389	0.0125901	0.444157
ENSMUSG00000014852	Adamts13	330.966	297.422	364.509	1.22556	0.293441	0.0125907	0.444157
ENSMUSG00000092060	Bend4	101.509	117.591	85.4264	0.726471	-0.461022	0.0126752	0.44642
ENSMUSG00000027356	Fermt1	6.15168	2.56548	9.73787	3.79573	1.92438	0.012756	0.448544
ENSMUSG00000011382	Dhdh	182.992	204.983	161.002	0.785439	-0.348429	0.0127866	0.4489
ENSMUSG00000032496	Ltf	670.488	864.884	476.091	0.550468	-0.861269	0.0128351	0.44932
ENSMUSG00000062939	Stat4	19.6498	13.1274	26.1721	1.9937	0.995451	0.0128395	0.44932
ENSMUSG00000016128	Stard13	152.738	132.064	173.411	1.31308	0.392953	0.0128913	0.450414
ENSMUSG00000030741	Spns1	631.073	576.005	686.142	1.19121	0.252427	0.0130228	0.453788
ENSMUSG00000041237	Pklr	6262.15	5838.45	6685.85	1.14514	0.195525	0.013041	0.453788
ENSMUSG00000085118	Gm15774	18.5415	24.8631	12.22	0.491489	-1.02477	0.0130499	0.453788
ENSMUSG00000040181	Fmo1	145.084	164.78	125.388	0.760938	-0.394149	0.0130971	0.454708
ENSMUSG00000075028	Prdm11	246.206	218.736	273.675	1.25116	0.323271	0.0131303	0.455144
ENSMUSG00000032492	Pth1r	150.91	170.956	130.864	0.765484	-0.385556	0.0131886	0.45644
ENSMUSG00000075227	Znhit2-ps	308.482	340.125	276.838	0.813931	-0.297021	0.0132561	0.458056
ENSMUSG00000020441	2310033P09Rik	266.668	296.082	237.254	0.801312	-0.319564	0.013316	0.459404
ENSMUSG00000032028	Fam55b	2478.66	2883.75	2073.58	0.719056	-0.475824	0.0134113	0.461965
ENSMUSG00000030681	Mvp	259.813	231.206	288.419	1.24746	0.318991	0.0134618	0.462976
ENSMUSG00000018199	Trove2	225.323	199.419	251.226	1.25979	0.333185	0.0135343	0.464626
ENSMUSG00000056071	S100a9	2589.84	3195.56	1984.11	0.620896	-0.687577	0.0135802	0.464626
ENSMUSG00000025665	Rps6ka6	684.612	623.326	745.898	1.19664	0.258993	0.0135987	0.464626
ENSMUSG00000031595	Pdgfrl	14.5789	9.02548	20.1324	2.23062	1.15744	0.0136303	0.464626
ENSMUSG00000022868	Ahsg	28490.9	25057.7	31924	1.27402	0.349388	0.0136359	0.464626
ENSMUSG00000036898	Zfp157	160.917	139.827	182.008	1.30167	0.380364	0.0136647	0.464626
ENSMUSG00000062743	Zfp677	39.8069	30.2991	49.3147	1.6276	0.702743	0.013695	0.464626
ENSMUSG00000090122	Kcne1l	15.3152	21.936	8.69446	0.396356	-1.33513	0.0136965	0.464626
ENSMUSG00000033306	Lpp	556.509	495.884	617.133	1.24451	0.315578	0.0137004	0.464626
ENSMUSG00000083668	Gm5648	807.735	873.904	741.565	0.848566	-0.236902	0.0137793	0.466581
ENSMUSG00000089679	Gm16299	4.71708	1.63141	7.80275	4.78282	2.25786	0.0138041	0.466702
ENSMUSG00000014859	E2f4	6103.7	6517.44	5689.95	0.873035	-0.195888	0.013881	0.46858
ENSMUSG00000025402	Nab2	156.44	136.205	176.674	1.29712	0.375307	0.0139569	0.470419
ENSMUSG00000021215	Net1	2021.04	2167.7	1874.39	0.864693	-0.209741	0.014037	0.472393
ENSMUSG00000031173	Otc	1472.71	1626.67	1318.76	0.810712	-0.302739	0.0141243	0.474602
ENSMUSG00000021009	Ptpn21	288.035	257.715	318.355	1.2353	0.304861	0.0141726	0.475498
ENSMUSG00000029009	Mthfr	665.648	608.269	723.026	1.18866	0.249338	0.014209	0.475992
ENSMUSG00000026193	Fn1	12994.6	10649.4	15339.9	1.44045	0.526515	0.0144964	0.484878
ENSMUSG00000001670	Tat	4.26107	7.19561	1.32652	0.184352	-2.43946	0.0146328	0.488696
ENSMUSG00000028048	Gba	536.558	489.538	583.578	1.1921	0.253507	0.0146714	0.489241
ENSMUSG00000020092	X99384	462.688	419.292	506.084	1.207	0.27142	0.0147388	0.490741
ENSMUSG00000004558	Ndrg2	410.53	449.739	371.322	0.825637	-0.27642	0.0148098	0.492357
ENSMUSG00000068101	Cenpm	319.111	351.478	286.745	0.815825	-0.293668	0.0148958	0.494469
ENSMUSG00000024975	Pdcd4	505.525	460.83	550.22	1.19398	0.255775	0.014921	0.494556
ENSMUSG00000028367	Txn1	3362.66	3596.92	3128.39	0.869741	-0.201342	0.0149462	0.494644
ENSMUSG00000033032	Afap1l1	194.207	170.712	217.701	1.27525	0.350782	0.0150883	0.498351
ENSMUSG00000017418	Arl5b	592.72	541.808	643.631	1.18793	0.248455	0.0151159	0.498351
ENSMUSG00000025579	Gaa	1227.53	1112.64	1342.43	1.20652	0.270856	0.0151295	0.498351
ENSMUSG00000026820	Ptges2	374.26	410.409	338.111	0.82384	-0.279564	0.015149	0.498351
ENSMUSG00000002413	Braf	762.506	697.819	827.194	1.1854	0.245374	0.0151908	0.498978
ENSMUSG00000030161	Gabarapl1	1151.22	1064.35	1238.11	1.16325	0.218166	0.0152875	0.500137
ENSMUSG00000021670	Hmgcr	4794.69	4460.53	5128.85	1.14983	0.20142	0.0153033	0.500137
ENSMUSG00000032265	Fam46a	1154.61	1066.72	1242.5	1.16479	0.220067	0.0153087	0.500137
ENSMUSG00000020087	Tysnd1	590.022	660.489	519.554	0.786621	-0.346259	0.0153245	0.500137
ENSMUSG00000025225	Nfkb2	311.548	280.631	342.465	1.22034	0.287283	0.0153401	0.500137
ENSMUSG00000041773	Enc1	215.487	191.197	239.776	1.25408	0.326632	0.0153819	0.500558
ENSMUSG00000068856	Sf3b4	382.672	418.534	346.81	0.828631	-0.271197	0.0153986	0.500558
ENSMUSG00000024112	Cacna1h	103.63	85.8311	121.429	1.41475	0.500543	0.0154261	0.500711
ENSMUSG00000024197	Plin3	908.344	836.666	980.022	1.17134	0.228162	0.0155853	0.505129
ENSMUSG00000002332	Dhrs1	591.979	643.889	540.068	0.83876	-0.25367	0.0157523	0.509459
ENSMUSG00000074063	Osgin1	661.717	547.862	775.573	1.41564	0.50145	0.0157653	0.509459
ENSMUSG00000048498	Cd300e	52.9207	70.2832	35.5582	0.505928	-0.982997	0.0158004	0.509843
ENSMUSG00000030894	Tpp1	2018.71	1875.45	2161.97	1.15277	0.205106	0.015953	0.513036
ENSMUSG00000015053	Gata2	150.596	129.754	171.439	1.32126	0.401916	0.0159838	0.513036
ENSMUSG00000073725	Lmbrd1	442.692	402.545	482.839	1.19946	0.26239	0.0159916	0.513036
ENSMUSG00000061650	Med9	579.893	629.924	529.862	0.841152	-0.249561	0.0159929	0.513036
ENSMUSG00000020841	Cpd	2258.71	2096.5	2420.91	1.15474	0.207566	0.0161188	0.516318
ENSMUSG00000000915	Hip1r	1137.6	1050.62	1224.58	1.16557	0.221041	0.0161865	0.517733
ENSMUSG00000028991	Mtor	896.296	824.554	968.037	1.17401	0.231447	0.0162103	0.51774
ENSMUSG00000022574	Naprt1	490.26	534.321	446.199	0.835076	-0.26002	0.0163186	0.520439
ENSMUSG00000034751	Mast4	205.994	176.069	235.919	1.33993	0.422154	0.0163457	0.520547
ENSMUSG00000028059	Arhgef2	566.37	516.704	616.036	1.19224	0.253676	0.0164296	0.522461
ENSMUSG00000056656	Apol8	1521.04	1633.04	1409.05	0.862837	-0.21284	0.0164537	0.522472
ENSMUSG00000024761	Gm16437	206.726	233.748	179.703	0.768791	-0.379337	0.0166414	0.525958
ENSMUSG00000045205	Dpy19l4	533.762	487.072	580.452	1.19172	0.253041	0.0166477	0.525958
ENSMUSG00000037814	Larp1b	455.198	414.566	495.83	1.19602	0.258242	0.0166661	0.525958
ENSMUSG00000057440	Mpp7	364.185	329.251	399.12	1.21221	0.277635	0.0166765	0.525958
ENSMUSG00000020429	Igfbp1	3827.09	1743.43	5910.76	3.39031	1.76142	0.0167224	0.525958
ENSMUSG00000044350	9030625A04Rik	204.455	228.291	180.619	0.79118	-0.337922	0.0167576	0.525958
ENSMUSG00000046572	Zfp518b	200.62	226.775	174.464	0.769327	-0.378332	0.016772	0.525958
ENSMUSG00000055302	Mrfap1	1925.85	2061.87	1789.83	0.868063	-0.204128	0.016775	0.525958
ENSMUSG00000074218	Cox7a1	20.1326	13.7239	26.5413	1.93395	0.951552	0.0168064	0.525958
ENSMUSG00000023885	Thbs2	120.568	96.2119	144.925	1.50631	0.59102	0.0168229	0.525958
ENSMUSG00000059555	A830007P12Rik	335.218	302.153	368.283	1.21886	0.285536	0.0168272	0.525958
ENSMUSG00000040888	Gfer	668.345	723.083	613.606	0.848598	-0.236847	0.0168593	0.526207
ENSMUSG00000030306	Tmtc1	22.0735	14.8079	29.339	1.9813	0.98645	0.0168928	0.526207
ENSMUSG00000010830	Kdelr3	72.1358	59.7758	84.4957	1.41354	0.499316	0.0169455	0.526207
ENSMUSG00000071177	Serpina1d	988.088	857.071	1119.11	1.30573	0.38486	0.0169814	0.526207
ENSMUSG00000019817	Plagl1	3437.94	3208.1	3667.79	1.14329	0.193191	0.0170011	0.526207
ENSMUSG00000023055	Calcoco1	326.624	295.511	357.738	1.21057	0.275688	0.0170017	0.526207
ENSMUSG00000024587	Nars	6568.87	6145.59	6992.14	1.13775	0.186183	0.017003	0.526207
ENSMUSG00000028737	Aldh4a1	2899.09	3095.43	2702.74	0.873137	-0.195719	0.0170878	0.526762
ENSMUSG00000003812	Dnase2a	439.034	400.204	477.863	1.19405	0.255859	0.0171042	0.526762
ENSMUSG00000030213	Atf7ip	953.993	1037.67	870.314	0.838718	-0.253742	0.0171362	0.526762
ENSMUSG00000003411	Rab3b	7.53024	11.316	3.7445	0.330903	-1.59552	0.0171404	0.526762
ENSMUSG00000049323	Smcr8	752.945	691.439	814.451	1.17791	0.236225	0.017141	0.526762
ENSMUSG00000021200	Asb2	81.7032	94.698	68.7083	0.725552	-0.46285	0.0171879	0.526893
ENSMUSG00000022540	Rogdi	769.12	829.778	708.462	0.853798	-0.228034	0.0171969	0.526893
ENSMUSG00000039202	Abhd2	1747.85	1623.08	1872.61	1.15374	0.206322	0.0172173	0.526893
ENSMUSG00000022272	Myo10	408.59	365.004	452.176	1.23883	0.308974	0.0172583	0.527411
ENSMUSG00000075511	1700001L05Rik	62.0813	77.0151	47.1476	0.612187	-0.707956	0.01734	0.528415
ENSMUSG00000029299	Abcg3	165.585	185.947	145.223	0.780991	-0.356622	0.0173506	0.528415
ENSMUSG00000039450	Dcxr	133.807	151.859	115.756	0.762259	-0.391647	0.0173634	0.528415
ENSMUSG00000039735	Fnbp1l	590.214	541.459	638.969	1.18009	0.238893	0.0174161	0.529285
ENSMUSG00000019851	Perp	338.979	306.365	371.593	1.21291	0.278474	0.0175149	0.530662
ENSMUSG00000063129	Aldoart2	204.948	164.694	245.202	1.48883	0.574179	0.0175203	0.530662
ENSMUSG00000039419	Cntnap2	107.341	91.9711	122.711	1.33424	0.416016	0.017534	0.530662
ENSMUSG00000026153	Fam135a	252.776	225.771	279.781	1.23923	0.309442	0.017631	0.532819
ENSMUSG00000034227	Foxj1	53.7776	64.3779	43.1773	0.670685	-0.576292	0.0176538	0.532819
ENSMUSG00000040111	Gramd1b	55.5705	44.9246	66.2164	1.47394	0.559681	0.0177298	0.534378
ENSMUSG00000062981	Mrpl42	719.336	776.38	662.292	0.853052	-0.229295	0.0178078	0.535393
ENSMUSG00000081917	Gm15209	23.8224	30.7623	16.8825	0.548804	-0.865638	0.0178885	0.535393
ENSMUSG00000020695	Mrc2	184.038	162.409	205.666	1.26635	0.340675	0.0179033	0.535393
ENSMUSG00000084215	Gm11814	158.774	130.895	186.653	1.42597	0.511941	0.0179107	0.535393
ENSMUSG00000048827	Pkd1l3	88.8509	74.5715	103.13	1.38297	0.46777	0.017927	0.535393
ENSMUSG00000021509	Slc25a48	80.2675	93.7366	66.7983	0.712617	-0.488801	0.0179304	0.535393
ENSMUSG00000047613	A430005L14Rik	550.014	597.644	502.385	0.840609	-0.250493	0.0179533	0.535393
ENSMUSG00000038212	Hiatl1	1809.13	1936	1682.26	0.868937	-0.202676	0.0179587	0.535393
ENSMUSG00000037035	Inhbb	16.6156	10.6958	22.5354	2.10694	1.07515	0.0180451	0.536743
ENSMUSG00000020333	Acsl6	37.9297	47.8105	28.0488	0.586666	-0.76939	0.0180529	0.536743
ENSMUSG00000002983	Relb	46.4261	36.6608	56.1914	1.53274	0.616111	0.0180999	0.537412
ENSMUSG00000058325	Dock1	403.637	367.052	440.221	1.19934	0.262246	0.0181329	0.537667
ENSMUSG00000035954	Dock4	64.0358	52.3543	75.7173	1.44625	0.532313	0.0181914	0.538671
ENSMUSG00000066440	Zfyve26	894.745	820.85	968.641	1.18005	0.238844	0.0182742	0.539709
ENSMUSG00000037652	Phc3	507.285	460.947	553.623	1.20106	0.264304	0.0182756	0.539709
ENSMUSG00000031645	F11	504.05	454.665	553.436	1.21724	0.283613	0.0183027	0.539783
ENSMUSG00000072664	Ugt3a1	32.4531	40.6543	24.2519	0.596541	-0.745308	0.0183657	0.540913
ENSMUSG00000030924	2610020H08Rik	241.945	213.697	270.192	1.26437	0.338417	0.0184693	0.5418
ENSMUSG00000049866	Arl4c	101.872	86.7547	116.989	1.34851	0.431362	0.0184708	0.5418
ENSMUSG00000020553	Pctp	358.897	393.092	324.701	0.826018	-0.275754	0.0184816	0.5418
ENSMUSG00000037477	Tbx10	11.0253	15.6546	6.39602	0.408571	-1.29134	0.0184946	0.5418
ENSMUSG00000032737	Inppl1	778.949	716.324	841.575	1.17485	0.232478	0.0186231	0.543941
ENSMUSG00000030474	Siglece	37.3563	47.589	27.1236	0.569956	-0.811078	0.0186342	0.543941
ENSMUSG00000052062	Pard3b	95.0557	80.2366	109.875	1.36939	0.453529	0.0186761	0.543941
ENSMUSG00000004455	Ppp1cc	171.401	192.187	150.615	0.783694	-0.351638	0.0186887	0.543941
ENSMUSG00000010651	Acaa1b	118.944	136.085	101.802	0.74808	-0.418736	0.0186916	0.543941
ENSMUSG00000069011	Gm10254	286.919	316.476	257.362	0.813214	-0.298293	0.0188637	0.548221
ENSMUSG00000032462	Pik3cb	815.113	752.153	878.073	1.16741	0.223314	0.0190131	0.551832
ENSMUSG00000055745	Ldoc1l	82.3781	95.5895	69.1667	0.723581	-0.466774	0.0190704	0.552765
ENSMUSG00000031642	Sh3rf1	144.773	125.986	163.56	1.29824	0.376558	0.0191121	0.553243
ENSMUSG00000037712	Fermt2	1239.08	1149.64	1328.52	1.15559	0.208634	0.0192091	0.554442
ENSMUSG00000032238	Rora	174.342	149.595	199.089	1.33085	0.412344	0.0192382	0.554442
ENSMUSG00000065999	Gm13154	4.1539	6.9915	1.31631	0.188273	-2.4091	0.019262	0.554442
ENSMUSG00000005125	Ndrg1	1570.11	1440	1700.23	1.18071	0.239658	0.0192977	0.554442
ENSMUSG00000042286	Stab1	732.808	664.602	801.013	1.20525	0.269335	0.019324	0.554442
ENSMUSG00000059994	Fcrl1	28.6945	21.1479	36.2411	1.7137	0.777111	0.0193311	0.554442
ENSMUSG00000044279	Crb3	86.4756	71.6903	101.261	1.41248	0.498229	0.0193409	0.554442
ENSMUSG00000038146	Notch3	116.067	93.4188	138.715	1.48487	0.570337	0.0193557	0.554442
ENSMUSG00000002068	Ccne1	3439.91	3665.88	3213.93	0.876714	-0.189821	0.0194074	0.555198
ENSMUSG00000036875	Dna2	1707.02	1825.11	1588.94	0.870597	-0.199923	0.0195204	0.55541
ENSMUSG00000085214	0610005C13Rik	527.745	572.223	483.266	0.844542	-0.24376	0.0195304	0.55541
ENSMUSG00000029994	Anxa4	778.492	717.451	839.532	1.17016	0.226706	0.0195428	0.55541
ENSMUSG00000020277	Pfkl	4042.11	3619.18	4465.03	1.23371	0.303007	0.0195505	0.55541
ENSMUSG00000053332	Gas5	1874.5	1745.65	2003.36	1.14763	0.198662	0.0195614	0.55541
ENSMUSG00000075271	Ttc30a1	66.9557	55.295	78.6163	1.42176	0.50768	0.0195832	0.55541
ENSMUSG00000042476	Abcb4	2082.67	2222.52	1942.81	0.874147	-0.194052	0.019592	0.55541
ENSMUSG00000022362	9130401M01Rik	314.567	345.062	284.072	0.823249	-0.280599	0.0197877	0.560236
ENSMUSG00000045502	Niacr1	4.06521	6.81411	1.31631	0.193174	-2.37203	0.0199138	0.562706
ENSMUSG00000053617	Sh3pxd2a	624.698	573.973	675.423	1.17675	0.234809	0.0199263	0.562706
ENSMUSG00000038256	Bcl9	302.011	271.812	332.209	1.2222	0.289482	0.0200305	0.564923
ENSMUSG00000024168	Tmem204	139.127	121.57	156.683	1.28883	0.36606	0.0200921	0.565933
ENSMUSG00000023845	Lnpep	399.426	362.821	436.032	1.20178	0.265177	0.0201201	0.565995
ENSMUSG00000072294	Klf12	370.758	336.369	405.148	1.20447	0.268403	0.0201613	0.566426
ENSMUSG00000037876	Jmjd1c	999.712	924.372	1075.05	1.16301	0.217863	0.0202528	0.56827
ENSMUSG00000025997	Ikzf2	41.6998	32.5539	50.8456	1.56189	0.643292	0.0203603	0.570001
ENSMUSG00000020226	Slc5a4b	5.07696	8.18967	1.96425	0.239845	-2.05983	0.0203665	0.570001
ENSMUSG00000021243	Fcf1	324.147	355.893	292.401	0.8216	-0.283492	0.0204194	0.570438
ENSMUSG00000040502	2009-03-01	22.5036	15.9544	29.0529	1.821	0.864729	0.0204341	0.570438
ENSMUSG00000068735	Trp53i11	132.111	115.269	148.953	1.29223	0.369861	0.020531	0.572417
ENSMUSG00000017390	Aldoc	193.277	160.204	226.35	1.41289	0.498645	0.0206093	0.57387
ENSMUSG00000049225	Pdp1	154.408	135.348	173.468	1.28164	0.357996	0.0207067	0.574566
ENSMUSG00000052435	Cebpe	70.9916	83.9481	58.035	0.691321	-0.532573	0.0207081	0.574566
ENSMUSG00000024242	Map4k3	405.126	368.084	442.168	1.20127	0.26456	0.0207129	0.574566
ENSMUSG00000046447	Camk2n1	337.055	304.59	369.519	1.21317	0.278776	0.020819	0.576782
ENSMUSG00000031616	Ednra	243.21	217.931	268.488	1.23198	0.300984	0.0209217	0.578895
ENSMUSG00000044258	Ctla2a	170.296	144.127	196.465	1.36313	0.446928	0.0210016	0.579954
ENSMUSG00000086869	Gm7809	376.381	343.231	409.532	1.19317	0.254797	0.0210476	0.579954
ENSMUSG00000021794	Glud1	19314.7	18109.1	20520.3	1.13315	0.180338	0.0210703	0.579954
ENSMUSG00000050103	Agmo	418.83	381.318	456.342	1.19675	0.259122	0.0210734	0.579954
ENSMUSG00000043832	Clec4a3	40.6202	49.4558	31.7846	0.642686	-0.637813	0.0210921	0.579954
ENSMUSG00000080002	Gm5566	54.9413	43.0984	66.7841	1.54957	0.631871	0.0211812	0.580763
ENSMUSG00000031722	Hp	262.47	293.963	230.977	0.785737	-0.347882	0.0211879	0.580763
ENSMUSG00000020843	Timm22	664.059	717.243	610.875	0.851698	-0.231586	0.0212054	0.580763
ENSMUSG00000031278	Acsl4	1265.27	1156.26	1374.29	1.18856	0.249218	0.0212274	0.580763
ENSMUSG00000032531	Amotl2	380.781	345.32	416.242	1.20538	0.269491	0.0212796	0.581284
ENSMUSG00000061186	Sfmbt2	35.5818	27.3821	43.7816	1.59891	0.677091	0.0212995	0.581284
ENSMUSG00000062190	Lancl2	654.211	707.519	600.903	0.849309	-0.235638	0.0214396	0.584383
ENSMUSG00000040016	Ptger3	107.541	92.7989	122.282	1.31771	0.398037	0.0216077	0.588011
ENSMUSG00000029471	Camkk2	184.222	204.821	163.624	0.798866	-0.323975	0.0216447	0.588011
ENSMUSG00000030921	Trim30a	140.018	122.236	157.8	1.29095	0.36843	0.0216531	0.588011
ENSMUSG00000025656	Arhgef9	67.9948	56.4371	79.5525	1.40958	0.495263	0.0216891	0.588259
ENSMUSG00000038535	Zfp280d	513.066	556.056	470.076	0.845375	-0.242337	0.021785	0.589314
ENSMUSG00000036667	Fam115a	269.978	242.307	297.649	1.2284	0.296778	0.0217923	0.589314
ENSMUSG00000053870	Fpgt	253.784	227.56	280.008	1.23048	0.299222	0.0218085	0.589314
ENSMUSG00000042817	Flt3	55.9135	45.3598	66.4672	1.46533	0.551227	0.0220146	0.593888
ENSMUSG00000027777	Schip1	59.8868	48.895	70.8785	1.44961	0.535661	0.022032	0.593888
ENSMUSG00000016933	Plcg1	410.817	373.324	448.311	1.20086	0.264072	0.0222384	0.597611
ENSMUSG00000060214	Gm8203	1745.79	1864.14	1627.44	0.873021	-0.195911	0.0222711	0.597611
ENSMUSG00000053113	Socs3	144.774	124.785	164.762	1.32037	0.40094	0.0222755	0.597611
ENSMUSG00000038497	Tmco3	223.371	199.914	246.829	1.23467	0.304127	0.0223247	0.597611
ENSMUSG00000010755	Cars	1378.93	1280.54	1477.32	1.15367	0.206227	0.0223258	0.597611
ENSMUSG00000039982	Dtx4	306.051	276.091	336.011	1.21703	0.283367	0.0223561	0.597611
ENSMUSG00000017144	Rnd3	455.384	416.103	494.666	1.18881	0.249515	0.0223607	0.597611
ENSMUSG00000026620	Mark1	96.4452	82.545	110.345	1.33679	0.418774	0.0224618	0.599001
ENSMUSG00000038637	Lrrc56	187.235	235.63	138.841	0.589236	-0.763083	0.0224673	0.599001
ENSMUSG00000047747	Rnf150	68.9081	57.1256	80.6907	1.41252	0.498267	0.0226164	0.600955
ENSMUSG00000031146	Plp2	95.4169	109.635	81.1987	0.740627	-0.433182	0.0226441	0.600955
ENSMUSG00000032540	Abhd5	773.298	833.151	713.444	0.856321	-0.223777	0.0226791	0.600955
ENSMUSG00000029309	Sparcl1	77.7824	47.6558	107.909	2.26434	1.17909	0.022685	0.600955
ENSMUSG00000021368	Tbc1d7	121.827	138.35	105.305	0.761149	-0.393749	0.0226905	0.600955
ENSMUSG00000022228	Zfp187	462.76	422.428	503.092	1.19095	0.252119	0.0227175	0.600955
ENSMUSG00000030978	Rrm1	8728.22	9265.74	8190.7	0.883977	-0.177919	0.0227323	0.600955
ENSMUSG00000043192	Gm1840	1975.77	1743.05	2208.49	1.26703	0.341449	0.0229045	0.604778
ENSMUSG00000066026	Dhrs3	408.038	371.652	444.424	1.19581	0.257984	0.0229735	0.605871
ENSMUSG00000067928	Zfp760	252.415	226.766	278.064	1.22622	0.294214	0.0230154	0.605967
ENSMUSG00000072849	Serpina1e	423.737	362.46	485.014	1.33812	0.420206	0.0230498	0.605967
ENSMUSG00000025212	Sfxn3	92.5528	78.6659	106.44	1.35306	0.436228	0.02306	0.605967
ENSMUSG00000046245	Pilra	29.606	36.9301	22.2818	0.60335	-0.728933	0.0232154	0.609322
ENSMUSG00000027015	Cybrd1	107.082	88.49	125.675	1.42022	0.506109	0.0232702	0.609997
ENSMUSG00000045005	Fzd5	635.828	585.155	686.502	1.1732	0.230445	0.0232967	0.609997
ENSMUSG00000020186	Csrp2	192.169	170.943	213.395	1.24834	0.320013	0.0233991	0.611342
ENSMUSG00000027351	Spred1	848.499	784.749	912.249	1.16247	0.217196	0.0234038	0.611342
ENSMUSG00000041324	Inhba	15.4254	10.1452	20.7056	2.04093	1.02923	0.0234511	0.611847
ENSMUSG00000059325	Hopx	94.4583	108.838	80.0785	0.735758	-0.442696	0.023503	0.612475
ENSMUSG00000070883	4930578N16Rik	15.3634	10.1261	20.6007	2.03442	1.02462	0.0235683	0.61295
ENSMUSG00000008136	Fhl2	66.9288	51.1944	82.6632	1.61469	0.691258	0.0235772	0.61295
ENSMUSG00000034220	Gpc1	171.091	190.804	151.378	0.793372	-0.333931	0.0237132	0.61503
ENSMUSG00000041491	Cep78	335.362	366.172	304.552	0.831717	-0.265835	0.0237132	0.61503
ENSMUSG00000046138	9930021J03Rik	562.629	517.546	607.712	1.17422	0.231701	0.0238566	0.618017
ENSMUSG00000034610	Zcchc11	1328.57	1235.83	1421.31	1.15009	0.201745	0.0238936	0.618248
ENSMUSG00000031229	Atrx	2073.8	1936.41	2211.18	1.1419	0.191433	0.0239331	0.618539
ENSMUSG00000044548	Dact1	38.5553	30.1243	46.9863	1.55975	0.641312	0.0240027	0.619097
ENSMUSG00000051319	1500011K16Rik	231.738	255.917	207.558	0.811038	-0.302159	0.0240111	0.619097
ENSMUSG00000024909	Efemp2	412.69	372.812	452.569	1.21393	0.279691	0.0241562	0.621499
ENSMUSG00000022657	Cd96	4.84937	2.01552	7.68321	3.81202	1.93056	0.0241609	0.621499
ENSMUSG00000022306	Zfpm2	53.7597	43.5432	63.9762	1.46926	0.555088	0.0243225	0.624924
ENSMUSG00000031669	Gins3	318.231	348.747	287.715	0.824997	-0.27754	0.0244437	0.625666
ENSMUSG00000030056	Isy1	1195.22	1277.88	1112.57	0.870638	-0.199855	0.0244647	0.625666
ENSMUSG00000062931	Zfp938	77.68	65.3587	90.0012	1.37703	0.461564	0.0244846	0.625666
ENSMUSG00000070705	Eid2b	81.5703	94.4916	68.6491	0.726511	-0.460944	0.0244849	0.625666
ENSMUSG00000003190	Bcl2l12	131.621	148.621	114.62	0.771227	-0.374772	0.0245023	0.625666
ENSMUSG00000042353	Frem3	11.3094	15.8185	6.80019	0.429888	-1.21797	0.0245225	0.625666
ENSMUSG00000026113	Inpp4a	126.647	110.407	142.887	1.29419	0.372044	0.0245715	0.625825
ENSMUSG00000005251	Ripk4	129.527	112.822	146.233	1.29614	0.374219	0.0245865	0.625825
ENSMUSG00000045613	Chrm2	90.1071	76.4997	103.714	1.35575	0.43909	0.0246143	0.625825
ENSMUSG00000025076	Casp7	412.708	448.716	376.699	0.839504	-0.252391	0.0246961	0.626327
ENSMUSG00000039546	Ajap1	9.12692	13.193	5.06081	0.383597	-1.38234	0.0247172	0.626327
ENSMUSG00000025825	Iscu	391.955	426.73	357.18	0.837018	-0.25667	0.0247197	0.626327
ENSMUSG00000027367	Stard7	2793.96	2967.3	2620.63	0.88317	-0.179237	0.0247926	0.627327
ENSMUSG00000032875	Arhgef17	551.303	505.916	596.689	1.17943	0.238084	0.0248329	0.627327
ENSMUSG00000054169	Ceacam10	7.77777	11.5425	4.01304	0.347675	-1.52419	0.0248449	0.627327
ENSMUSG00000033910	Gucy1a3	546.664	502.912	590.417	1.174	0.231429	0.0249031	0.628072
ENSMUSG00000028005	Gucy1b3	467.2	420.306	514.093	1.22314	0.290588	0.024958	0.628553
ENSMUSG00000049460	Gm8396	471.804	511.602	432.006	0.844418	-0.243971	0.0249794	0.628553
ENSMUSG00000000739	Sult5a1	5.89241	9.11287	2.67196	0.293207	-1.77001	0.025017	0.628777
ENSMUSG00000073460	Pnldc1	7.50772	3.92191	11.0935	2.8286	1.50009	0.0250499	0.628885
ENSMUSG00000049538	Adamts16	18.1504	12.5831	23.7176	1.88488	0.914475	0.0252191	0.631538
ENSMUSG00000050821	Fam131a	38.1143	29.6835	46.5451	1.56805	0.64897	0.0252203	0.631538
ENSMUSG00000042129	Rassf4	239.26	270.533	207.987	0.768805	-0.379311	0.025242	0.631538
ENSMUSG00000069324	Gm5096	107.54	137.318	77.7621	0.56629	-0.820386	0.0252796	0.631758
ENSMUSG00000045629	Sh3tc2	240.789	304.29	177.288	0.58263	-0.779348	0.0253455	0.632686
ENSMUSG00000037119	D15Ertd621e	1679.41	1564.79	1794.02	1.14649	0.19723	0.0254279	0.63402
ENSMUSG00000074305	C230081A13Rik	474.381	429.345	519.417	1.20979	0.274754	0.0254787	0.634052
ENSMUSG00000047953	Gp5	434.273	389.786	478.76	1.22826	0.29662	0.0254979	0.634052
ENSMUSG00000020532	Acaca	374.498	340.84	408.157	1.1975	0.260032	0.0255477	0.634052
ENSMUSG00000040809	Chi3l3	53.433	75.8051	31.0608	0.409745	-1.2872	0.0255541	0.634052
ENSMUSG00000036636	Clcn7	397.861	363.126	432.596	1.19131	0.252548	0.0255921	0.634052
ENSMUSG00000021696	Elovl7	83.4292	70.4729	96.3855	1.3677	0.451747	0.0256025	0.634052
ENSMUSG00000001418	0610031J06Rik	740.016	684.054	795.978	1.16362	0.218618	0.0256395	0.634252
ENSMUSG00000069114	Zbtb10	91.0084	77.2596	104.757	1.35591	0.439262	0.0256909	0.634799
ENSMUSG00000020101	4632428N05Rik	448.326	506.842	389.81	0.769096	-0.378764	0.0257317	0.634799
ENSMUSG00000025499	Hras1	1373.12	1498.74	1247.5	0.832368	-0.264706	0.0257637	0.634799
ENSMUSG00000038545	Cul7	1255.83	1166.66	1345.01	1.15288	0.205236	0.0257773	0.634799
ENSMUSG00000029703	Lrwd1	1257.85	1342.2	1173.5	0.874312	-0.19378	0.0258218	0.635154
ENSMUSG00000064345	mt-Nd2	12378.4	11574.7	13182.1	1.13887	0.187607	0.0258667	0.635154
ENSMUSG00000026390	Marco	1278.82	1536.84	1020.8	0.66422	-0.590268	0.0258786	0.635154
ENSMUSG00000032035	Ets1	913.349	846.663	980.035	1.15753	0.211047	0.0259358	0.635847
ENSMUSG00000036151	Tm6sf2	31.887	39.4989	24.2752	0.614578	-0.702331	0.0259828	0.636288
ENSMUSG00000001435	Col18a1	6422.55	5984.09	6861.02	1.14654	0.197291	0.0260639	0.637563
ENSMUSG00000022223	Sdr39u1	256.383	231.02	281.746	1.21958	0.28638	0.0261145	0.638089
ENSMUSG00000032548	Slco2a1	226.719	203.091	250.347	1.23269	0.301808	0.0262177	0.639899
ENSMUSG00000037824	Tspan14	1055.05	979.367	1130.72	1.15454	0.207323	0.0263734	0.642292
ENSMUSG00000040657	1700063H04Rik	23.4645	17.0167	29.9123	1.75782	0.813787	0.026381	0.642292
ENSMUSG00000022914	Brwd1	489.337	448.975	529.7	1.1798	0.23854	0.026423	0.642292
ENSMUSG00000039206	Daglb	262.417	288.334	236.5	0.820228	-0.285903	0.0264328	0.642292
ENSMUSG00000026580	Selp	11.8264	16.9721	6.68065	0.393625	-1.34511	0.0265075	0.643393
ENSMUSG00000021707	Dhfr	2197.15	2341.89	2052.4	0.876385	-0.190363	0.0265601	0.643957
ENSMUSG00000039115	Itga9	509.577	468.182	550.973	1.17683	0.234911	0.026716	0.646485
ENSMUSG00000037370	Enpp1	113.615	93.0551	134.175	1.44189	0.52796	0.0267233	0.646485
ENSMUSG00000007646	Rad51c	292.519	323.795	261.243	0.806817	-0.309687	0.0268893	0.649786
ENSMUSG00000026031	Cflar	550.161	505.381	594.942	1.17721	0.235376	0.0269891	0.65148
ENSMUSG00000034640	Tiparp	283.889	256.568	311.211	1.21298	0.27855	0.0270543	0.651485
ENSMUSG00000020086	H2afy2	91.0942	104.619	77.5697	0.741452	-0.431575	0.027084	0.651485
ENSMUSG00000030029	Lrig1	265.968	240.418	291.518	1.21255	0.278042	0.0270951	0.651485
ENSMUSG00000001986	Gria3	130.871	114.078	147.663	1.2944	0.372285	0.0271328	0.651485
ENSMUSG00000022565	Plec	437.21	384.864	489.557	1.27203	0.347129	0.0271661	0.651485
ENSMUSG00000035948	Acss3	46.3058	35.3726	57.2389	1.61817	0.694363	0.027176	0.651485
ENSMUSG00000026348	Acmsd	209.174	245.339	173.009	0.705182	-0.503932	0.0271972	0.651485
ENSMUSG00000090137	Uba52	196.465	231.688	161.242	0.695941	-0.522963	0.0272553	0.652166
ENSMUSG00000047728	BC025446	33.0539	44.1908	21.917	0.495962	-1.0117	0.0273541	0.652828
ENSMUSG00000052056	Zfp217	728.319	673.586	783.052	1.16251	0.217247	0.0273732	0.652828
ENSMUSG00000018459	Slc13a3	225.914	194.018	257.809	1.32879	0.410113	0.0273836	0.652828
ENSMUSG00000055980	Irs1	220.016	197.538	242.494	1.22758	0.295822	0.027402	0.652828
ENSMUSG00000034898	Filip1	20.9594	14.8155	27.1032	1.82938	0.871352	0.0275688	0.655779
ENSMUSG00000031799	Tpm4	1489.92	1391.35	1588.49	1.14169	0.191176	0.0275856	0.655779
ENSMUSG00000006345	Ggt1	81.0249	97.7492	64.3005	0.657811	-0.604255	0.02766	0.656413
ENSMUSG00000027882	Stxbp3a	396.052	362.442	429.663	1.18547	0.245453	0.0277013	0.656413
ENSMUSG00000050069	Grem2	19.9375	14.0371	25.8379	1.84069	0.880246	0.027702	0.656413
ENSMUSG00000022791	Tnk2	1493.7	1590.91	1396.49	0.877792	-0.188048	0.0277505	0.656465
ENSMUSG00000063060	Sox7	41.2339	32.6713	49.7966	1.52417	0.608021	0.0277641	0.656465
ENSMUSG00000026455	Klhl12	1598.24	1704.53	1491.94	0.875283	-0.192178	0.0278036	0.656691
ENSMUSG00000059336	Slc14a1	1235.27	1335.27	1135.27	0.850218	-0.234094	0.0278644	0.656995
ENSMUSG00000073233	Gm9144	216.981	239.763	194.199	0.809959	-0.304079	0.0278788	0.656995
ENSMUSG00000003346	Fam108a	1150.78	1240.75	1060.81	0.854978	-0.226042	0.0279587	0.656995
ENSMUSG00000057181	5730455P16Rik	347.925	378.717	317.134	0.83739	-0.256028	0.0279814	0.656995
ENSMUSG00000026773	Pfkfb3	625.358	557.511	693.205	1.24339	0.314282	0.0280169	0.656995
ENSMUSG00000058230	Grlf1	887.5	822.862	952.138	1.1571	0.21052	0.02805	0.656995
ENSMUSG00000034832	Tet3	1218.04	1132.5	1303.57	1.15105	0.202951	0.0280616	0.656995
ENSMUSG00000027506	Tpd52	185.062	164.873	205.251	1.2449	0.316031	0.0280771	0.656995
ENSMUSG00000086212	Gm13845	10.488	6.27241	14.7036	2.34416	1.22907	0.0281058	0.656995
ENSMUSG00000030378	2810007J24Rik	171.919	191.458	152.38	0.795891	-0.329357	0.0281159	0.656995
ENSMUSG00000068299	1700019G17Rik	55.3044	45.4696	65.1391	1.43259	0.518621	0.0281722	0.657358
ENSMUSG00000007836	Hnrnpa0	4854.01	5285.37	4422.64	0.83677	-0.257097	0.028219	0.657358
ENSMUSG00000001131	Timp1	28.9257	35.9387	21.9126	0.609722	-0.713776	0.0282213	0.657358
ENSMUSG00000029007	Agtrap	581.668	535.987	627.348	1.17045	0.227068	0.0282589	0.657536
ENSMUSG00000066952	Myo1h	2.21443	0.304979	4.12389	13.5219	3.75722	0.0283997	0.659083
ENSMUSG00000035683	Melk	685.77	737.226	634.313	0.860405	-0.216911	0.0284747	0.659083
ENSMUSG00000039715	Wdr34	285.469	321.952	248.985	0.77336	-0.370788	0.0284771	0.659083
ENSMUSG00000026142	Rhbdd1	516.206	474.177	558.235	1.17727	0.235446	0.028494	0.659083
ENSMUSG00000042589	Cux2	92.2079	78.5669	105.849	1.34724	0.430011	0.0285196	0.659083
ENSMUSG00000023993	Treml1	332.398	302.27	362.527	1.19935	0.262249	0.0285271	0.659083
ENSMUSG00000017765	Slc12a4	450.879	412.912	488.845	1.1839	0.243541	0.0285556	0.659083
ENSMUSG00000031523	Dlc1	1051.92	976.465	1127.38	1.15455	0.207328	0.0285657	0.659083
ENSMUSG00000032702	Kank1	510.382	469.215	551.549	1.17547	0.23324	0.0286596	0.660557
ENSMUSG00000078348	Sf3b5	1373.61	1465.49	1281.72	0.874606	-0.193295	0.0287266	0.661064
ENSMUSG00000037157	Il22ra1	36.1748	44.6055	27.7441	0.621988	-0.685042	0.0287419	0.661064
ENSMUSG00000081952	Gm12178	56.8205	67.154	46.487	0.692244	-0.530647	0.0288019	0.661244
ENSMUSG00000074743	Thbd	66.1307	55.0174	77.2439	1.40399	0.489532	0.0288154	0.661244
ENSMUSG00000033788	Dysf	111.522	95.5115	127.533	1.33527	0.417128	0.0288798	0.661244
ENSMUSG00000039410	Prdm16	75.3785	63.3973	87.3596	1.37797	0.462545	0.0289393	0.661244
ENSMUSG00000002996	Hbp1	1291.56	1201.69	1381.44	1.14959	0.201115	0.0289405	0.661244
ENSMUSG00000020716	Nf1	362.256	328.8	395.713	1.20351	0.267243	0.0289586	0.661244
ENSMUSG00000026835	Fcnb	172.422	226.088	118.757	0.525268	-0.928874	0.0289607	0.661244
ENSMUSG00000022033	Pbk	861.498	922.288	800.708	0.868176	-0.203941	0.0291394	0.664632
ENSMUSG00000022503	Nubp1	514.423	555.675	473.172	0.851526	-0.231877	0.0291912	0.665124
ENSMUSG00000020838	Slc6a4	142.92	116.565	169.275	1.45219	0.538235	0.0292457	0.665674
ENSMUSG00000090231	Cfb	258.278	230.317	286.238	1.2428	0.313596	0.0292828	0.665828
ENSMUSG00000028033	Kcnq5	18.9822	13.4789	24.4855	1.81658	0.861224	0.0294969	0.670002
ENSMUSG00000027490	E2f1	1249.72	1333.67	1165.77	0.874106	-0.194121	0.0295385	0.670153
ENSMUSG00000025203	Scd2	15885.9	14911.7	16860	1.13066	0.17716	0.0295647	0.670153
ENSMUSG00000042992	Loh12cr1	97.043	110.581	83.5055	0.755156	-0.405154	0.0297483	0.673619
ENSMUSG00000018800	Abca5	138.86	122.314	155.406	1.27055	0.345459	0.0297818	0.673683
ENSMUSG00000037221	Mospd3	670.569	621.382	719.756	1.15831	0.212026	0.0298576	0.674701
ENSMUSG00000041203	2310036O22Rik	1783.42	1897.1	1669.74	0.880159	-0.184165	0.0301881	0.681469
ENSMUSG00000034189	Hsdl1	460.685	497.167	424.203	0.85324	-0.228977	0.0303012	0.683319
ENSMUSG00000020358	Hnrnpab	9245.11	9781.22	8709.01	0.890381	-0.167505	0.0303739	0.683658
ENSMUSG00000021620	Acot12	129.253	146.368	112.137	0.766128	-0.384342	0.0303786	0.683658
ENSMUSG00000037552	Plekhg2	352.3	320.575	384.024	1.19792	0.260531	0.0305747	0.687367
ENSMUSG00000039166	Akap7	617.1	688.207	545.992	0.793355	-0.333961	0.0306412	0.688157
ENSMUSG00000054191	Klf1	6488.99	6967.72	6010.26	0.862587	-0.213258	0.0307364	0.689589
ENSMUSG00000021871	Pnp	613.711	660.34	567.081	0.858771	-0.219655	0.0307765	0.689783
ENSMUSG00000030087	Klf15	267.829	293.396	242.263	0.825723	-0.27627	0.0308554	0.690845
ENSMUSG00000015143	Actn1	1400.14	1306.36	1493.93	1.14358	0.193556	0.0311121	0.695577
ENSMUSG00000025075	Habp2	2015.9	1887.99	2143.82	1.13551	0.183338	0.0311427	0.695577
ENSMUSG00000026686	Lmx1a	2.78	4.86685	0.693147	0.142422	-2.81176	0.0311618	0.695577
ENSMUSG00000024042	Sik1	362.739	330.519	394.958	1.19496	0.256967	0.0312092	0.695926
ENSMUSG00000025574	Tk1	1348.69	1439.24	1258.14	0.874166	-0.194022	0.0312776	0.696439
ENSMUSG00000082678	Gm12818	195.481	215.36	175.602	0.815389	-0.29444	0.0312956	0.696439
ENSMUSG00000037161	4930583H14Rik	24.0977	14.1782	34.0173	2.39927	1.26259	0.0313477	0.69689
ENSMUSG00000038658	C030046E11Rik	642.646	592.09	693.203	1.17077	0.227462	0.0314202	0.697795
ENSMUSG00000033595	Lgi3	9.7677	13.6473	5.88805	0.431443	-1.21276	0.0315208	0.699321
ENSMUSG00000052584	Serp2	5.77242	8.83789	2.70695	0.306289	-1.70704	0.0315702	0.699709
ENSMUSG00000059474	Mbtd1	1023.88	937.185	1110.57	1.18501	0.2449	0.0317538	0.702265
ENSMUSG00000046814	Gchfr	359.419	390.734	328.103	0.839711	-0.252036	0.0317858	0.702265
ENSMUSG00000054000	Tusc1	145.321	162.257	128.386	0.791251	-0.337792	0.0318152	0.702265
ENSMUSG00000037373	Ctbp1	4448.24	4716.51	4179.97	0.886242	-0.174228	0.0318452	0.702265
ENSMUSG00000016756	Cmah	75.8304	63.8707	87.7901	1.3745	0.458903	0.0318455	0.702265
ENSMUSG00000022978	2610039C10Rik	564.06	608.227	519.893	0.854768	-0.226395	0.0318826	0.702327
ENSMUSG00000045414	1190002N15Rik	1022.02	950.59	1093.46	1.15029	0.202004	0.0319123	0.702327
ENSMUSG00000030329	C530028O21Rik	34.3583	42.4178	26.2988	0.619995	-0.689672	0.0320966	0.705434
ENSMUSG00000035678	Tnfsf9	9.75406	5.67266	13.8355	2.43897	1.28627	0.0321178	0.705434
ENSMUSG00000048965	Mrgpre	45.8637	36.9199	54.8074	1.48449	0.569971	0.0322465	0.707301
ENSMUSG00000035235	Trim13	70.5816	81.833	59.3301	0.725014	-0.463919	0.0322673	0.707301
ENSMUSG00000049090	Zadh2	751.719	697.04	806.398	1.15689	0.21025	0.0323746	0.70857
ENSMUSG00000034614	Pik3ip1	22.2509	16.3111	28.1906	1.72831	0.789363	0.0323897	0.70857
ENSMUSG00000022114	Spry2	116.642	101.447	131.837	1.29956	0.378027	0.0324604	0.709279
ENSMUSG00000067219	Nipal1	245.908	211.352	280.464	1.327	0.408166	0.0325657	0.709279
ENSMUSG00000021319	Sfrp4	6.05921	2.96872	9.1497	3.08204	1.62389	0.0325955	0.709279
ENSMUSG00000027018	Hat1	2456.4	2608.4	2304.4	0.883456	-0.17877	0.0326041	0.709279
ENSMUSG00000086290	Snhg12	323.662	354.984	292.341	0.823531	-0.280104	0.032608	0.709279
ENSMUSG00000031762	Mt2	15818.5	14519.5	17117.4	1.17893	0.237472	0.0326161	0.709279
ENSMUSG00000055401	Fbxo6	144.168	127.193	161.143	1.26692	0.34132	0.0327329	0.71033
ENSMUSG00000083462	Gm12501	99.1569	112.756	85.5577	0.758784	-0.398238	0.0327468	0.71033
ENSMUSG00000029860	Zyx	1448.2	1353.89	1542.51	1.13932	0.188176	0.0327616	0.71033
ENSMUSG00000030246	Ldhb	373.253	404.943	341.562	0.84348	-0.245574	0.0329342	0.71323
ENSMUSG00000024298	Zfp871	491.12	451.989	530.251	1.17315	0.230387	0.0329885	0.71323
ENSMUSG00000053536	Cstf2t	730.446	677.23	783.662	1.15716	0.210585	0.0329928	0.71323
ENSMUSG00000040950	Mgl2	13.0038	17.4928	8.5148	0.486762	-1.03871	0.0330525	0.713817
ENSMUSG00000000303	Cdh1	1045.46	1115.82	975.1	0.873887	-0.194481	0.0330952	0.714036
ENSMUSG00000032715	Trib3	53.2409	33.0976	73.3843	2.21721	1.14875	0.033205	0.715702
ENSMUSG00000075273	Ttc30b	155.248	137.964	172.532	1.25056	0.322572	0.0332385	0.715722
ENSMUSG00000029397	Rchy1	648.7	704.228	593.172	0.842302	-0.247591	0.0333048	0.716444
ENSMUSG00000071151	Gm4799	545.725	586.918	504.532	0.859629	-0.218213	0.0334076	0.717953
ENSMUSG00000064267	Hvcn1	71.1159	81.8834	60.3484	0.737004	-0.440256	0.0334797	0.718208
ENSMUSG00000045092	S1pr1	513.909	474.952	552.865	1.16404	0.219145	0.0334849	0.718208
ENSMUSG00000032946	Rasgrp2	875.554	814.415	936.693	1.15014	0.201813	0.0335577	0.718577
ENSMUSG00000057335	Cep170	505.621	465.848	545.394	1.17076	0.22744	0.0335697	0.718577
ENSMUSG00000020679	Hnf1b	130.466	114.649	146.284	1.27593	0.351546	0.0336212	0.718577
ENSMUSG00000022706	Mrpl40	852.304	913.301	791.308	0.866426	-0.206851	0.0336387	0.718577
ENSMUSG00000041236	Vps41	1021.58	952.041	1091.12	1.14609	0.19672	0.0337023	0.718577
ENSMUSG00000033594	Spata2l	27.3061	20.7262	33.886	1.63493	0.70923	0.0337025	0.718577
ENSMUSG00000035836	Ugt2b1	35.8132	43.6095	28.0169	0.642448	-0.638348	0.0337314	0.718577
ENSMUSG00000021638	Ocln	418.017	383.349	452.685	1.18087	0.239848	0.0338391	0.720172
ENSMUSG00000041567	Serpina12	4.78687	7.54972	2.02402	0.268092	-1.8992	0.0341337	0.724519
ENSMUSG00000068267	Cenpb	2107.92	2286.09	1929.75	0.844129	-0.244465	0.0341544	0.724519
ENSMUSG00000039533	Mmd2	591.105	635.811	546.4	0.859376	-0.218639	0.0341611	0.724519
ENSMUSG00000019942	Cdk1	3759.14	3984.67	3533.6	0.886799	-0.173321	0.0341754	0.724519
ENSMUSG00000022040	Ephx2	580.82	625.442	536.199	0.857312	-0.222108	0.0343116	0.725764
ENSMUSG00000032449	Slc25a36	400.033	366.63	433.435	1.18221	0.241492	0.0343287	0.725764
ENSMUSG00000093077	Mir5105	3617.31	3872.7	3361.92	0.868109	-0.204052	0.0343334	0.725764
ENSMUSG00000027035	Lass6	416.604	381.512	451.696	1.18396	0.243624	0.0344618	0.727733
ENSMUSG00000018986	Slfn3	117.408	102.936	131.879	1.28117	0.357463	0.0344929	0.727733
ENSMUSG00000034880	Mrpl34	808.365	865.317	751.412	0.868367	-0.203624	0.0345576	0.728399
ENSMUSG00000032648	Pygm	57.5908	47.8199	67.3617	1.40866	0.494319	0.0346105	0.728812
ENSMUSG00000036902	Neto2	61.0151	71.8396	50.1906	0.698648	-0.517362	0.0346436	0.728812
ENSMUSG00000031099	Smarca1	537.464	487.366	587.562	1.20559	0.269737	0.0347679	0.729529
ENSMUSG00000031379	Pir	420.892	455.333	386.45	0.84872	-0.23664	0.0347821	0.729529
ENSMUSG00000023495	Pcbp4	375.781	409.27	342.291	0.836345	-0.257829	0.0348006	0.729529
ENSMUSG00000022582	Ly6g	3.21794	5.40855	1.02733	0.189946	-2.39634	0.0348318	0.729529
ENSMUSG00000074227	Spint2	528.839	488.502	569.176	1.16515	0.22051	0.0348582	0.729529
ENSMUSG00000009863	Sdhb	2100.38	2229.92	1970.85	0.883823	-0.17817	0.0348772	0.729529
ENSMUSG00000032228	Tcf12	1511.28	1413.73	1608.83	1.13801	0.186507	0.0349716	0.730279
ENSMUSG00000053935	Atf7ip	307.812	334.651	280.973	0.839601	-0.252224	0.0349797	0.730279
ENSMUSG00000031337	Mtm1	167.34	148.71	185.969	1.25055	0.322563	0.0350842	0.731766
ENSMUSG00000046711	Hmga1	311.881	338.885	284.877	0.840633	-0.250452	0.0353161	0.735903
ENSMUSG00000034875	Nudt19	1417.03	1508.86	1325.21	0.878286	-0.187238	0.0353966	0.736009
ENSMUSG00000027994	Ccdc109b	30.1674	40.7775	19.5572	0.479608	-1.06007	0.0354587	0.736009
ENSMUSG00000045216	Hs6st1	2008.01	2131.99	1884.03	0.883693	-0.178383	0.035478	0.736009
ENSMUSG00000017760	Ctsa	2192.59	2058.66	2326.51	1.13011	0.176462	0.0355234	0.736009
ENSMUSG00000039316	Rftn1	213.07	191.614	234.526	1.22395	0.291544	0.0355329	0.736009
ENSMUSG00000029338	Antxr2	337.567	308.735	366.399	1.18678	0.247049	0.0355706	0.736009
ENSMUSG00000079293	Clec7a	102.453	89.425	115.481	1.29137	0.368901	0.0355782	0.736009
ENSMUSG00000024029	Tff3	23.5523	17.5017	29.6029	1.69143	0.758244	0.0355895	0.736009
ENSMUSG00000040785	Ttc3	1752.93	1643.92	1861.95	1.13263	0.179681	0.0357342	0.736733
ENSMUSG00000021549	Rasa1	821.231	763.605	878.858	1.15093	0.202803	0.0357622	0.736733
ENSMUSG00000029163	Emilin1	1539.92	1440.28	1639.57	1.13838	0.186977	0.0357955	0.736733
ENSMUSG00000054252	Fgfr3	138.933	121.564	156.301	1.28575	0.36261	0.0358245	0.736733
ENSMUSG00000020886	Dlg4	103.824	89.9781	117.671	1.30777	0.387107	0.035849	0.736733
ENSMUSG00000028964	Park7	2681.39	2840.16	2522.63	0.888199	-0.171044	0.0358528	0.736733
ENSMUSG00000090919	Pabpc4l	41.9476	33.8375	50.0577	1.47935	0.564967	0.0359533	0.736733
ENSMUSG00000060550	H2-Q7	73.8146	87.1888	60.4403	0.693212	-0.528632	0.0359767	0.736733
ENSMUSG00000047631	Apof	1291.69	1419.11	1164.27	0.82042	-0.285565	0.0359949	0.736733
ENSMUSG00000061024	Rrs1	850.841	907.559	794.123	0.87501	-0.192629	0.0359985	0.736733
ENSMUSG00000022763	Aifm3	38.4008	30.553	46.2487	1.51372	0.598101	0.0360198	0.736733
ENSMUSG00000086425	F730016J06Rik	4.18339	6.66672	1.70005	0.255005	-1.9714	0.0360368	0.736733
ENSMUSG00000023988	Bysl	1013.58	1082.19	944.974	0.873207	-0.195604	0.036061	0.736733
ENSMUSG00000025134	Alyref	1597.73	1699.47	1495.99	0.88027	-0.183982	0.0365255	0.745529
ENSMUSG00000022799	Arhgap31	294.583	267.9	321.265	1.1992	0.262072	0.036575	0.745845
ENSMUSG00000050410	Tcf19	986.019	1111.59	860.445	0.774066	-0.369471	0.0366491	0.746393
ENSMUSG00000041828	Abca8a	90.0358	102.805	77.2662	0.751578	-0.412006	0.0366731	0.746393
ENSMUSG00000029304	Spp1	89.7325	64.3736	115.091	1.78787	0.838238	0.0367039	0.746393
ENSMUSG00000040489	Sox30	2.11881	3.91365	0.32397	0.0827794	-3.59458	0.0367672	0.746988
ENSMUSG00000028680	Plk3	68.4878	52.3161	84.6596	1.61823	0.694419	0.0368676	0.748334
ENSMUSG00000027016	Zfp385b	135.533	119.472	151.595	1.26887	0.343548	0.0370214	0.748726
ENSMUSG00000027536	Chmp4c	76.1464	65.0409	87.2519	1.34149	0.423838	0.0370528	0.748726
ENSMUSG00000043943	Naalad2	24.0741	17.8506	30.2977	1.6973	0.763238	0.0370684	0.748726
ENSMUSG00000038780	Smurf1	210.149	188.861	231.437	1.22544	0.293299	0.0371046	0.748726
ENSMUSG00000089682	Bcl2l2	292.243	265.675	318.812	1.20001	0.263045	0.0371081	0.748726
ENSMUSG00000061878	Sphk1	545.687	613.934	477.439	0.777672	-0.362767	0.0371626	0.748726
ENSMUSG00000026778	Prkcq	240.901	213.258	268.544	1.25925	0.33256	0.0371664	0.748726
ENSMUSG00000001029	Icam2	203.117	182.262	223.973	1.22885	0.297313	0.037172	0.748726
ENSMUSG00000025531	Chm	481.661	442.454	520.869	1.17723	0.235392	0.037194	0.748726
ENSMUSG00000031380	Figf	54.6717	39.9108	69.4326	1.73969	0.798833	0.0372871	0.749912
ENSMUSG00000046341	Gm11223	1241.35	1323.11	1159.59	0.876414	-0.190315	0.0373567	0.750264
ENSMUSG00000026976	Pax8	8.72096	12.2718	5.17013	0.421302	-1.24707	0.037373	0.750264
ENSMUSG00000031765	Mt1	23037.7	21166.9	24908.5	1.17676	0.234824	0.0374951	0.752027
ENSMUSG00000004462	Tbccd1	666.693	715.359	618.028	0.863942	-0.210994	0.0376372	0.754187
ENSMUSG00000044390	Tigd3	69.5947	80.7758	58.4136	0.723158	-0.467618	0.0377113	0.754302
ENSMUSG00000039236	Isg20	568.139	704.976	431.303	0.611797	-0.708875	0.0377158	0.754302
ENSMUSG00000038523	1700003F12Rik	8.6564	12.2418	5.07102	0.414239	-1.27147	0.0377461	0.754302
ENSMUSG00000020644	Id2	1272.41	1192.32	1352.49	1.13434	0.181852	0.0379806	0.758298
ENSMUSG00000064262	Gimap8	115.273	99.4534	131.093	1.31814	0.398503	0.0380258	0.758511
ENSMUSG00000021745	Ptprg	205.575	184.629	226.522	1.2269	0.295023	0.0381904	0.761102
ENSMUSG00000022837	Iqcb1	276.267	250.995	301.539	1.20137	0.264686	0.038252	0.761337
ENSMUSG00000024990	Rbp4	17080.8	16080	18081.5	1.12447	0.169243	0.0383169	0.761337
ENSMUSG00000062300	Pvrl2	543.35	503.215	583.485	1.15951	0.213519	0.0383965	0.761337
ENSMUSG00000040254	Sema3d	144.387	126.767	162.008	1.278	0.35389	0.0384304	0.761337
ENSMUSG00000064120	Mocs1	431.669	465.845	397.493	0.853273	-0.228921	0.0384442	0.761337
ENSMUSG00000037892	Pcdh18	164.798	147.123	182.472	1.24027	0.310655	0.0384513	0.761337
ENSMUSG00000036114	2810432D09Rik	464.526	501.38	427.672	0.852989	-0.229401	0.038477	0.761337
ENSMUSG00000021326	Trim27	1798.77	1905.8	1691.74	0.88768	-0.171889	0.0384798	0.761337
ENSMUSG00000079343	Gm5077	128.821	113.537	144.105	1.26923	0.343959	0.0387171	0.765344
ENSMUSG00000019737	AI428936	94.0535	81.5594	106.548	1.30638	0.385575	0.0387712	0.765633
ENSMUSG00000001228	Uhrf1	3752.65	3969.03	3536.27	0.890968	-0.166555	0.0388265	0.765633
ENSMUSG00000042724	Map3k9	12.883	17.3052	8.4609	0.488924	-1.03232	0.0388365	0.765633
ENSMUSG00000038127	Ccdc50	1784.91	1675.49	1894.34	1.13062	0.177111	0.0389075	0.766346
ENSMUSG00000021922	Itih4	1578.69	1692.98	1464.4	0.864983	-0.209256	0.039019	0.767216
ENSMUSG00000030695	Aldoa	5947.9	5024.12	6871.68	1.36774	0.45179	0.0390482	0.767216
ENSMUSG00000031297	Slc7a3	12.2172	6.24436	18.1901	2.91304	1.54253	0.0390592	0.767216
ENSMUSG00000041954	Tnfrsf18	8.11194	4.611	11.6129	2.51852	1.33257	0.0390916	0.767216
ENSMUSG00000030946	Lhpp	166.011	183.46	148.562	0.809776	-0.304406	0.0391415	0.767509
ENSMUSG00000059060	Rad51l1	83.4075	95.2009	71.6141	0.752242	-0.410732	0.0392203	0.768368
ENSMUSG00000081370	Gm9105	230.56	252.365	208.755	0.827191	-0.273707	0.0393052	0.769317
ENSMUSG00000025732	Fam195a	353.577	383.012	324.142	0.846296	-0.240765	0.0393389	0.769317
ENSMUSG00000030108	Slc6a13	917.427	857.596	977.259	1.13953	0.188443	0.0394019	0.769589
ENSMUSG00000029372	Ppbp	3051.38	2875.95	3226.81	1.122	0.16607	0.0394229	0.769589
ENSMUSG00000025317	Car5a	33.6046	40.8445	26.3648	0.645493	-0.631526	0.0394912	0.770022
ENSMUSG00000034883	Lrr1	324.945	353.264	296.625	0.83967	-0.252106	0.0395503	0.770022
ENSMUSG00000078789	Dph1	255.49	278.438	232.542	0.835166	-0.259865	0.0395504	0.770022
ENSMUSG00000024120	Lrpprc	3067.83	2882.5	3253.16	1.12859	0.174521	0.0395943	0.770193
ENSMUSG00000009633	G0s2	425.692	459.311	392.072	0.853608	-0.228354	0.0396932	0.770691
ENSMUSG00000021470	0610007P08Rik	782.189	835.787	728.592	0.871743	-0.198025	0.039703	0.770691
ENSMUSG00000049516	Spty2d1	907.49	848.915	966.064	1.138	0.186498	0.0397253	0.770691
ENSMUSG00000012640	Zfp715	316.972	290.506	343.437	1.18221	0.241481	0.0397642	0.770766
ENSMUSG00000035390	Brsk1	12.9363	8.67204	17.2006	1.98345	0.988012	0.0398635	0.772008
ENSMUSG00000046338	Gpat2	34.4819	27.3336	41.6303	1.52304	0.606955	0.0399471	0.772945
ENSMUSG00000049988	Lrrc25	94.9118	107.755	82.0681	0.761614	-0.392868	0.040044	0.774138
ENSMUSG00000061104	Gm10094	578.534	620.99	536.078	0.863264	-0.212127	0.0402983	0.778367
ENSMUSG00000034135	Sik3	559.893	518.621	601.164	1.15916	0.21308	0.0404569	0.780744
ENSMUSG00000041935	AW549877	503.852	466.087	541.616	1.16205	0.216671	0.0405325	0.781017
ENSMUSG00000029787	Avl9	443.467	408.462	478.473	1.1714	0.228236	0.0405423	0.781017
ENSMUSG00000040631	Dok4	283.397	309.997	256.796	0.828384	-0.271629	0.0405941	0.78133
ENSMUSG00000056665	4930572J05Rik	329.729	357.806	301.652	0.84306	-0.246294	0.0407987	0.782777
ENSMUSG00000064363	mt-Nd4	6813.46	6401.86	7225.06	1.12859	0.174519	0.0407988	0.782777
ENSMUSG00000011877	Git1	707.073	657.484	756.662	1.15084	0.202693	0.0408133	0.782777
ENSMUSG00000037692	Ahdc1	241.518	218.247	264.79	1.21326	0.278888	0.0408277	0.782777
ENSMUSG00000046580	Gm7862	142.81	158.748	126.871	0.799196	-0.323379	0.0408477	0.782777
ENSMUSG00000018417	Myo1b	509.509	470.734	548.284	1.16474	0.220011	0.0410111	0.784977
ENSMUSG00000025477	Inpp5a	287.856	261.584	314.128	1.20087	0.264078	0.041034	0.784977
ENSMUSG00000005410	Mcm5	7555.07	7970.75	7139.39	0.895698	-0.158915	0.0411633	0.785745
ENSMUSG00000005973	Rcn1	654.16	597.376	710.944	1.19011	0.251096	0.0411649	0.785745
ENSMUSG00000091395	Gm6297	4.5781	1.96639	7.1898	3.65634	1.8704	0.0411816	0.785745
ENSMUSG00000044447	Dock5	242.496	219.541	265.451	1.20912	0.273956	0.0412234	0.78586
ENSMUSG00000025153	Fasn	3085.16	2749.45	3420.88	1.24421	0.315227	0.0412621	0.785877
ENSMUSG00000061518	Cox5b	405.8	438.095	373.505	0.852565	-0.230118	0.041296	0.785877
ENSMUSG00000040268	Plekha1	417.567	384.131	451.003	1.17409	0.231539	0.0414016	0.787204
ENSMUSG00000053604	Rpia	1880.51	1992.66	1768.35	0.887429	-0.172296	0.0414739	0.787896
ENSMUSG00000013974	1810033B17Rik	39.3076	50.9062	27.709	0.544315	-0.877488	0.0417363	0.792196
ENSMUSG00000047459	Dynlrb1	916.459	976.992	855.926	0.876083	-0.190861	0.041869	0.793935
ENSMUSG00000026196	Bard1	566.308	609.122	523.493	0.859423	-0.21856	0.0419633	0.793935
ENSMUSG00000024304	Cdh2	914.395	853.353	975.438	1.14306	0.192907	0.0419684	0.793935
ENSMUSG00000018501	Ncor1	3136.1	2952.25	3319.96	1.12455	0.169354	0.0419809	0.793935
ENSMUSG00000006585	Cdt1	2704.05	2858.64	2549.46	0.891843	-0.165138	0.0421649	0.793935
ENSMUSG00000026782	Abi2	365.221	335.5	394.941	1.17717	0.235324	0.0421769	0.793935
ENSMUSG00000059363	Fxn	432.465	465.359	399.57	0.858629	-0.219894	0.0421941	0.793935
ENSMUSG00000005763	Cd247	2.01963	0.304979	3.73428	12.2444	3.61405	0.0422098	0.793935
ENSMUSG00000006057	Atp5g1	237.072	258.947	215.198	0.831054	-0.266986	0.0422136	0.793935
ENSMUSG00000001666	Ddt	697.504	746.496	648.512	0.868741	-0.203002	0.0422215	0.793935
ENSMUSG00000003824	Syce2	674.349	722.084	626.614	0.867786	-0.204589	0.042226	0.793935
ENSMUSG00000020415	Pttg1	1367.47	1454.69	1280.25	0.880085	-0.184284	0.0423081	0.79402
ENSMUSG00000055204	Ankrd17	2634.65	2448.11	2821.18	1.15239	0.204631	0.0423135	0.79402
ENSMUSG00000053646	Plxnb1	1035.55	969.767	1101.34	1.13567	0.183549	0.042357	0.79402
ENSMUSG00000063354	Slc39a4	266.822	295.581	238.063	0.805406	-0.312212	0.0424181	0.79402
ENSMUSG00000025666	Tmem47	147.389	128.025	166.752	1.3025	0.381286	0.0424371	0.79402
ENSMUSG00000021938	Pspc1	829.352	883.377	775.326	0.877684	-0.188226	0.0424476	0.79402
ENSMUSG00000019857	Asf1a	1116.87	1188.94	1044.8	0.87877	-0.186442	0.0425315	0.794452
ENSMUSG00000038160	Atg5	618.795	663.795	573.796	0.864417	-0.2102	0.0425431	0.794452
ENSMUSG00000007908	Hmgcll1	16.5263	11.4436	21.6091	1.88832	0.917101	0.042797	0.797073
ENSMUSG00000040794	C1qtnf4	15.8355	20.5673	11.1037	0.539873	-0.889308	0.0428078	0.797073
ENSMUSG00000022558	Heatr7a	364.47	334.507	394.434	1.17915	0.237748	0.042852	0.797073
ENSMUSG00000078572	1810043H04Rik	233.399	255.25	211.549	0.828794	-0.270914	0.0429722	0.797073
ENSMUSG00000038260	Trpm4	47.2996	38.7498	55.8495	1.44128	0.527354	0.0430261	0.797073
ENSMUSG00000029430	Ran	3566.96	3767.93	3365.99	0.893325	-0.162744	0.0430482	0.797073
ENSMUSG00000029535	Triap1	597.749	641.069	554.429	0.864851	-0.209477	0.0430616	0.797073
ENSMUSG00000005150	Wdr83	379.074	409.751	348.396	0.850262	-0.234021	0.0430803	0.797073
ENSMUSG00000073555	Gm4951	14.2882	9.72544	18.8511	1.93832	0.95481	0.0430841	0.797073
ENSMUSG00000022945	Chaf1b	1201.06	1278.06	1124.06	0.879508	-0.185231	0.0431012	0.797073
ENSMUSG00000029121	Crmp1	18.8147	24.1223	13.5071	0.559944	-0.836645	0.0431031	0.797073
ENSMUSG00000035901	Dennd5a	1264.04	1183.6	1344.47	1.13592	0.183859	0.0431515	0.797073
ENSMUSG00000053702	Nebl	24.8584	31.5546	18.1623	0.575581	-0.796908	0.0432028	0.797073
ENSMUSG00000057894	Zfp329	128.881	113.42	144.343	1.27264	0.347829	0.0432148	0.797073
ENSMUSG00000067870	Gm8759	942.591	1003.96	881.225	0.877752	-0.188114	0.0432792	0.797073
ENSMUSG00000024556	Me2	1435.8	1523.93	1347.66	0.884332	-0.177339	0.0432937	0.797073
ENSMUSG00000025538	Sumf2	536.939	576.918	496.959	0.861403	-0.215239	0.04338	0.797073
ENSMUSG00000004642	Slbp	2908.22	3104.47	2711.97	0.873571	-0.195004	0.0433868	0.797073
ENSMUSG00000075602	Ly6a	17.1962	22.292	12.1004	0.542814	-0.881469	0.0434303	0.797073
ENSMUSG00000004730	Emr1	731.641	796.599	666.682	0.836911	-0.256854	0.0434539	0.797073
ENSMUSG00000068762	Gstm6	34.7173	23.9693	45.4654	1.89682	0.923583	0.0434686	0.797073
ENSMUSG00000027763	Mbnl1	5081.74	4801.47	5362.01	1.11674	0.159298	0.0434826	0.797073
ENSMUSG00000035944	Ttc38	570.801	611.209	530.392	0.867775	-0.204607	0.0435478	0.7976
ENSMUSG00000032849	Abcc4	191.029	209.729	172.329	0.821673	-0.283363	0.0436143	0.797682
ENSMUSG00000010054	Tusc2	650.4	698.275	602.524	0.862875	-0.212777	0.0436708	0.797682
ENSMUSG00000025785	Exosc7	1065.15	1133.28	997.015	0.87976	-0.184818	0.0436755	0.797682
ENSMUSG00000080979	Gm13675	212.561	233.631	191.49	0.819624	-0.286966	0.0436977	0.797682
ENSMUSG00000046351	Zfp322a	617.81	574.173	661.448	1.152	0.204143	0.043819	0.79874
ENSMUSG00000001248	Gramd1a	235.754	211.507	260.002	1.22928	0.297812	0.0438284	0.79874
ENSMUSG00000029053	Prkcz	36.0431	43.5382	28.5481	0.655702	-0.608889	0.0439817	0.800868
ENSMUSG00000045294	Insig1	1073.32	989.699	1156.95	1.16899	0.225265	0.044059	0.801121
ENSMUSG00000011752	Pgam1	133.385	117.769	149.001	1.2652	0.33936	0.0441146	0.801121
ENSMUSG00000038482	Tfdp1	1799.16	1908.22	1690.1	0.885696	-0.175116	0.0441742	0.801121
ENSMUSG00000057738	Spna2	1282.55	1135.99	1429.11	1.25803	0.33117	0.0441826	0.801121
ENSMUSG00000041957	Pkp2	326.971	299.619	354.323	1.18258	0.241937	0.0441834	0.801121
ENSMUSG00000022231	Sema5a	171.279	151.608	190.949	1.25949	0.332838	0.0442151	0.801121
ENSMUSG00000035439	Haus8	736.109	793.382	678.837	0.855624	-0.22495	0.0442512	0.801121
ENSMUSG00000053477	Tcf4	416.857	384.289	449.425	1.1695	0.22589	0.0445647	0.803263
ENSMUSG00000061751	Kalrn	431.475	395.654	467.296	1.18107	0.240097	0.0446144	0.803263
ENSMUSG00000049600	Zbtb45	406.118	442.748	369.487	0.834531	-0.260962	0.0446533	0.803263
ENSMUSG00000063229	Ldha	12351.5	11121	13582	1.2213	0.288417	0.044669	0.803263
ENSMUSG00000015837	Sqstm1	2615.19	2464.76	2765.61	1.12206	0.166151	0.044692	0.803263
ENSMUSG00000048040	Arxes2	251.573	229.619	273.527	1.19122	0.252443	0.0448064	0.803263
ENSMUSG00000031997	Trpc6	108.629	88.7747	128.482	1.44729	0.53335	0.0448141	0.803263
ENSMUSG00000064065	Ipcef1	135.353	152.227	118.478	0.778297	-0.361608	0.0448232	0.803263
ENSMUSG00000005034	Prkacb	974.594	910.503	1038.68	1.14078	0.190023	0.0448345	0.803263
ENSMUSG00000027870	Hao2	235.173	257.168	213.177	0.828939	-0.270662	0.044842	0.803263
ENSMUSG00000068196	Col8a1	13.6181	9.29287	17.9433	1.93086	0.949246	0.0448569	0.803263
ENSMUSG00000026238	Ptma	2112.46	2237.48	1987.45	0.888252	-0.170959	0.0448627	0.803263
ENSMUSG00000002416	Ndufb2	496.25	533.95	458.551	0.85879	-0.219622	0.0448753	0.803263
ENSMUSG00000032122	Slc37a2	66.9204	56.5997	77.2411	1.36469	0.448574	0.0448841	0.803263
ENSMUSG00000031482	Slc25a15	1248.98	1326.72	1171.23	0.882802	-0.179839	0.0449186	0.803263
ENSMUSG00000002769	Gnmt	184.96	210.98	158.941	0.753345	-0.408617	0.0450037	0.803905
ENSMUSG00000052125	F730043M19Rik	13.5662	8.99809	18.1343	2.01535	1.01103	0.0450278	0.803905
ENSMUSG00000060429	Sntb1	410.602	379.323	441.881	1.16492	0.22023	0.0450956	0.804461
ENSMUSG00000033577	Myo6	272.647	248.316	296.979	1.19597	0.258186	0.045258	0.806703
ENSMUSG00000000682	Cd52	90.0101	101.776	78.2436	0.768779	-0.379359	0.0454493	0.809164
ENSMUSG00000061143	Maml3	191.547	171.863	211.232	1.22907	0.297565	0.0454698	0.809164
ENSMUSG00000002992	Apoc2	4754.19	5057.81	4450.57	0.879941	-0.184522	0.0455186	0.809375
ENSMUSG00000022847	Thpo	106.26	93.1081	119.412	1.28251	0.358967	0.045567	0.809579
ENSMUSG00000032397	Tipin	2393.51	2537.33	2249.68	0.886634	-0.173589	0.0456528	0.810447
ENSMUSG00000024420	Zfp521	67.6876	57.7501	77.6252	1.34416	0.426701	0.0457858	0.812109
ENSMUSG00000033308	Dpyd	177.781	160.422	195.14	1.21641	0.282633	0.0458277	0.812109
ENSMUSG00000020694	Tlk2	1041.88	976.104	1107.66	1.13477	0.182405	0.0458749	0.812109
ENSMUSG00000029260	Ugt2b34	6141.94	5813.33	6470.54	1.11305	0.154522	0.0459406	0.812109
ENSMUSG00000030301	Ccdc91	282.125	257.078	307.171	1.19486	0.256837	0.0459512	0.812109
ENSMUSG00000035769	Xylb	180.904	162.199	199.609	1.23065	0.299415	0.0459805	0.812109
ENSMUSG00000024812	Tjp2	307.323	281.289	333.358	1.18511	0.245019	0.0460271	0.812109
ENSMUSG00000020167	Tcf3	3078.85	3251.28	2906.43	0.893935	-0.161758	0.0460425	0.812109
ENSMUSG00000021589	Rhobtb3	553.904	514.905	592.903	1.15148	0.203488	0.0461884	0.813035
ENSMUSG00000055612	Cdca7	1314.34	1394.74	1233.94	0.884713	-0.176719	0.046258	0.813035
ENSMUSG00000040681	Hmgn1	1443.3	1529.71	1356.9	0.887034	-0.172939	0.0462705	0.813035
ENSMUSG00000033955	Tnks1bp1	770.086	718.334	821.838	1.14409	0.194199	0.0462719	0.813035
ENSMUSG00000032094	Cd3d	3.63264	5.95918	1.30609	0.219174	-2.18985	0.0462802	0.813035
ENSMUSG00000026669	Mcm10	1635.55	1732.71	1538.39	0.887847	-0.171617	0.0463741	0.813911
ENSMUSG00000025810	Nrp1	870.418	803.592	937.244	1.16632	0.221961	0.0464084	0.813911
ENSMUSG00000003809	Gcdh	1153.35	1227.32	1079.37	0.879453	-0.185321	0.0464414	0.813911
ENSMUSG00000030725	Lipt2	131.377	146.53	116.225	0.793181	-0.334278	0.0465054	0.813964
ENSMUSG00000028228	Cpne3	907.425	849.021	965.83	1.13758	0.185969	0.0465186	0.813964
ENSMUSG00000029715	Pop7	314.891	341.895	287.887	0.842033	-0.248052	0.0466362	0.815372
ENSMUSG00000020044	Timp3	346.741	305.415	388.068	1.27063	0.345542	0.0467436	0.816181
ENSMUSG00000044141	E130201H02Rik	167.113	184.282	149.944	0.813665	-0.297493	0.0467873	0.816181
ENSMUSG00000072594	Gm16439	169.27	138.406	200.135	1.446	0.532068	0.046794	0.816181
ENSMUSG00000042207	Kdm5b	616.792	564.031	669.553	1.18709	0.247424	0.0470318	0.819676
ENSMUSG00000035048	Anapc13	484.534	520.297	448.771	0.862528	-0.213356	0.0470948	0.820122
ENSMUSG00000069662	Marcks	2917.72	2755.88	3079.56	1.11745	0.16021	0.047148	0.820398
ENSMUSG00000031628	Casp3	1259.45	1334.39	1184.52	0.887687	-0.171877	0.0472309	0.820788
ENSMUSG00000056579	Tug1	1662.34	1564.83	1759.84	1.12462	0.169443	0.047261	0.820788
ENSMUSG00000049521	Cdc42ep1	491.793	454.336	529.251	1.16489	0.220193	0.0472826	0.820788
ENSMUSG00000023022	Lima1	763.297	712.239	814.355	1.14337	0.193297	0.0474273	0.821934
ENSMUSG00000003161	Sri	1621.92	1721.1	1522.75	0.884752	-0.176655	0.0474496	0.821934
ENSMUSG00000022425	Enpp2	152.942	134.2	171.685	1.27932	0.355378	0.0475228	0.821934
ENSMUSG00000024044	Epb4.1l3	298.003	267.429	328.576	1.22865	0.297073	0.0475398	0.821934
ENSMUSG00000023092	Fhl1	406.584	376.044	437.123	1.16242	0.217136	0.0475563	0.821934
ENSMUSG00000048047	Zbtb33	541.324	501.971	580.678	1.1568	0.210135	0.0475734	0.821934
ENSMUSG00000074577	Fam65c	76.3682	65.1256	87.6108	1.34526	0.427883	0.0477282	0.823787
ENSMUSG00000027067	Ssrp1	7538.08	7939.09	7137.07	0.898979	-0.153641	0.0477558	0.823787
ENSMUSG00000028609	Magoh	1381.33	1466.93	1295.72	0.883287	-0.179045	0.0479069	0.824852
ENSMUSG00000028003	Lrat	100.14	87.6868	112.594	1.28405	0.360697	0.0479604	0.824852
ENSMUSG00000038517	Tbkbp1	160.255	142.323	178.187	1.25199	0.32422	0.0479947	0.824852
ENSMUSG00000051285	Pcmtd1	430.871	398.833	462.909	1.16066	0.214945	0.0479983	0.824852
ENSMUSG00000067813	Xkr9	7.9818	4.66013	11.3035	2.42557	1.27832	0.0480055	0.824852
ENSMUSG00000037942	Crp	944.83	886.619	1003.04	1.13131	0.177993	0.0480832	0.825542
ENSMUSG00000025226	Fbxl15	127.012	141.369	112.655	0.796887	-0.327553	0.0481779	0.826521
ENSMUSG00000074361	Gpr77	43.5904	35.4844	51.6963	1.45688	0.542878	0.0482638	0.827347
ENSMUSG00000021819	2310021P13Rik	616.337	573.571	659.104	1.14912	0.200533	0.0484023	0.828833
ENSMUSG00000029591	Ung	633.363	676.809	589.916	0.871614	-0.198239	0.048426	0.828833
ENSMUSG00000029815	2410003K15Rik	288.205	312.887	263.522	0.842225	-0.247722	0.0484719	0.82891
ENSMUSG00000041629	D11Wsu99e	758.545	808.309	708.781	0.876868	-0.189568	0.048514	0.82891
ENSMUSG00000031605	Klhl2	227.877	206.773	248.982	1.20413	0.267992	0.0485438	0.82891
ENSMUSG00000026739	Bmi1	510.499	473.236	547.761	1.15748	0.210987	0.0488107	0.831216
ENSMUSG00000020098	Pcbd1	1495.69	1585.39	1405.99	0.886841	-0.173253	0.0488617	0.831216
ENSMUSG00000048264	Dip2c	113.168	99.7512	126.586	1.26901	0.343707	0.0488655	0.831216
ENSMUSG00000092193	Cd9-ps	157.541	141.308	173.774	1.22976	0.298376	0.0488872	0.831216
ENSMUSG00000021255	Esrrb	7.83779	4.50187	11.1737	2.48202	1.31151	0.0488968	0.831216
ENSMUSG00000001827	Folr1	7.21265	10.6167	3.80861	0.358738	-1.479	0.0489062	0.831216
ENSMUSG00000030559	Rab38	119.92	105.638	134.201	1.27038	0.345262	0.0490293	0.832664
ENSMUSG00000028189	Ctbs	206.593	187.28	225.907	1.20625	0.270531	0.0492559	0.835866
ENSMUSG00000031214	Ophn1	83.6388	72.3091	94.9685	1.31337	0.393272	0.0494096	0.837824
ENSMUSG00000021994	Wnt5a	15.452	10.766	20.1379	1.8705	0.903427	0.0495775	0.840023
ENSMUSG00000024354	Slc23a1	134.606	150.059	119.153	0.794043	-0.332711	0.04968	0.84111
ENSMUSG00000039801	2410089E03Rik	121.087	106.725	135.448	1.26913	0.343838	0.0498374	0.842488
ENSMUSG00000020646	Mboat2	255.464	285.194	225.734	0.791511	-0.337319	0.0498942	0.842488
ENSMUSG00000023505	Cdca3	1736.35	1838.4	1634.3	0.888976	-0.169784	0.0499069	0.842488
ENSMUSG00000029469	Ift81	60.3971	51.2871	69.5071	1.35526	0.438567	0.049915	0.842488
ENSMUSG00000021102	Glrx5	6039.93	6418.46	5661.4	0.882051	-0.181067	0.0500624	0.843232
ENSMUSG00000069516	Lyz2	2383.07	2636.74	2129.4	0.807587	-0.308311	0.050113	0.843232
ENSMUSG00000074182	Znhit6	286.382	310.535	262.228	0.84444	-0.243932	0.050153	0.843232
ENSMUSG00000040706	Agmat	398.906	430.365	367.447	0.853802	-0.228027	0.0501675	0.843232
ENSMUSG00000017639	Rab11fip4	194.632	156.97	232.295	1.47987	0.565469	0.0501803	0.843232
ENSMUSG00000032913	Lrig2	244.627	222.95	266.305	1.19446	0.256363	0.0502062	0.843232
ENSMUSG00000031079	Zfp300	4.84932	2.3205	7.37815	3.17955	1.66882	0.050228	0.843232
ENSMUSG00000025204	Ndufb8	2215.04	2342.45	2087.63	0.891217	-0.166151	0.0503183	0.844101
ENSMUSG00000028970	Abcb1b	13.0099	8.76963	17.2501	1.96703	0.976018	0.0503729	0.844372
ENSMUSG00000006386	Tek	277.278	253.658	300.898	1.18624	0.246391	0.0504533	0.844656
ENSMUSG00000031066	Usp11	345.09	314.286	375.895	1.19603	0.258251	0.0504771	0.844656
ENSMUSG00000029725	Ppp1r35	304.597	329.661	279.532	0.84794	-0.237967	0.0505453	0.844656
ENSMUSG00000006777	Krt23	9.78002	13.3232	6.23679	0.468114	-1.09507	0.0505997	0.844656
ENSMUSG00000046546	Fam43a	184.673	165.123	204.224	1.2368	0.30661	0.0506061	0.844656
ENSMUSG00000020205	Phlda1	135.831	114.929	156.733	1.36374	0.447568	0.0506282	0.844656
ENSMUSG00000033722	BC034090	9.76798	13.528	6.00794	0.444111	-1.17101	0.0506751	0.844656
ENSMUSG00000081824	BC002163	346.375	374.431	318.319	0.850139	-0.234229	0.0506978	0.844656
ENSMUSG00000005871	Apc	790.291	731.128	849.454	1.16184	0.216412	0.0507618	0.844767
ENSMUSG00000048489	8430408G22Rik	115.639	91.7843	139.494	1.51981	0.603888	0.0508475	0.844767
ENSMUSG00000025813	Homer2	151.132	130.27	171.994	1.32028	0.400849	0.0508584	0.844767
ENSMUSG00000018920	Cxcl16	27.469	21.2871	33.6509	1.58081	0.660668	0.05091	0.844767
ENSMUSG00000029552	Tes	142.124	127.065	157.183	1.23703	0.306876	0.0509267	0.844767
ENSMUSG00000042834	D0H4S114	1165.45	1068.01	1262.89	1.18247	0.241809	0.0509363	0.844767
ENSMUSG00000047654	Tssk6	46.9696	55.1298	38.8093	0.703962	-0.506431	0.050974	0.844767
ENSMUSG00000026417	Pigr	10.5431	14.2656	6.82062	0.478118	-1.06456	0.0510292	0.845044
ENSMUSG00000040363	Bcor	992.982	930.504	1055.46	1.13429	0.181789	0.0511622	0.84612
ENSMUSG00000034714	Ttyh2	175.742	158.438	193.047	1.21844	0.285033	0.051188	0.84612
ENSMUSG00000043017	Ptgir	70.9706	60.4579	81.4833	1.34777	0.430574	0.0512099	0.84612
ENSMUSG00000030041	D6Mm5e	100.957	119.216	82.6971	0.693673	-0.527672	0.0513039	0.847035
ENSMUSG00000028518	Prkaa2	66.475	56.6795	76.2705	1.34564	0.428297	0.0513822	0.847691
ENSMUSG00000071454	Dtnb	510.943	547.911	473.976	0.86506	-0.209128	0.0516165	0.850476
ENSMUSG00000041313	Slc7a1	1647.91	1549.82	1746.01	1.12659	0.171959	0.0516524	0.850476
ENSMUSG00000028884	Rpa2	2036.15	2152.25	1920.05	0.892111	-0.164705	0.0516893	0.850476
ENSMUSG00000073386	9830107B12Rik	6.70681	9.65457	3.75906	0.389355	-1.36084	0.0517061	0.850476
ENSMUSG00000029207	Apbb2	137.016	121.817	152.216	1.24955	0.321405	0.0518257	0.851384
ENSMUSG00000021831	Ero1l	948.263	887.541	1008.99	1.13683	0.18502	0.0518389	0.851384
ENSMUSG00000018474	Chd3	350.823	322.746	378.9	1.17399	0.23142	0.0519221	0.851529
ENSMUSG00000084230	Gm14388	105.349	118.681	92.0166	0.775324	-0.367129	0.0519588	0.851529
ENSMUSG00000026966	Ssna1	1221.78	1296.85	1146.71	0.884226	-0.177512	0.0519993	0.851529
ENSMUSG00000030492	Slc7a9	57.9453	67.2279	48.6627	0.723847	-0.466244	0.052003	0.851529
ENSMUSG00000036501	Fam13b	544.863	583.435	506.291	0.867776	-0.204606	0.0521661	0.853011
ENSMUSG00000031138	F9	73.4392	85.5259	61.3525	0.717356	-0.479239	0.0521712	0.853011
ENSMUSG00000027806	Tsc22d2	674.51	628.975	720.046	1.14479	0.195088	0.0523752	0.854606
ENSMUSG00000036775	Decr2	339.007	365.396	312.618	0.855559	-0.22506	0.05238	0.854606
ENSMUSG00000075254	Heg1	635.572	591.504	679.64	1.149	0.200382	0.0523856	0.854606
ENSMUSG00000005732	Ranbp1	3456.8	3648.29	3265.32	0.895027	-0.159997	0.0524356	0.854786
ENSMUSG00000052302	Tbc1d30	19.9587	14.8979	25.0194	1.67939	0.747934	0.0524842	0.854943
ENSMUSG00000022969	Il10rb	426.564	395.375	457.752	1.15777	0.211346	0.0526613	0.856167
ENSMUSG00000031451	Gas6	170.7	153.458	187.942	1.22471	0.292443	0.0527195	0.856167
ENSMUSG00000041734	Kirrel	209.099	189.471	228.727	1.20719	0.27165	0.0527215	0.856167
ENSMUSG00000029168	Dpysl5	21.3382	15.7879	26.8885	1.70312	0.768176	0.052893	0.856167
ENSMUSG00000073988	Ttpa	406.986	437.728	376.244	0.859539	-0.218365	0.0528955	0.856167
ENSMUSG00000048118	Arid4a	712.155	664.973	759.338	1.14191	0.191445	0.0529297	0.856167
ENSMUSG00000042115	Klhdc8a	5.70568	2.97959	8.43178	2.82985	1.50072	0.0530017	0.856167
ENSMUSG00000028399	Ptprd	355.039	317.418	392.66	1.23704	0.306896	0.053112	0.856167
ENSMUSG00000068522	Aard	29.1117	35.8583	22.3652	0.62371	-0.681052	0.0531397	0.856167
ENSMUSG00000031591	Asah1	997.332	935.388	1059.28	1.13245	0.179444	0.0531423	0.856167
ENSMUSG00000036503	Rnf13	723.018	676.699	769.336	1.1369	0.185099	0.0531427	0.856167
ENSMUSG00000040850	Psme4	3694.99	3498.73	3891.25	1.11219	0.153401	0.0531519	0.856167
ENSMUSG00000047989	Ino80c	700.906	746.801	655.011	0.877089	-0.189205	0.0532369	0.856167
ENSMUSG00000067931	Zfp948	255.938	234.609	277.267	1.18182	0.241015	0.0532667	0.856167
ENSMUSG00000020080	Hkdc1	277.041	253.316	300.765	1.18731	0.247699	0.0532767	0.856167
ENSMUSG00000074088	Snrnp40	1897.38	2005.94	1788.82	0.891764	-0.165267	0.0532983	0.856167
ENSMUSG00000031584	Gsr	1663.39	1758.36	1568.42	0.891983	-0.164913	0.0533209	0.856167
ENSMUSG00000032000	Birc3	197.497	176.36	218.633	1.2397	0.309985	0.0533302	0.856167
ENSMUSG00000020282	Rhbdf1	153.227	137.674	168.781	1.22594	0.293893	0.053367	0.856167
ENSMUSG00000027454	Gins1	772.584	824.359	720.809	0.874387	-0.193656	0.0533697	0.856167
ENSMUSG00000041570	Camsap2	1869.51	1987.65	1751.37	0.881124	-0.182584	0.0534053	0.856167
ENSMUSG00000005686	Ampd3	1162.22	1234.1	1090.34	0.883508	-0.178685	0.0534177	0.856167
ENSMUSG00000071226	Cecr2	843.174	789.261	897.088	1.13662	0.184746	0.053466	0.856315
ENSMUSG00000053168	9030619P08Rik	1.3373	2.67461	0	0	-Inf	0.053589	0.857658
ENSMUSG00000031527	Eri1	1612.41	1705.45	1519.36	0.890887	-0.166686	0.0537635	0.859481
ENSMUSG00000021365	Nedd9	139.988	124.829	155.146	1.24286	0.313665	0.0538149	0.859481
ENSMUSG00000073633	Fbxo36	53.7391	62.6795	44.7987	0.714726	-0.484539	0.0538474	0.859481
ENSMUSG00000056145	AI504432	57.7704	48.8357	66.7051	1.36591	0.449861	0.0538836	0.859481
ENSMUSG00000040660	Cyp2b9	2.37467	4.41515	0.334185	0.0756905	-3.72374	0.0538988	0.859481
ENSMUSG00000036112	Metap2	4871.44	5134.55	4608.32	0.897512	-0.155997	0.0539469	0.859625
ENSMUSG00000023286	Ube2j2	356.576	387.189	325.963	0.841872	-0.248328	0.0540379	0.86045
ENSMUSG00000071715	Ncf4	210.703	229.588	191.817	0.835485	-0.259315	0.0541626	0.861641
ENSMUSG00000060068	Gm12222	172.334	189.898	154.769	0.81501	-0.29511	0.0541957	0.861641
ENSMUSG00000048249	A930001N09Rik	205.136	186.675	223.598	1.1978	0.260382	0.0542305	0.861641
ENSMUSG00000063245	Gm13248	7.48456	10.6569	4.31224	0.404643	-1.30528	0.0544128	0.863912
ENSMUSG00000052217	Hbb-bh1	429.526	467.222	391.83	0.838639	-0.253878	0.0545805	0.864147
ENSMUSG00000023959	Clic5	16.0202	11.5125	20.5279	1.78309	0.834382	0.0545845	0.864147
ENSMUSG00000024413	Npc1	575.008	533.9	616.115	1.15399	0.20663	0.0545907	0.864147
ENSMUSG00000028633	Ctps	1583.94	1673.33	1494.54	0.893156	-0.163016	0.0546201	0.864147
ENSMUSG00000040213	Ccbl2	239.438	264.178	214.698	0.812703	-0.299201	0.0546245	0.864147
ENSMUSG00000014372	Cyp2d10	179.441	197.347	161.534	0.818526	-0.288901	0.0546664	0.864186
ENSMUSG00000037172	E330009J07Rik	188.84	170.228	207.453	1.21868	0.285315	0.0547508	0.864753
ENSMUSG00000038622	Med30	412.073	443.064	381.082	0.860107	-0.217412	0.0547811	0.864753
ENSMUSG00000027309	4930402H24Rik	689.177	643.109	735.245	1.14327	0.193163	0.0549602	0.866371
ENSMUSG00000045767	B230219D22Rik	1484.22	1396.05	1572.4	1.12632	0.171617	0.0549989	0.866371
ENSMUSG00000045932	Ifit2	231.938	210.312	253.564	1.20566	0.269818	0.055002	0.866371
ENSMUSG00000087307	Gm12925	1.30317	2.60635	0	0	-Inf	0.0550636	0.866719
ENSMUSG00000082996	Gm6238	12.7226	17.0091	8.43613	0.495977	-1.01165	0.0551198	0.866981
ENSMUSG00000028150	Rorc	85.5352	74.0268	97.0435	1.31092	0.390584	0.0551772	0.867262
ENSMUSG00000044814	Olfr543	1.29774	2.59548	0	0	-Inf	0.0553065	0.867931
ENSMUSG00000051726	Kcnf1	1.29774	2.59548	0	0	-Inf	0.0553065	0.867931
ENSMUSG00000041293	Gpr110	50.7223	38.144	63.3006	1.65952	0.730765	0.0553562	0.867931
ENSMUSG00000086004	Gm7805	6.25942	9.11287	3.40597	0.373753	-1.41984	0.055378	0.867931
ENSMUSG00000023982	Guca1a	14.3776	18.6335	10.1216	0.543193	-0.880462	0.0554753	0.868835
ENSMUSG00000064373	Sepp1	19892.8	18714	21071.6	1.12598	0.171184	0.0555215	0.86894
ENSMUSG00000028755	Cda	21.372	15.9078	26.8362	1.68698	0.754439	0.0556081	0.869135
ENSMUSG00000060206	Zfp462	63.5827	53.9825	73.1828	1.35568	0.439014	0.0556132	0.869135
ENSMUSG00000044138	Sirpb1a	1.28818	2.57635	0	0	-Inf	0.0557394	0.870114
ENSMUSG00000032815	Fanca	481.044	521.734	440.354	0.84402	-0.244652	0.0558486	0.870114
ENSMUSG00000023927	Satb1	58.5316	49.4724	67.5909	1.36624	0.450207	0.0558721	0.870114
ENSMUSG00000019966	Kitl	1045.38	1108.88	981.882	0.885469	-0.175485	0.0559249	0.870114
ENSMUSG00000039623	C330006K01Rik	172.625	155.838	189.412	1.21544	0.281482	0.056024	0.870114
ENSMUSG00000085268	5033428I22Rik	9.16536	12.6424	5.68832	0.449939	-1.1522	0.0560916	0.870114
ENSMUSG00000040929	Rfx3	100.483	84.3607	116.604	1.38221	0.466979	0.0561317	0.870114
ENSMUSG00000008575	Nfib	443.564	412.075	475.053	1.15283	0.205179	0.0562288	0.870114
ENSMUSG00000030982	9030624J02Rik	1052.29	987.409	1117.18	1.13142	0.178137	0.0562718	0.870114
ENSMUSG00000045374	Wdr81	1227.81	1299.92	1155.7	0.889052	-0.16966	0.0562794	0.870114
ENSMUSG00000034486	Gbx2	22.0155	16.6243	27.4067	1.64859	0.721234	0.0562838	0.870114
ENSMUSG00000024132	Eci1	1441.11	1523.86	1358.36	0.891398	-0.165859	0.0562926	0.870114
ENSMUSG00000020262	Adarb1	153.495	137.452	169.539	1.23345	0.302696	0.0563303	0.870114
ENSMUSG00000029102	Hgfac	1118.18	1010.06	1226.3	1.21409	0.279871	0.0563549	0.870114
ENSMUSG00000028980	H6pd	1182.19	1252.26	1112.12	0.888094	-0.171216	0.0563903	0.870114
ENSMUSG00000024104	D6Wsu116e	841.91	788.598	895.223	1.13521	0.182957	0.0563974	0.870114
ENSMUSG00000006651	Aplp1	151.786	168.608	134.963	0.800456	-0.321107	0.0564027	0.870114
ENSMUSG00000063200	Nol7	1625.29	1721.25	1529.33	0.888503	-0.170552	0.0564331	0.870114
ENSMUSG00000019990	Pde7b	30.4263	23.9228	36.9299	1.54372	0.626408	0.0564853	0.870114
ENSMUSG00000036083	Slc17a3	96.194	111.01	81.3782	0.733072	-0.447973	0.0565015	0.870114
ENSMUSG00000070327	Rnf213	534.633	463.192	606.075	1.30847	0.387886	0.0565087	0.870114
ENSMUSG00000033318	Gstt2	539.581	489.897	589.264	1.20283	0.266438	0.0569123	0.875712
ENSMUSG00000054422	Fabp1	1998.01	2276.3	1719.72	0.755488	-0.404519	0.0569595	0.875712
ENSMUSG00000028344	Invs	159.307	175.016	143.598	0.820482	-0.285457	0.0569919	0.875712
ENSMUSG00000039217	Il18	28.2949	35.8913	20.6985	0.576698	-0.794111	0.0570695	0.87595
ENSMUSG00000003476	Crhr2	15.0906	19.5855	10.5958	0.541002	-0.886295	0.0570915	0.87595
ENSMUSG00000027508	Pag1	330.182	303.975	356.39	1.17243	0.229504	0.0571648	0.87595
ENSMUSG00000047141	Zfp654	345.075	318.432	371.718	1.16734	0.223224	0.0572504	0.87595
ENSMUSG00000044338	Aplnr	56.7394	65.6948	47.784	0.727364	-0.45925	0.0572869	0.87595
ENSMUSG00000031021	Tmem9b	527.378	563.516	491.239	0.87174	-0.198029	0.0572953	0.87595
ENSMUSG00000007050	Lsm2	1089.8	1155.76	1023.84	0.885863	-0.174845	0.0573151	0.87595
ENSMUSG00000005951	Shpk	122.028	135.97	108.086	0.794931	-0.331099	0.0573268	0.87595
ENSMUSG00000034981	Parm1	97.2203	84.7155	109.725	1.29522	0.373197	0.0574106	0.87662
ENSMUSG00000040351	Ankib1	697.36	652.45	742.269	1.13766	0.186074	0.0574684	0.876893
ENSMUSG00000051652	Lrrc3	1083.38	1148.95	1017.81	0.885862	-0.174846	0.0575298	0.877062
ENSMUSG00000034652	Cd300a	215.795	235.655	195.935	0.831447	-0.266303	0.0575595	0.877062
ENSMUSG00000000958	Slc7a7	271.778	240.091	303.465	1.26396	0.337946	0.057638	0.877101
ENSMUSG00000028803	Nipal3	369.166	341.841	396.491	1.15987	0.213961	0.057642	0.877101
ENSMUSG00000003123	Lipe	91.0026	79.3467	102.658	1.2938	0.37161	0.057708	0.877151
ENSMUSG00000021124	Vti1b	536.003	573.744	498.262	0.868441	-0.203501	0.0577252	0.877151
ENSMUSG00000046916	Myct1	140.934	126.158	155.71	1.23424	0.303625	0.0578271	0.878092
ENSMUSG00000021792	5730469M10Rik	1436.96	1308.46	1565.45	1.19641	0.258712	0.0579797	0.878961
ENSMUSG00000025255	Zfhx4	179.618	157.583	201.652	1.27965	0.355751	0.0580112	0.878961
ENSMUSG00000021115	Vrk1	1783.78	1883.43	1684.13	0.894183	-0.161357	0.0580535	0.878961
ENSMUSG00000019738	Polr2i	330.917	359.57	302.264	0.840625	-0.250465	0.0580895	0.878961
ENSMUSG00000026342	Slc35f5	939.658	882.509	996.807	1.12951	0.175703	0.0581844	0.878961
ENSMUSG00000033004	Mycbp2	1362.97	1225.89	1500.04	1.22363	0.291172	0.0582182	0.878961
ENSMUSG00000004044	Ptrf	964.276	906.733	1021.82	1.12692	0.17239	0.0582213	0.878961
ENSMUSG00000039081	Zfp503	100.456	88.0193	112.893	1.2826	0.359067	0.058295	0.878961
ENSMUSG00000027424	8430406I07Rik	530.48	566.972	493.988	0.871275	-0.198801	0.0583205	0.878961
ENSMUSG00000069227	Gprin1	7.07401	10.1043	4.04369	0.400194	-1.32123	0.0583593	0.878961
ENSMUSG00000074768	Bhmt	277.193	342.384	212.002	0.619192	-0.69154	0.0583603	0.878961
ENSMUSG00000056313	1810011O10Rik	75.2713	64.1099	86.4328	1.3482	0.431032	0.0583918	0.878961
ENSMUSG00000021187	Tc2n	5.21358	2.70461	7.72255	2.85533	1.51366	0.0584051	0.878961
ENSMUSG00000042364	Snx18	613.385	654.716	572.054	0.873743	-0.194718	0.0585522	0.880052
ENSMUSG00000075012	Fjx1	34.5009	27.539	41.4627	1.5056	0.590337	0.0585578	0.880052
ENSMUSG00000040483	Xaf1	19.063	14.0506	24.0754	1.71348	0.776931	0.0587025	0.881623
ENSMUSG00000091694	Apol11b	101.728	82.4816	120.974	1.46668	0.552558	0.0588297	0.882929
ENSMUSG00000052214	Opa3	994.355	1055.5	933.212	0.884144	-0.177646	0.0589215	0.883267
ENSMUSG00000006732	Mettl1	573.837	611.051	536.624	0.878199	-0.187381	0.0590083	0.883267
ENSMUSG00000027761	Aadac	2264.02	2395.39	2132.65	0.890315	-0.167612	0.0590104	0.883267
ENSMUSG00000015970	Chdh	315.852	282.531	349.173	1.23588	0.305536	0.0590312	0.883267
ENSMUSG00000055480	Zfp458	41.2296	33.8286	48.6305	1.43756	0.523619	0.0590536	0.883267
ENSMUSG00000087128	Gm12655	5.14998	2.49722	7.80275	3.12457	1.64366	0.0590985	0.883319
ENSMUSG00000063232	Serpina11	247.817	226.859	268.776	1.18477	0.244611	0.0591675	0.883319
ENSMUSG00000032424	Snhg5	543.86	584.072	503.648	0.862305	-0.213729	0.0592032	0.883319
ENSMUSG00000047963	Stbd1	305.002	280.923	329.081	1.17143	0.228269	0.0592203	0.883319
ENSMUSG00000020732	Rab37	79.4163	68.9289	89.9037	1.3043	0.383272	0.0592583	0.883319
ENSMUSG00000018593	Sparc	3742.25	3451.32	4033.18	1.16859	0.224772	0.0593503	0.88409
ENSMUSG00000041112	Elmo1	179.284	197.781	160.786	0.812952	-0.298758	0.0594062	0.884323
ENSMUSG00000071042	Rasgrp3	210.422	191.856	228.987	1.19353	0.25524	0.0596208	0.886309
ENSMUSG00000037907	Ankrd13b	143.045	127.616	158.474	1.2418	0.312429	0.0596851	0.886309
ENSMUSG00000000568	Hnrnpd	4230.85	4449.15	4012.55	0.901869	-0.149011	0.0596902	0.886309
ENSMUSG00000030180	Kdm5a	1461.65	1377.99	1545.3	1.12141	0.165314	0.059711	0.886309
ENSMUSG00000021686	Ap3b1	1047.63	982.525	1112.74	1.13253	0.17955	0.0597447	0.886309
ENSMUSG00000020251	Glt8d2	9.93556	5.86656	14.0046	2.38718	1.25531	0.0597821	0.886309
ENSMUSG00000049287	A230051G13Rik	868.597	922.645	814.548	0.88284	-0.179776	0.0599364	0.887997
ENSMUSG00000063568	Jazf1	52.2073	43.3691	61.0455	1.40758	0.493219	0.0600558	0.889113
ENSMUSG00000035268	Pkig	1059.29	1123.34	995.237	0.885962	-0.174682	0.0602499	0.889113
ENSMUSG00000064349	mt-Tc	7.64147	4.52361	10.7593	2.37848	1.25004	0.060269	0.889113
ENSMUSG00000026272	Agxt	56.3914	71.5566	41.2261	0.576133	-0.795527	0.060315	0.889113
ENSMUSG00000030257	Srgap3	92.2423	80.41	104.075	1.2943	0.37217	0.060369	0.889113
ENSMUSG00000052270	Fpr2	23.4258	30.178	16.6737	0.552512	-0.855923	0.0604037	0.889113
ENSMUSG00000058013	2011-09-01	2128.51	2010.54	2246.49	1.11735	0.160086	0.0604357	0.889113
ENSMUSG00000031586	Rbpms	496.691	461.841	531.541	1.15092	0.202786	0.0604671	0.889113
ENSMUSG00000031125	3830403N18Rik	5.69877	8.38552	3.01201	0.359192	-1.47717	0.0604704	0.889113
ENSMUSG00000036992	Nxt1	555.18	593.014	517.345	0.872399	-0.196939	0.0605192	0.889113
ENSMUSG00000037736	Limch1	69.9654	59.5271	80.4038	1.35071	0.433715	0.0605712	0.889113
ENSMUSG00000003178	Mical3	407.342	377.721	436.963	1.15684	0.210191	0.0606194	0.889113
ENSMUSG00000006576	Slc4a3	37.6658	30.574	44.7575	1.4639	0.549821	0.060624	0.889113
ENSMUSG00000049493	Pls1	474.458	441.757	507.16	1.14805	0.199189	0.0606481	0.889113
ENSMUSG00000043702	Pde12	694.306	738.518	650.095	0.880269	-0.183983	0.0607011	0.889113
ENSMUSG00000030034	Ino80b	243.51	263.672	223.348	0.847068	-0.23945	0.0608462	0.889113
ENSMUSG00000003484	Cyp4f18	2.41089	4.12863	0.693147	0.167888	-2.57443	0.0608516	0.889113
ENSMUSG00000042167	Papd4	340.983	367.172	314.794	0.857348	-0.222048	0.0609228	0.889113
ENSMUSG00000052713	Zfp608	188.434	167.991	208.878	1.24339	0.314276	0.0610018	0.889113
ENSMUSG00000036523	Greb1	201.079	182.702	219.456	1.20117	0.264438	0.0610402	0.889113
ENSMUSG00000001844	Zdhhc4	316.591	341.714	291.467	0.852955	-0.229458	0.0610435	0.889113
ENSMUSG00000056394	Lig1	4609.86	4846.24	4373.49	0.90245	-0.148081	0.0610457	0.889113
ENSMUSG00000022305	Lrp12	220.845	201.016	240.674	1.19729	0.259772	0.0610504	0.889113
ENSMUSG00000091102	5830462I19Rik	1.86721	0.324108	3.41031	10.5221	3.39536	0.0610707	0.889113
ENSMUSG00000039395	Mreg	212.952	194.291	231.613	1.1921	0.2535	0.0610864	0.889113
ENSMUSG00000074828	Gm10768	349.904	314.383	385.425	1.22597	0.293926	0.0611047	0.889113
ENSMUSG00000057074	Ces1g	52.2256	66.8237	37.6274	0.563085	-0.828574	0.0611058	0.889113
ENSMUSG00000073591	Pcdhb22	23.0776	17.6075	28.5477	1.62134	0.697183	0.0612774	0.890938
ENSMUSG00000031328	Flna	3878.38	3571.2	4185.56	1.17203	0.22901	0.0613387	0.890938
ENSMUSG00000055116	Arntl	199.717	180.238	219.196	1.21615	0.282318	0.0613712	0.890938
ENSMUSG00000022747	St3gal6	739.173	692.17	786.177	1.13581	0.183727	0.0613936	0.890938
ENSMUSG00000050947	Amigo1	75.0291	64.6739	85.3842	1.32023	0.400785	0.0614576	0.891278
ENSMUSG00000019951	Uhrf1bp1l	770.095	719.769	820.42	1.13984	0.188829	0.0615334	0.891321
ENSMUSG00000041444	Arhgap32	149.36	133.95	164.77	1.23009	0.298765	0.0615419	0.891321
ENSMUSG00000033099	Nol12	622.078	663.619	580.538	0.874806	-0.192964	0.0617557	0.892281
ENSMUSG00000027353	Mcm8	365.684	392.21	339.159	0.864737	-0.209666	0.061761	0.892281
ENSMUSG00000074529	C330013J21Rik	1.84526	0.304979	3.38553	11.1009	3.4726	0.0617686	0.892281
ENSMUSG00000033717	Adra2a	13.323	9.26026	17.3857	1.87746	0.90878	0.0618164	0.892281
ENSMUSG00000020766	Galk1	2369.27	2234.57	2503.97	1.12056	0.164217	0.061857	0.892281
ENSMUSG00000026656	Fcgr2b	59.8207	68.5859	51.0556	0.744403	-0.425844	0.0618934	0.892281
ENSMUSG00000051890	Klhdc1	21.5072	16.3111	26.7034	1.63713	0.711168	0.0619832	0.892281
ENSMUSG00000071528	Usmg5	181.204	198.349	164.06	0.827128	-0.273817	0.061997	0.892281
ENSMUSG00000020307	Cdc34	1922.5	2027.91	1817.09	0.896039	-0.158367	0.0620033	0.892281
ENSMUSG00000024590	Lmnb1	4329.66	4551.94	4107.39	0.902337	-0.148261	0.0620148	0.892281
ENSMUSG00000052942	Glis3	10.8719	7.20648	14.5373	2.01725	1.01239	0.0621295	0.893343
ENSMUSG00000046229	Scand1	436.211	514.186	358.236	0.696704	-0.521382	0.0621706	0.893343
ENSMUSG00000028639	Ybx1	4692.33	4928.37	4456.29	0.90421	-0.145269	0.0622506	0.893343
ENSMUSG00000036502	Fam70a	49.8777	35.2448	64.5107	1.83036	0.872128	0.0622515	0.893343
ENSMUSG00000037348	Paqr7	392.721	363.611	421.832	1.16012	0.214272	0.0624958	0.896263
ENSMUSG00000042742	B630005N14Rik	342.347	314.387	370.308	1.17788	0.236187	0.0626711	0.89801
ENSMUSG00000041540	Sox5	162.544	146.333	178.755	1.22156	0.288722	0.0627338	0.89801
ENSMUSG00000037818	3110057O12Rik	159.045	143.439	174.65	1.21759	0.284023	0.0627444	0.89801
ENSMUSG00000038393	Txnip	1087.09	1022.03	1152.15	1.12731	0.172885	0.0628192	0.89801
ENSMUSG00000060600	Eno3	128.697	114.648	142.747	1.24509	0.316249	0.0628222	0.89801
ENSMUSG00000032079	Apoa5	12.3857	16.2754	8.49589	0.522007	-0.937859	0.0629563	0.899011
ENSMUSG00000039089	L3mbtl3	207.448	189.112	225.783	1.19391	0.255695	0.0630061	0.899011
ENSMUSG00000026814	Eng	842.392	901.066	783.718	0.869767	-0.201298	0.0630152	0.899011
ENSMUSG00000036862	Dchs1	223.169	195.456	250.883	1.28358	0.360171	0.0631253	0.899997
ENSMUSG00000037095	Lrg1	10.2514	13.7667	6.73608	0.489303	-1.0312	0.0632073	0.900581
ENSMUSG00000026199	Ankzf1	265.888	232.864	298.912	1.28363	0.360229	0.0632716	0.900913
ENSMUSG00000024431	Nr3c1	1204.55	1135.33	1273.76	1.12193	0.165984	0.0634212	0.901899
ENSMUSG00000002588	Pon1	108.359	131.214	85.5038	0.651634	-0.617867	0.0634353	0.901899
ENSMUSG00000024218	Taf11	637.234	678.956	595.511	0.877098	-0.18919	0.0634642	0.901899
ENSMUSG00000091337	Eid1	861.015	918.503	803.528	0.874823	-0.192937	0.0635625	0.90232
ENSMUSG00000030284	Creld1	191.901	173.9	209.903	1.20703	0.271463	0.0636098	0.90232
ENSMUSG00000034163	Zfc3h1	861.898	808.584	915.213	1.13187	0.17871	0.0636607	0.90232
ENSMUSG00000038982	Muted	556.885	594.111	519.658	0.874682	-0.193169	0.0636836	0.90232
ENSMUSG00000032854	Ugt8a	5.30669	7.86557	2.74781	0.349347	-1.51727	0.063705	0.90232
ENSMUSG00000087313	Dleu2	65.7654	75.1153	56.4156	0.751053	-0.413013	0.0638053	0.90232
ENSMUSG00000024566	Atp9b	495.958	462.564	529.351	1.14439	0.194573	0.0638173	0.90232
ENSMUSG00000018509	Cenpv	394.352	426.957	361.748	0.847269	-0.239109	0.0638228	0.90232
ENSMUSG00000003154	Foxj2	222.33	202.44	242.22	1.1965	0.258821	0.0639376	0.90336
ENSMUSG00000031662	Snx20	70.206	81.5154	58.8965	0.722519	-0.468892	0.0640951	0.905003
ENSMUSG00000020143	Dock2	308.129	283.525	332.734	1.17356	0.230892	0.0641529	0.905233
ENSMUSG00000023456	Tpi1	7017.19	6356.88	7677.51	1.20775	0.272319	0.0641939	0.905233
ENSMUSG00000029273	Sult1d1	183.124	214.94	151.308	0.703958	-0.50644	0.0643236	0.90607
ENSMUSG00000000711	Rab5b	472.592	440.442	504.741	1.14599	0.196591	0.0643852	0.90607
ENSMUSG00000030413	Pglyrp1	135.981	166.477	105.485	0.633633	-0.658281	0.0644556	0.90607
ENSMUSG00000030275	Etnk1	1792.05	1694.45	1889.65	1.1152	0.157302	0.0644658	0.90607
ENSMUSG00000034320	Slc26a2	506.086	540.716	471.456	0.871911	-0.197747	0.0644721	0.90607
ENSMUSG00000039065	Fam173b	186.336	203.656	169.016	0.829911	-0.268971	0.064501	0.90607
ENSMUSG00000045594	Glb1	493.894	457.67	530.118	1.1583	0.212007	0.0645851	0.90667
ENSMUSG00000042423	Fbrs	489.573	455.553	523.593	1.14936	0.200827	0.0646499	0.906716
ENSMUSG00000028759	Hp1bp3	1967.84	1860.86	2074.82	1.11498	0.157016	0.064671	0.906716
ENSMUSG00000053158	Fes	205.316	223.068	187.564	0.840839	-0.250099	0.0648312	0.907729
ENSMUSG00000028337	Coro2a	165.539	149.315	181.762	1.2173	0.283686	0.0648687	0.907729
ENSMUSG00000018446	C1qbp	4210.4	4420.51	4000.29	0.90494	-0.144106	0.0648908	0.907729
ENSMUSG00000044408	1110002B05Rik	1141.62	1078.12	1205.13	1.11781	0.160681	0.0649087	0.907729
ENSMUSG00000030088	Aldh1l1	532.54	578.805	486.276	0.840138	-0.251302	0.0649649	0.907937
ENSMUSG00000031995	St14	10.0611	6.58	13.5421	2.05807	1.0413	0.0650431	0.90845
ENSMUSG00000092486	2610524H06Rik	164.465	180.073	148.858	0.826654	-0.274644	0.0652121	0.910232
ENSMUSG00000021639	Gtf2h2	526.893	562.694	491.091	0.87275	-0.19636	0.0653206	0.911166
ENSMUSG00000078495	Gm13157	117.652	104.804	130.501	1.24519	0.316368	0.0655913	0.91329
ENSMUSG00000066877	Nck2	373.551	346.914	400.188	1.15356	0.206099	0.0655947	0.91329
ENSMUSG00000020873	Slc35b1	689.283	733.512	645.054	0.879405	-0.185401	0.0656362	0.91329
ENSMUSG00000022221	Ripk3	284.189	305.854	262.524	0.858332	-0.220392	0.0656783	0.91329
ENSMUSG00000030647	Ndufc2	1299.12	1372.37	1225.86	0.893242	-0.162878	0.065681	0.91329
ENSMUSG00000036957	Lrfn3	146.797	130.845	162.749	1.24383	0.314787	0.0657652	0.913882
ENSMUSG00000044864	Ankrd50	468.516	436.435	500.597	1.14701	0.197883	0.0658201	0.914066
ENSMUSG00000041406	BC055324	438.809	467.99	409.628	0.875292	-0.192163	0.0660026	0.915561
ENSMUSG00000050447	Lypd6	20.7705	15.8403	25.7008	1.6225	0.698217	0.0660112	0.915561
ENSMUSG00000014353	Tmem87b	351.16	325.01	377.31	1.16092	0.215267	0.0662009	0.917076
ENSMUSG00000015016	Acsf3	306.347	329.867	282.828	0.857399	-0.221961	0.0662666	0.917076
ENSMUSG00000032890	Rims3	17.9163	22.7092	13.1234	0.577891	-0.791131	0.0662984	0.917076
ENSMUSG00000006281	Tep1	152.352	136.834	167.87	1.22682	0.294921	0.066379	0.917076
ENSMUSG00000067279	Ppp1r3c	85.4009	69.4426	101.359	1.45961	0.545583	0.0663916	0.917076
ENSMUSG00000008318	Relt	449.861	488.99	410.732	0.83996	-0.251608	0.0664061	0.917076
ENSMUSG00000004562	Arhgef40	588.052	549.138	626.966	1.14173	0.191218	0.066413	0.917076
ENSMUSG00000030792	Dkkl1	7.1452	10.2671	4.02326	0.391858	-1.3516	0.0665329	0.917587
ENSMUSG00000047822	Gm6484	209.65	182.991	236.31	1.29137	0.368903	0.0665566	0.917587
ENSMUSG00000021585	Cast	1075.52	1138.75	1012.29	0.888952	-0.169822	0.0665754	0.917587
ENSMUSG00000079003	Samd1	925.372	982.641	868.102	0.883438	-0.1788	0.0666238	0.917676
ENSMUSG00000069565	Dazap1	2398.3	2521.58	2275.02	0.902221	-0.148448	0.0667083	0.918265
ENSMUSG00000004668	Abca13	14.7776	18.92	10.6351	0.562107	-0.831082	0.0667701	0.918539
ENSMUSG00000050064	Zfp697	129.749	116.084	143.414	1.23543	0.305014	0.0668303	0.918584
ENSMUSG00000083649	Rasl2-9-ps	33.2684	39.7445	26.7922	0.674111	-0.568941	0.0668571	0.918584
ENSMUSG00000037991	A630055G03Rik	205.806	225.779	185.833	0.823072	-0.280909	0.0669653	0.919494
ENSMUSG00000021893	Capn7	907.594	960.803	854.384	0.88924	-0.169355	0.0671866	0.921957
ENSMUSG00000045365	Rbm15b	678.865	720.857	636.872	0.883493	-0.178709	0.0673719	0.923921
ENSMUSG00000074824	Zfp708	22.5348	17.2834	27.7861	1.60767	0.684976	0.0674456	0.924355
ENSMUSG00000047492	Inhbe	30.4687	36.4567	24.4808	0.671503	-0.574535	0.0678271	0.926959
ENSMUSG00000061353	Cxcl12	3056.52	2899.76	3213.29	1.10812	0.148116	0.0678746	0.926959
ENSMUSG00000040943	Tet2	165.511	142.643	188.379	1.32063	0.401229	0.0678752	0.926959
ENSMUSG00000034612	Chst11	512.175	477.656	546.694	1.14454	0.194762	0.0678772	0.926959
ENSMUSG00000064294	Aox3	9.24101	5.9483	12.5337	2.10711	1.07526	0.067886	0.926959
ENSMUSG00000032380	Dapk2	285.592	337.67	233.513	0.691542	-0.53211	0.0678891	0.926959
ENSMUSG00000018999	Slc35b4	810.694	861.725	759.663	0.88156	-0.181869	0.068015	0.927632
ENSMUSG00000030643	Rab30	175.958	192.816	159.101	0.825142	-0.277285	0.0680229	0.927632
ENSMUSG00000035284	Vps13c	1369.82	1215.87	1523.78	1.25324	0.325666	0.0681363	0.928513
ENSMUSG00000035004	Igsf6	253.576	274.801	232.351	0.845524	-0.242082	0.0681722	0.928513
ENSMUSG00000026627	Tmem206	155.778	171.315	140.242	0.818618	-0.288737	0.0684191	0.930073
ENSMUSG00000033105	Lss	3167.63	2897.47	3437.79	1.18648	0.246688	0.0684487	0.930073
ENSMUSG00000037646	Vps13b	796.705	722.493	870.917	1.20543	0.269552	0.0684553	0.930073
ENSMUSG00000020303	Stc2	76.1116	61.6996	90.5236	1.46717	0.553033	0.0685634	0.930073
ENSMUSG00000048365	Gm9825	518.11	552.17	484.051	0.876635	-0.189952	0.0685713	0.930073
ENSMUSG00000006445	Epha2	127.838	114.04	141.636	1.24198	0.312642	0.0685775	0.930073
ENSMUSG00000048429	1810026J23Rik	1109.7	1173.07	1046.34	0.891966	-0.164939	0.0685835	0.930073
ENSMUSG00000037999	Arap2	139.35	124.922	153.779	1.231	0.299833	0.0687271	0.930474
ENSMUSG00000027296	Itpka	103.654	117.188	90.1204	0.769023	-0.378902	0.0687673	0.930474
ENSMUSG00000021364	Elovl2	2327.88	2448.93	2206.83	0.901141	-0.150175	0.0688078	0.930474
ENSMUSG00000075389	2810410L24Rik	22.8612	28.0929	17.6295	0.627543	-0.672214	0.0688561	0.930474
ENSMUSG00000064284	2210021J22Rik	167.02	182.971	151.069	0.825645	-0.276406	0.0688605	0.930474
ENSMUSG00000032883	Acsl3	1143.84	1078.82	1208.86	1.12054	0.164199	0.068907	0.930474
ENSMUSG00000057228	Aadat	192.853	210.334	175.372	0.833781	-0.262259	0.0689338	0.930474
ENSMUSG00000020477	Mrps24	607.818	646.696	568.94	0.879765	-0.18481	0.0689522	0.930474
ENSMUSG00000019297	2610027L16Rik	1143.49	1206.43	1080.56	0.895665	-0.158969	0.0690778	0.93093
ENSMUSG00000033762	Recql4	499.266	532.01	466.522	0.876904	-0.18951	0.0691706	0.93093
ENSMUSG00000024811	Tnks2	3900.26	3700.68	4099.85	1.10787	0.147783	0.0691717	0.93093
ENSMUSG00000034308	Sdr42e1	68.8271	78.1126	59.5416	0.762253	-0.391658	0.0692052	0.93093
ENSMUSG00000033039	Micall1	199.77	180.994	218.547	1.20748	0.271996	0.0692155	0.93093
ENSMUSG00000049532	Sall2	121.264	108.159	134.37	1.24235	0.313068	0.0692406	0.93093
ENSMUSG00000074876	Spata5l1	78.3808	92.0691	64.6924	0.702651	-0.509119	0.0693516	0.931643
ENSMUSG00000020697	Lig3	642.595	601.787	683.402	1.13562	0.183483	0.0693786	0.931643
ENSMUSG00000022263	Trio	423.784	391.961	455.606	1.16238	0.217076	0.0694726	0.932056
ENSMUSG00000014932	Yes1	364.614	337.681	391.547	1.15952	0.213525	0.0695047	0.932056
ENSMUSG00000030365	Clec2i	4.72451	7.02083	2.42819	0.345854	-1.53176	0.0695368	0.932056
ENSMUSG00000034783	Cd207	5.29738	8.60573	1.98903	0.231128	-2.11323	0.0698288	0.934675
ENSMUSG00000002731	Prkra	307.221	283.803	330.64	1.16504	0.220374	0.069861	0.934675
ENSMUSG00000029499	Pxmp2	314.795	339.371	290.219	0.855167	-0.225723	0.0698674	0.934675
ENSMUSG00000085861	1700016G14Rik	1.21409	0	2.42819	Inf	Inf	0.0699196	0.934675
ENSMUSG00000031647	Mfap3l	93.7794	82.6393	104.919	1.26961	0.344384	0.0699869	0.934675
ENSMUSG00000040209	Zfp704	411.313	382.2	440.425	1.15234	0.204569	0.069994	0.934675
ENSMUSG00000029094	Afap1	112.224	99.0371	125.41	1.2663	0.340618	0.0700304	0.934675
ENSMUSG00000061330	Gm11361	34.0433	40.6084	27.4782	0.676663	-0.56349	0.0701167	0.934766
ENSMUSG00000037070	Rbmxl1	409.161	437.97	380.352	0.868443	-0.203498	0.0701486	0.934766
ENSMUSG00000054855	Rnd1	15.1733	19.3424	11.0043	0.568919	-0.813704	0.070171	0.934766
ENSMUSG00000030678	Maz	5321.47	5583.42	5059.52	0.906169	-0.142148	0.07026	0.934766
ENSMUSG00000030757	Zkscan2	15.3213	11.0984	19.5442	1.76099	0.816391	0.0702787	0.934766
ENSMUSG00000020219	Timm13	1714.71	1820.15	1609.28	0.884148	-0.177641	0.0703126	0.934766
ENSMUSG00000032243	Itga11	11.4413	7.72644	15.1561	1.96159	0.972025	0.0703357	0.934766
ENSMUSG00000024187	Itfg3	452.821	420.892	484.751	1.15172	0.203795	0.0704127	0.934766
ENSMUSG00000024524	Gnal	128.726	142.401	115.052	0.807946	-0.307669	0.0704205	0.934766
ENSMUSG00000032518	Rpsa	96.2474	107.623	84.8716	0.788598	-0.342638	0.0705529	0.935098
ENSMUSG00000037583	Nr0b2	5.2284	8.13793	2.31887	0.284945	-1.81124	0.0705718	0.935098
ENSMUSG00000033701	Acbd6	729.565	772.534	686.597	0.88876	-0.170134	0.0705734	0.935098
ENSMUSG00000074576	Mocs3	55.0562	63.7758	46.3367	0.726556	-0.460854	0.0708402	0.937352
ENSMUSG00000034724	Cnot6l	873.138	819.189	927.086	1.13171	0.178506	0.0709181	0.937352
ENSMUSG00000027660	Skil	481.577	448.758	514.397	1.14627	0.196945	0.0709441	0.937352
ENSMUSG00000031119	Gpc4	138.321	152.268	124.374	0.816811	-0.291926	0.0709993	0.937352
ENSMUSG00000028563	Tm2d1	75.123	85.2057	65.0404	0.763334	-0.389614	0.0710169	0.937352
ENSMUSG00000022324	Matn2	39.6939	32.7376	46.6502	1.42497	0.510934	0.07104	0.937352
ENSMUSG00000026344	Lypd1	8.34183	5.22096	11.4627	2.19552	1.13456	0.0710631	0.937352
ENSMUSG00000033174	Mgll	1252.03	1444.59	1059.47	0.73341	-0.447308	0.0710853	0.937352
ENSMUSG00000031537	Ikbkb	598.882	560.922	636.841	1.13535	0.183134	0.0713836	0.94072
ENSMUSG00000001909	Trmt1	997.217	938.751	1055.68	1.12456	0.169361	0.071533	0.940909
ENSMUSG00000081999	Gm13461	2186.92	2303.32	2070.52	0.89893	-0.15372	0.0715364	0.940909
ENSMUSG00000023036	Pcdhga9	715.452	655.062	775.841	1.18438	0.24413	0.0715847	0.940909
ENSMUSG00000028104	Polr3gl	155.016	169.931	140.1	0.824451	-0.278494	0.0716467	0.940909
ENSMUSG00000042807	Hecw2	79.2232	69.188	89.2585	1.29009	0.367467	0.0716603	0.940909
ENSMUSG00000004814	Ccl24	89.3214	77.3801	101.263	1.30864	0.388067	0.0717331	0.940909
ENSMUSG00000039634	Zfp189	174.955	158.615	191.294	1.20603	0.270261	0.0717426	0.940909
ENSMUSG00000010554	Mettl16	1023.18	1082.55	963.813	0.890314	-0.167613	0.0717556	0.940909
ENSMUSG00000019173	Rab5c	3598.98	3783.71	3414.25	0.902354	-0.148235	0.0718244	0.940909
ENSMUSG00000038704	Aspdh	71.8754	81.6379	62.1129	0.760835	-0.394345	0.0718267	0.940909
ENSMUSG00000067608	Pcna-ps2	2338.05	2462.04	2214.07	0.899281	-0.153155	0.0722167	0.944426
ENSMUSG00000036461	Elf1	803.229	755.205	851.252	1.12718	0.172719	0.0722193	0.944426
ENSMUSG00000038677	Scube3	124.097	111.465	136.73	1.22665	0.294728	0.0722381	0.944426
ENSMUSG00000024424	Ttc39c	127.179	140.859	113.5	0.805771	-0.311557	0.0722674	0.944426
ENSMUSG00000015305	Sash1	382.781	355.37	410.192	1.15427	0.20698	0.0723158	0.944496
ENSMUSG00000006262	Mob1b	1265.54	1182.02	1349.06	1.14131	0.190695	0.0724465	0.944978
ENSMUSG00000056919	4922501C03Rik	198.632	177.237	220.028	1.24143	0.312007	0.07248	0.944978
ENSMUSG00000022335	Zfat	101.177	112.491	89.8633	0.798848	-0.324008	0.0724841	0.944978
ENSMUSG00000025858	Get4	1214.96	1283.64	1146.28	0.89299	-0.163284	0.072525	0.944978
ENSMUSG00000074825	Itpripl1	603.772	641.458	566.086	0.8825	-0.180332	0.0725848	0.945196
ENSMUSG00000004267	Eno2	20.2886	15.4179	25.1594	1.63183	0.706489	0.0726991	0.946123
ENSMUSG00000025278	Flnb	656.499	603.571	709.427	1.17538	0.233132	0.0727965	0.946829
ENSMUSG00000005447	Pafah1b3	390.186	360.214	420.158	1.16641	0.222079	0.0728874	0.947202
ENSMUSG00000047923	Gm9821	7.5711	4.57274	10.5695	2.31141	1.20877	0.0729115	0.947202
ENSMUSG00000003438	Timm50	1460.8	1539.64	1381.95	0.89758	-0.155887	0.0731318	0.949501
ENSMUSG00000029204	Rhoh	38.3692	44.9916	31.7468	0.705616	-0.503044	0.0732863	0.950945
ENSMUSG00000035397	Klf16	959.505	1016.31	902.699	0.888211	-0.171026	0.0734038	0.95186
ENSMUSG00000023387	Kcnk16	68.6333	56.8602	80.4063	1.41411	0.49989	0.0735142	0.95186
ENSMUSG00000020955	Ap4s1	124.176	137.321	111.032	0.808558	-0.306577	0.0735335	0.95186
ENSMUSG00000085307	Gm11525	1.83296	3.34195	0.32397	0.0969402	-3.36676	0.0736019	0.95186
ENSMUSG00000041341	Atg2b	993.113	923.541	1062.68	1.15066	0.202465	0.0736103	0.95186
ENSMUSG00000023143	Nagpa	317.855	289.261	346.45	1.19771	0.260274	0.0736376	0.95186
ENSMUSG00000030536	Iqgap1	1198.58	1118.8	1278.36	1.14262	0.19235	0.0737008	0.95186
ENSMUSG00000020230	Prmt2	141.235	127.638	154.833	1.21307	0.27866	0.0737039	0.95186
ENSMUSG00000038173	Enpp6	1.82438	3.31457	0.334185	0.100823	-3.3101	0.0739383	0.952739
ENSMUSG00000024999	Noc3l	509.022	541.979	476.065	0.878383	-0.187078	0.0739457	0.952739
ENSMUSG00000019804	Snx3	3412.66	3587.22	3238.11	0.902679	-0.147715	0.0739723	0.952739
ENSMUSG00000049409	Prokr1	389.204	362.768	415.64	1.14575	0.196287	0.0740092	0.952739
ENSMUSG00000044921	Rassf9	5.06908	2.66374	7.47443	2.80599	1.48851	0.0740335	0.952739
ENSMUSG00000011179	Odc1	3095.92	3467.55	2724.28	0.78565	-0.348041	0.0740394	0.952739
ENSMUSG00000053581	Zfand2a	227.531	246.585	208.477	0.845456	-0.242199	0.0740835	0.952739
ENSMUSG00000044708	Kcnj10	29.0947	35.0248	23.1645	0.661372	-0.596465	0.0741193	0.952739
ENSMUSG00000049755	Zfp672	466.967	499.017	434.917	0.871548	-0.198348	0.0742557	0.953229
ENSMUSG00000028556	Dock7	775.773	716.534	835.011	1.16535	0.22076	0.0742623	0.953229
ENSMUSG00000046873	Mbtps2	351.677	320.911	382.443	1.19174	0.253073	0.0742877	0.953229
ENSMUSG00000005958	Ephb3	52.4524	42.7978	62.107	1.45117	0.53722	0.0743703	0.953231
ENSMUSG00000038398	Upf3a	338.219	362.275	314.164	0.867197	-0.205568	0.0743748	0.953231
ENSMUSG00000020647	Ncoa1	209.517	189.392	229.643	1.21253	0.278022	0.0744513	0.95343
ENSMUSG00000040928	S100pbp	755.42	708.831	802.009	1.13145	0.178176	0.0744772	0.95343
ENSMUSG00000086885	Gm13846	7.0313	10.0394	4.02326	0.400749	-1.31923	0.0746127	0.954208
ENSMUSG00000027860	Vangl1	1183.54	1298.41	1068.68	0.823067	-0.280918	0.0746377	0.954208
ENSMUSG00000028111	Ctsk	35.3658	28.8444	41.8873	1.45218	0.538223	0.0746684	0.954208
ENSMUSG00000029027	Dffb	237.777	256.683	218.871	0.852689	-0.229909	0.074772	0.954976
ENSMUSG00000030823	9130019O22Rik	52.3448	44.4258	60.2638	1.35651	0.439897	0.074841	0.9553
ENSMUSG00000032086	Bace1	707.424	662.702	752.145	1.13497	0.182652	0.0749707	0.956029
ENSMUSG00000073609	D2hgdh	79.776	90.2423	69.3097	0.76804	-0.380746	0.0749853	0.956029
ENSMUSG00000021676	Iqgap2	1303.2	1230.85	1375.56	1.11757	0.160363	0.0752777	0.9592
ENSMUSG00000019894	Slc6a15	6.65562	3.85365	9.45759	2.45419	1.29524	0.0753393	0.959429
ENSMUSG00000017009	Sdc4	1157.92	1058.96	1256.89	1.18691	0.247213	0.075426	0.959975
ENSMUSG00000031963	Bmper	19.0972	14.5904	23.604	1.61778	0.694016	0.0755547	0.961056
ENSMUSG00000074634	Gm7120	130.499	143.97	117.027	0.81286	-0.298921	0.0756512	0.961287
ENSMUSG00000023007	Prpf40b	151.194	136.092	166.296	1.22194	0.289177	0.0757155	0.961287
ENSMUSG00000069895	Atxn1l	728.609	684.646	772.571	1.12843	0.174311	0.0758374	0.961287
ENSMUSG00000024790	Sac3d1	421.443	452.767	390.12	0.861634	-0.214853	0.0758897	0.961287
ENSMUSG00000059742	Kcnh7	8.754	5.59158	11.9164	2.13114	1.09162	0.075978	0.961287
ENSMUSG00000046862	Pramef8	164.36	149.309	179.411	1.20162	0.264975	0.0759916	0.961287
ENSMUSG00000032294	Pkm2	3226.36	2728.91	3723.82	1.36458	0.448456	0.0760083	0.961287
ENSMUSG00000043384	Gprasp1	590.635	552.514	628.757	1.13799	0.186493	0.0760404	0.961287
ENSMUSG00000060427	Zfp868	302.726	326.144	279.309	0.856399	-0.223645	0.0760524	0.961287
ENSMUSG00000028986	Klhl7	293.556	271.462	315.651	1.16278	0.217582	0.0761549	0.961287
ENSMUSG00000024537	Psmg2	1036.15	1096.6	975.704	0.889756	-0.168518	0.0761645	0.961287
ENSMUSG00000042379	Esm1	15.9185	11.591	20.246	1.74671	0.80464	0.0761678	0.961287
ENSMUSG00000015745	Plekho1	283.56	262.341	304.778	1.16176	0.216318	0.0762068	0.961287
ENSMUSG00000028089	Chd1l	596.174	633.509	558.839	0.882133	-0.180932	0.0762105	0.961287
ENSMUSG00000046006	Gapt	45.5457	52.7621	38.3293	0.726454	-0.461057	0.0762301	0.961287
ENSMUSG00000031447	Lamp1	6763.07	6447.07	7079.07	1.09803	0.134916	0.0765292	0.963602
ENSMUSG00000020717	Pecam1	473.567	441.518	505.616	1.14518	0.195571	0.0765613	0.963602
ENSMUSG00000032750	Gab3	22.1816	16.9695	27.3937	1.61429	0.690898	0.0765786	0.963602
ENSMUSG00000064061	Dzip3	544.77	510.239	579.301	1.13535	0.183142	0.0766914	0.963602
ENSMUSG00000085037	4933421O10Rik	22.8562	27.8671	17.8453	0.640373	-0.643015	0.0766922	0.963602
ENSMUSG00000060862	Zbtb40	280.212	258.679	301.745	1.16648	0.222166	0.0767025	0.963602
ENSMUSG00000091721	Gm5549	117.477	104.876	130.077	1.24029	0.310677	0.076721	0.963602
ENSMUSG00000034321	Exosc1	424.382	453.331	395.433	0.872283	-0.197131	0.0769996	0.966489
ENSMUSG00000030313	Dennd5b	519.43	481.958	556.902	1.1555	0.208517	0.077039	0.966489
ENSMUSG00000026781	Acbd5	685.07	643.815	726.325	1.12816	0.17397	0.077185	0.966592
ENSMUSG00000059058	Gm15431	138.509	152.286	124.732	0.819062	-0.287956	0.0771906	0.966592
ENSMUSG00000071286	Sowahc	137.429	123.781	151.076	1.22051	0.287485	0.0772105	0.966592
ENSMUSG00000024589	Nedd4l	174.521	155.196	193.846	1.24904	0.320817	0.077262	0.966592
ENSMUSG00000028772	Zcchc17	642.023	687.465	596.581	0.867798	-0.20457	0.0772758	0.966592
ENSMUSG00000045319	5430407P10Rik	109.975	97.9387	122.012	1.2458	0.317076	0.0773115	0.966592
ENSMUSG00000019929	Dcn	1367.51	1296.28	1438.73	1.10989	0.150412	0.0774747	0.967709
ENSMUSG00000035877	Zhx3	196.825	179.148	214.502	1.19734	0.259836	0.0774891	0.967709
ENSMUSG00000033769	Exoc6b	214.864	197.158	232.569	1.17961	0.238305	0.0776241	0.968844
ENSMUSG00000000282	Mnt	371.954	345.153	398.754	1.1553	0.208266	0.0777065	0.96908
ENSMUSG00000037386	Rims2	19.3872	13.8297	24.9447	1.8037	0.850962	0.0777498	0.96908
ENSMUSG00000022787	Wdr53	195.095	212.395	177.795	0.837095	-0.256537	0.0777755	0.96908
ENSMUSG00000035900	Gramd4	678.036	636.821	719.251	1.12944	0.175608	0.0779335	0.969883
ENSMUSG00000038456	Dennd2a	193.311	175.632	210.989	1.20131	0.26461	0.0779486	0.969883
ENSMUSG00000029119	Man2b2	604.582	565.872	643.293	1.13682	0.185002	0.0780456	0.969883
ENSMUSG00000022141	Nipbl	1731.53	1640.17	1822.89	1.1114	0.152384	0.0780987	0.969883
ENSMUSG00000071714	Csf2rb2	95.2127	81.128	109.297	1.34722	0.429985	0.0781094	0.969883
ENSMUSG00000039828	Wdr70	282.902	304.503	261.3	0.858119	-0.220751	0.0781326	0.969883
ENSMUSG00000040658	BC048355	428.593	458.314	398.872	0.870302	-0.200412	0.0781578	0.969883
ENSMUSG00000023026	Dip2b	330.814	296.852	364.776	1.22881	0.297264	0.0781936	0.969883
ENSMUSG00000029231	Pdgfra	411.105	366.598	455.612	1.24281	0.313606	0.0782738	0.970329
ENSMUSG00000040204	2810417H13Rik	1616.76	1719.88	1513.63	0.880075	-0.184302	0.0783221	0.970364
ENSMUSG00000022309	Angpt1	249.161	229.584	268.737	1.17054	0.227172	0.078365	0.970364
ENSMUSG00000026579	F5	1726.92	1541.87	1911.98	1.24003	0.31038	0.0784106	0.970381
ENSMUSG00000035293	G2e3	992.112	935.216	1049.01	1.12167	0.165652	0.0785851	0.971502
ENSMUSG00000071637	Cebpd	92.3811	105.433	79.3296	0.75242	-0.410391	0.0785897	0.971502
ENSMUSG00000007892	Rplp1	8479.75	8882.7	8076.79	0.909272	-0.137216	0.0787038	0.97226
ENSMUSG00000047686	Zcchc5	119.201	105.387	133.015	1.26217	0.335901	0.0787397	0.97226
ENSMUSG00000020484	Xbp1	2270.09	2154.49	2385.69	1.10731	0.147059	0.0788032	0.972498
ENSMUSG00000034586	C630004H02Rik	26.8467	32.3281	21.3653	0.66089	-0.597517	0.0790269	0.97314
ENSMUSG00000085787	Gm13092	512.155	551.577	472.732	0.857055	-0.22254	0.0790428	0.97314
ENSMUSG00000002250	Ppard	455.829	424.598	487.06	1.14711	0.198003	0.0790597	0.97314
ENSMUSG00000028469	Npr2	74.2759	64.7511	83.8007	1.2942	0.372057	0.0790887	0.97314
ENSMUSG00000028861	Mrps15	930.396	982.169	878.623	0.894574	-0.160726	0.0791624	0.97314
ENSMUSG00000024383	Map3k2	361.829	336.17	387.488	1.15265	0.204958	0.0791796	0.97314
ENSMUSG00000053460	Ggcx	582.624	546.141	619.107	1.1336	0.180915	0.0792511	0.97314
ENSMUSG00000029287	Tgfbr3	615.907	577.046	654.768	1.13469	0.182297	0.0792704	0.97314
ENSMUSG00000083731	Gm16202	8.93592	12.1033	5.76851	0.476606	-1.06913	0.0793085	0.97314
ENSMUSG00000021678	F2rl1	34.0012	41.684	26.3183	0.631377	-0.663425	0.0793105	0.97314
ENSMUSG00000018846	Pank3	1295.62	1224.41	1366.82	1.1163	0.158728	0.0793512	0.97314
ENSMUSG00000071178	Serpina1b	2863.08	2624.81	3101.35	1.18155	0.240681	0.079423	0.97314
ENSMUSG00000025878	Uimc1	686.823	729.302	644.345	0.88351	-0.178682	0.0794319	0.97314
ENSMUSG00000051212	Gpr183	32.39	25.1318	39.6483	1.57761	0.657744	0.0796446	0.975202
ENSMUSG00000025453	Nnt	1417.06	1339.2	1494.91	1.11627	0.158691	0.0796934	0.975256
ENSMUSG00000045799	Gm9800	283.242	304.379	262.105	0.861112	-0.215727	0.0797734	0.975689
ENSMUSG00000057863	Rpl36	56.5385	64.7383	48.3387	0.746679	-0.42144	0.0798459	0.976032
ENSMUSG00000028041	Adam15	136.542	122.862	150.221	1.22268	0.290042	0.080176	0.979523
ENSMUSG00000037606	Osbpl5	112.834	101.143	124.525	1.23118	0.300045	0.0802901	0.980096
ENSMUSG00000054453	Sytl5	32.9965	26.813	39.18	1.46123	0.547184	0.0803632	0.980096
ENSMUSG00000048706	D4Bwg0951e	174.44	158.903	189.977	1.19555	0.257676	0.0804552	0.980096
ENSMUSG00000027463	Slc52a3	5.1117	7.48146	2.74194	0.366498	-1.44812	0.0804673	0.980096
ENSMUSG00000031399	Fam3a	248.621	229.358	267.885	1.16797	0.224007	0.0804853	0.980096
ENSMUSG00000030465	Psd3	499.738	467.644	531.832	1.13726	0.185561	0.0805353	0.980096
ENSMUSG00000070520	Ndnl2	476.034	506.94	445.128	0.87807	-0.187592	0.0805846	0.980096
ENSMUSG00000025630	Hprt	3244.28	3406.69	3081.88	0.904654	-0.144561	0.0806289	0.980096
ENSMUSG00000030557	Mef2a	706.486	664.49	748.482	1.1264	0.17172	0.0806485	0.980096
ENSMUSG00000002799	Jag2	11.711	15.2705	8.15149	0.533806	-0.905612	0.0806697	0.980096
ENSMUSG00000031578	Mak16	927.39	978.539	876.24	0.895457	-0.159304	0.0807863	0.980971
ENSMUSG00000043421	Hilpda	216.003	198.092	233.914	1.18084	0.239808	0.0809389	0.981406
ENSMUSG00000018486	Wnt9b	3.28863	5.19096	1.38629	0.267059	-1.90477	0.0809548	0.981406
ENSMUSG00000040524	Zfp609	743.118	695.036	791.2	1.13836	0.186955	0.0809951	0.981406
ENSMUSG00000060317	Acnat2	7.11459	9.92129	4.30789	0.434207	-1.20355	0.0810011	0.981406
ENSMUSG00000040195	Tmem194	545.482	510.512	580.453	1.137	0.185234	0.0810604	0.981449
ENSMUSG00000003992	Ssbp2	562.524	526.959	598.09	1.13498	0.18267	0.0810942	0.981449
ENSMUSG00000048480	Cxcr1	1.17938	2.35876	0	0	-Inf	0.0813479	0.982735
ENSMUSG00000091514	Gm17484	3.27146	5.20183	1.34109	0.257811	-1.95562	0.0813673	0.982735
ENSMUSG00000084844	Hoxb3os	12.5208	8.77789	16.2636	1.8528	0.889705	0.0813837	0.982735
ENSMUSG00000064090	Vrk2	675.998	745.094	606.902	0.814531	-0.295959	0.0814449	0.982735
ENSMUSG00000033361	Prrg3	158.561	143.686	173.437	1.20705	0.271486	0.081456	0.982735
ENSMUSG00000032908	Sgpp2	3.36015	5.37922	1.34109	0.249309	-2.00399	0.0814832	0.982735
ENSMUSG00000068917	Clk2	475.627	444.197	507.058	1.14152	0.190951	0.0815139	0.982735
ENSMUSG00000022018	1190002H23Rik	808.803	890.338	727.267	0.816844	-0.291868	0.0816226	0.982995
ENSMUSG00000026663	Atf6	985.449	924.926	1045.97	1.13087	0.177432	0.081625	0.982995
ENSMUSG00000074388	Gm5544	4.59316	2.3205	6.86583	2.95877	1.565	0.0817292	0.983709
ENSMUSG00000021186	Fbln5	283.614	251.551	315.678	1.25492	0.327599	0.0817852	0.983844
ENSMUSG00000037570	Mcrs1	163.583	182.47	144.697	0.792993	-0.334621	0.0819059	0.983983
ENSMUSG00000030061	Uba3	1062.55	1006.51	1118.59	1.11135	0.152307	0.0819218	0.983983
ENSMUSG00000032128	Robo3	7.04248	4.23776	9.84719	2.32368	1.21641	0.08203	0.983983
ENSMUSG00000027577	Chrna4	29.399	23.3039	35.4941	1.5231	0.60701	0.0820597	0.983983
ENSMUSG00000039865	Slc44a3	213.582	196.506	230.657	1.17379	0.231173	0.0820653	0.983983
ENSMUSG00000043993	2900052L18Rik	10.2809	6.92063	13.6412	1.9711	0.979	0.0821029	0.983983
ENSMUSG00000031458	2410022L05Rik	71.6067	84.9615	58.2519	0.685627	-0.544504	0.0821107	0.983983
ENSMUSG00000032263	Bckdhb	540.28	574.49	506.07	0.880903	-0.182945	0.0821685	0.984138
ENSMUSG00000004508	Gab2	332.938	300.788	365.088	1.21377	0.279496	0.0822987	0.984643
ENSMUSG00000091299	Snhg7	76.5903	66.8019	86.3787	1.29306	0.370787	0.0823408	0.984643
ENSMUSG00000040035	Disp2	17.2367	21.5894	12.884	0.596773	-0.744747	0.082352	0.984643
ENSMUSG00000073664	Nbeal1	227.977	209.086	246.869	1.18071	0.23965	0.082469	0.984643
ENSMUSG00000019802	Sec63	1500.39	1419.99	1580.8	1.11325	0.154776	0.0825282	0.984643
ENSMUSG00000020514	Mrpl22	312.219	338.944	285.494	0.842306	-0.247584	0.0825299	0.984643
ENSMUSG00000052222	1700084E18Rik	1.16025	2.3205	0	0	-Inf	0.0825594	0.984643
ENSMUSG00000038143	Stox2	64.0058	55.1807	72.831	1.31987	0.400391	0.0825917	0.984643
ENSMUSG00000092260	Zfp963	58.69	50.8353	66.5447	1.30902	0.388491	0.0826775	0.984643
ENSMUSG00000090665	Gad1-ps	3.21754	5.07357	1.36152	0.268355	-1.89779	0.0826928	0.984643
ENSMUSG00000002881	Nab1	866.778	816.516	917.04	1.12311	0.167503	0.0827155	0.984643
ENSMUSG00000049152	Ugt3a2	19.742	27.4434	12.0406	0.438744	-1.18855	0.0827822	0.984643
ENSMUSG00000023262	Acy1	469.403	498.935	439.872	0.881623	-0.181767	0.082794	0.984643
ENSMUSG00000089940	Gm4117	4.51371	2.19224	6.83518	3.1179	1.64057	0.0829265	0.985267
ENSMUSG00000091229	Gm7177	6.06857	8.70204	3.43509	0.394745	-1.34101	0.0829363	0.985267
ENSMUSG00000083836	Ldha-ps2	56.7067	47.9666	65.4469	1.36443	0.448295	0.0831756	0.986696
ENSMUSG00000037169	Mycn	210.57	190.55	230.59	1.21013	0.275157	0.083404	0.986696
ENSMUSG00000047905	Gm8566	2605.79	2732.97	2478.61	0.906931	-0.140936	0.083478	0.986696
ENSMUSG00000003062	Stard3nl	254.755	274.806	234.705	0.854075	-0.227565	0.0835024	0.986696
ENSMUSG00000042743	Sgtb	47.713	40.3104	55.1157	1.36728	0.451312	0.0835196	0.986696
ENSMUSG00000024575	Pde6a	1.14525	2.2905	0	0	-Inf	0.083539	0.986696
ENSMUSG00000044997	E130304I02Rik	1.14525	2.2905	0	0	-Inf	0.083539	0.986696
ENSMUSG00000040078	Gm9769	540.811	575.215	506.407	0.880378	-0.183806	0.0836216	0.986696
ENSMUSG00000027931	Npr1	178.955	163.034	194.876	1.19531	0.257386	0.0836634	0.986696
ENSMUSG00000027993	Trim2	351.627	326.466	376.789	1.15414	0.206822	0.0836784	0.986696
ENSMUSG00000051041	Olfml1	45.901	53.1034	38.6985	0.728737	-0.45653	0.0837509	0.986696
ENSMUSG00000066366	Serpina1a	868.454	787.643	949.265	1.2052	0.269269	0.0837687	0.986696
ENSMUSG00000021057	Akap5	58.5431	50.3355	66.7506	1.32611	0.407204	0.0837911	0.986696
ENSMUSG00000029028	Lrrc47	1222.69	1287.53	1157.86	0.899292	-0.153138	0.0838078	0.986696
ENSMUSG00000028053	Ash1l	852.653	785.919	919.387	1.16982	0.226292	0.0838949	0.986696
ENSMUSG00000082510	Gm11793	3.17188	1.25817	5.08558	4.04203	2.01508	0.0839892	0.986696
ENSMUSG00000026927	Sdccag3	662.621	702.382	622.861	0.886784	-0.173346	0.0840141	0.986696
ENSMUSG00000054450	Gm9945	2.75189	4.53187	0.971909	0.214461	-2.22121	0.0840721	0.986696
ENSMUSG00000039244	E130309D02Rik	870.625	919.545	821.705	0.893599	-0.1623	0.0842118	0.986696
ENSMUSG00000078249	Hmga1-rs1	130.478	143.214	117.742	0.822142	-0.28254	0.0842918	0.986696
ENSMUSG00000063894	Zfp192	332.852	308.763	356.942	1.15604	0.209189	0.0843001	0.986696
ENSMUSG00000027678	Ncoa3	614.375	570.422	658.328	1.15411	0.206777	0.0843155	0.986696
ENSMUSG00000028211	Trp53inp1	254.581	234.92	274.241	1.16738	0.223274	0.0843462	0.986696
ENSMUSG00000000088	Cox5a	1345.87	1436.96	1254.77	0.873217	-0.195588	0.0843747	0.986696
ENSMUSG00000028926	Cdk14	134.598	118.476	150.72	1.27215	0.347274	0.0843901	0.986696
ENSMUSG00000024190	Dusp1	679.818	750.074	609.562	0.81267	-0.299259	0.0844096	0.986696
ENSMUSG00000008036	Ap2s1	1951.14	2053.62	1848.65	0.900193	-0.151694	0.0844118	0.986696
ENSMUSG00000001930	Vwf	698.226	649.703	746.749	1.14937	0.200843	0.0844266	0.986696
ENSMUSG00000046688	Tifa	371.359	402.511	340.208	0.845216	-0.242608	0.0844301	0.986696
ENSMUSG00000032306	Mpi	270.397	249.321	291.472	1.16906	0.225351	0.0844874	0.986696
ENSMUSG00000034993	Vat1	684.231	643.959	724.502	1.12507	0.170019	0.0845211	0.986696
ENSMUSG00000054967	Zfp647	33.8827	28.0145	39.7509	1.41894	0.504816	0.0845757	0.986696
ENSMUSG00000091869	9330104G04Rik	5.94009	8.49465	3.38553	0.398549	-1.32717	0.084681	0.986696
ENSMUSG00000031853	BC021891	12.0281	8.29619	15.76	1.89967	0.925748	0.0847017	0.986696
ENSMUSG00000037887	Dusp8	267.371	247.18	287.562	1.16337	0.218311	0.0847745	0.986696
ENSMUSG00000040481	Bptf	1586.06	1494.65	1677.47	1.12232	0.166482	0.0847753	0.986696
ENSMUSG00000049744	Arhgap15	140.582	153.789	127.376	0.828252	-0.271858	0.0848169	0.986696
ENSMUSG00000059401	Mamld1	31.5406	25.5981	37.4831	1.4643	0.550206	0.0848375	0.986696
ENSMUSG00000025156	Gps1	257.791	277.885	237.697	0.855378	-0.225366	0.0848839	0.986696
ENSMUSG00000038034	Igsf8	452.693	422.529	482.858	1.14278	0.192548	0.0849166	0.986696
ENSMUSG00000078185	Chml	62.2014	53.4645	70.9383	1.32683	0.407984	0.0849368	0.986696
ENSMUSG00000026816	Gtf3c5	698.907	739.846	657.967	0.88933	-0.169209	0.0849452	0.986696
ENSMUSG00000040034	Nup43	550.4	585.252	515.549	0.880901	-0.182948	0.0850563	0.986895
ENSMUSG00000045257	Morn2	52.7164	60.331	45.1019	0.747574	-0.419712	0.0850922	0.986895
ENSMUSG00000057880	Abat	651.526	691.646	611.406	0.883987	-0.177903	0.0851399	0.986895
ENSMUSG00000020253	Ppm1m	177.89	193.272	162.509	0.840829	-0.250116	0.0851802	0.986895
ENSMUSG00000024063	Lbh	815.783	769.646	861.921	1.11989	0.163362	0.0851873	0.986895
ENSMUSG00000020444	Guk1	771.387	816.682	726.091	0.889075	-0.169623	0.0853131	0.98783
ENSMUSG00000061356	Gm600	23.6889	28.5255	18.8522	0.660891	-0.597517	0.085405	0.988374
ENSMUSG00000026270	Capn10	376.58	402.339	350.821	0.871955	-0.197675	0.085536	0.989071
ENSMUSG00000039529	Atp8b1	238.225	219.169	257.281	1.17389	0.2313	0.0855554	0.989071
ENSMUSG00000032224	Fam81a	36.1812	45.4545	26.9078	0.591971	-0.756401	0.0857895	0.99087
ENSMUSG00000015243	Abca1	2646.66	2291.15	3002.16	1.31033	0.389926	0.0858013	0.99087
ENSMUSG00000010721	Lmbr1	175.261	190.544	159.979	0.839591	-0.252241	0.0859695	0.992289
ENSMUSG00000046318	Ccbe1	168.689	153.816	183.561	1.19338	0.255057	0.0861483	0.992515
ENSMUSG00000025508	Rplp2	2050.21	2150.62	1949.8	0.906622	-0.141427	0.086191	0.992515
ENSMUSG00000022075	Rhobtb2	220.117	237.351	202.884	0.854784	-0.226368	0.0861922	0.992515
ENSMUSG00000013083	2200002J24Rik	1.10569	2.21137	0	0	-Inf	0.0862561	0.992515
ENSMUSG00000082279	Gm12870	276.913	298.33	255.495	0.856419	-0.22361	0.086264	0.992515
ENSMUSG00000040432	Ltb4r2	11.9754	15.4855	8.46525	0.546657	-0.871293	0.0862861	0.992515
ENSMUSG00000022394	L3mbtl2	785.497	829.805	741.189	0.893209	-0.16293	0.0863056	0.992515
ENSMUSG00000032024	9030425E11Rik	41.7248	34.0716	49.3779	1.44924	0.535295	0.086423	0.993343
ENSMUSG00000072769	Gm10419	14.3716	10.4993	18.244	1.73764	0.797127	0.0865366	0.994129
ENSMUSG00000043008	Klhl6	321.389	298.054	344.724	1.15658	0.209869	0.0866689	0.99478
ENSMUSG00000036850	Mrpl41	531.019	565.215	496.822	0.878997	-0.186069	0.086711	0.99478
ENSMUSG00000001098	Kctd10	385.837	359.369	412.306	1.1473	0.198246	0.0867898	0.99478
ENSMUSG00000027314	Dll4	100.006	89.0556	110.957	1.24592	0.317215	0.0868646	0.99478
ENSMUSG00000037188	Grhl3	15.8979	11.8066	19.9892	1.69306	0.759629	0.086941	0.99478
ENSMUSG00000024521	Pmaip1	49.6869	57.0795	42.2943	0.740972	-0.432509	0.0869669	0.99478
ENSMUSG00000026295	Spp2	2467.02	2263.96	2670.07	1.17938	0.238032	0.0869723	0.99478
ENSMUSG00000032624	Eml4	794.719	742.372	847.067	1.14103	0.190335	0.0870316	0.99478
ENSMUSG00000073418	C4b	68.4759	86.1124	50.8394	0.590384	-0.760275	0.0870822	0.99478
ENSMUSG00000022498	Txndc11	652.76	692.283	613.238	0.88582	-0.174914	0.0871016	0.99478
ENSMUSG00000034205	Loxl2	678.016	636.943	719.088	1.12897	0.175003	0.0871628	0.99478
ENSMUSG00000028630	Dyrk2	206.795	189.662	223.928	1.18067	0.239606	0.0872024	0.99478
ENSMUSG00000073236	2500004C02Rik	67.6924	76.5393	58.8456	0.768829	-0.379265	0.0872259	0.99478
ENSMUSG00000017344	Vtn	11073.1	10510	11636.1	1.10714	0.146836	0.087228	0.99478
ENSMUSG00000037463	Fbxo27	8.41341	11.3677	5.4591	0.480228	-1.05821	0.0872822	0.994881
ENSMUSG00000016257	Slmo2	1569.28	1651.69	1486.86	0.900201	-0.15168	0.0874963	0.995774
ENSMUSG00000029177	Cenpa	2466.01	2588.85	2343.16	0.905098	-0.143853	0.0875328	0.995774
ENSMUSG00000037379	Spon2	247.177	229.02	265.334	1.15856	0.212334	0.0875631	0.995774
ENSMUSG00000029649	Pomp	2073.95	2178.59	1969.31	0.903937	-0.145706	0.0875919	0.995774
ENSMUSG00000052212	Cd177	51.3597	66.8136	35.9058	0.537402	-0.895925	0.0876253	0.995774
ENSMUSG00000026283	Ing5	703.096	744.99	661.203	0.887533	-0.172127	0.0876328	0.995774
ENSMUSG00000034522	Zfp395	874.464	815.928	933.001	1.14348	0.193437	0.0877028	0.995793
ENSMUSG00000030327	Necap1	776.569	733.178	819.96	1.11836	0.16139	0.0877253	0.995793
ENSMUSG00000051428	Gm5644	289.43	310.72	268.14	0.862966	-0.212624	0.0879118	0.997266
ENSMUSG00000033960	9430020K01Rik	764.771	720.583	808.96	1.12265	0.166902	0.087946	0.997266
ENSMUSG00000056481	Cd248	212.498	193.13	231.866	1.20057	0.263719	0.0880138	0.997404
ENSMUSG00000060716	Plekhh1	24.2515	19.1816	29.3214	1.52863	0.612236	0.088092	0.997404
ENSMUSG00000020471	Pold2	1225.55	1289.72	1161.37	0.900479	-0.151236	0.088101	0.997404
ENSMUSG00000021224	Numb	660.107	620.316	699.898	1.12829	0.174142	0.0882375	0.997404
ENSMUSG00000049037	Clec4a1	83.1607	92.8684	73.4529	0.790935	-0.338368	0.0882382	0.997404
ENSMUSG00000025236	Adpgk	561.145	601.09	521.201	0.867093	-0.205742	0.0882726	0.997404
ENSMUSG00000022800	Fyttd1	1082.01	1024.37	1139.64	1.11252	0.153835	0.0882853	0.997404
ENSMUSG00000058402	Zfp420	63.9903	55.5463	72.4343	1.30403	0.382981	0.0883747	0.997404
ENSMUSG00000047959	Kcna3	28.3149	22.7411	33.8888	1.4902	0.575507	0.0884298	0.997404
ENSMUSG00000056724	Nbeal2	242.444	218.215	266.673	1.22207	0.289322	0.0884671	0.997404
ENSMUSG00000036026	Tmem63b	452.943	422.798	483.089	1.1426	0.192321	0.0885421	0.997404
ENSMUSG00000027961	Lrrc39	39.5142	33.2519	45.7765	1.37666	0.461168	0.0886002	0.997404
ENSMUSG00000078247	Airn	32.8046	26.9195	38.6898	1.43724	0.523299	0.0886573	0.997404
ENSMUSG00000042650	Alkbh5	3630.73	3457.67	3803.79	1.1001	0.137635	0.0886704	0.997404
ENSMUSG00000053475	Tnfaip6	1.69762	0.354108	3.04113	8.58814	3.10235	0.0887777	0.997404
ENSMUSG00000002107	Celf2	464.537	434.837	494.236	1.1366	0.184726	0.0888107	0.997404
ENSMUSG00000035245	A130022J15Rik	149.575	135.597	163.552	1.20616	0.270419	0.0888276	0.997404
ENSMUSG00000063446	E130309F12Rik	7.40587	4.69013	10.1216	2.15807	1.10974	0.0888696	0.997404
ENSMUSG00000078566	Bnip3	422.721	344.698	500.743	1.4527	0.538737	0.0888714	0.997404
ENSMUSG00000026768	Itga8	413.706	385.579	441.834	1.1459	0.196475	0.088891	0.997404
ENSMUSG00000028530	Jak1	3051.06	2902.67	3199.46	1.10225	0.140449	0.0889127	0.997404
ENSMUSG00000026749	Nek6	812.729	766.684	858.773	1.12011	0.163644	0.0890286	0.998194
ENSMUSG00000023912	Slc25a27	7.3838	4.611	10.1566	2.20269	1.13927	0.0890766	0.998209
ENSMUSG00000085385	9430008C03Rik	215.203	195.035	235.372	1.20682	0.271213	0.0891209	0.998209
ENSMUSG00000031841	Cdh13	10.86	6.60478	15.1153	2.28853	1.19442	0.0892508	0.999154
ENSMUSG00000003363	Pld3	961.068	909.951	1012.18	1.11235	0.15361	0.0893105	0.999312
ENSMUSG00000060798	Intu	137.797	124.644	150.951	1.21106	0.276266	0.0893904	0.999369
ENSMUSG00000052798	Nup107	1680.75	1764.46	1597.03	0.905111	-0.143833	0.0894246	0.999369
ENSMUSG00000041079	Rwdd2b	164.952	179.462	150.442	0.838292	-0.254476	0.0895019	0.999369
ENSMUSG00000060950	Trmt61a	401.086	427.31	374.863	0.877263	-0.188919	0.0895317	0.999369
ENSMUSG00000021767	Myst4	245.278	225.882	264.673	1.17173	0.228642	0.0895433	0.999369
ENSMUSG00000026464	Zc3h11a	1369.3	1298.09	1440.51	1.10972	0.150196	0.0896846	1
ENSMUSG00000056493	Foxk1	647.951	606.799	689.104	1.13564	0.183504	0.0898305	1
ENSMUSG00000085527	Gm15535	1.67306	0.304979	3.04113	9.97162	3.31783	0.0898583	1
ENSMUSG00000046605	B3gntl1	66.3046	74.6642	57.945	0.776075	-0.365732	0.0899001	1
ENSMUSG00000058396	Gpr182	704.012	661.688	746.335	1.12793	0.173672	0.0899578	1
ENSMUSG00000048755	Mcat	483.903	514.996	452.809	0.879248	-0.185658	0.0899862	1
ENSMUSG00000029601	Iqcd	17.8172	22.1229	13.5115	0.610747	-0.711352	0.0900055	1
ENSMUSG00000009281	Rarres2	68.604	85.4046	51.8033	0.606563	-0.72127	0.0902812	1
ENSMUSG00000016253	Th1l	1695.59	1782.01	1609.16	0.903007	-0.147191	0.0903744	1
ENSMUSG00000033060	Lmo7	231.911	213.476	250.347	1.17271	0.22985	0.090639	1
ENSMUSG00000060441	Trim5	1.65556	0.304979	3.00614	9.85688	3.30113	0.0906474	1
ENSMUSG00000017412	Cacnb4	4.07346	2.06465	6.08227	2.94591	1.55871	0.0907372	1
ENSMUSG00000019917	2010-09-01	397.793	371.476	424.109	1.14169	0.191166	0.0909003	1
ENSMUSG00000021706	Zfyve16	207.468	191.057	223.879	1.17179	0.228715	0.090932	1
ENSMUSG00000042978	Sbk1	98.1303	108.93	87.3309	0.801718	-0.318834	0.0909778	1
ENSMUSG00000029314	Agpat9	91.9594	102.161	81.7578	0.800283	-0.321418	0.0910168	1
ENSMUSG00000000948	Snrpn	223.106	203.368	242.844	1.19411	0.255934	0.0910483	1
ENSMUSG00000027478	Dnmt3b	315.233	292.512	337.954	1.15535	0.208331	0.0913141	1
ENSMUSG00000084983	Gm11789	15.3971	19.6263	11.1678	0.569024	-0.813439	0.0913185	1
ENSMUSG00000042328	Hps4	284.998	263.985	306.012	1.1592	0.213132	0.091366	1
ENSMUSG00000041037	Irgq	393.213	366.514	419.912	1.14569	0.196217	0.0914111	1
ENSMUSG00000046207	Pik3r6	34.4265	40.2747	28.5784	0.709586	-0.494951	0.0914764	1
ENSMUSG00000029461	Fam168a	620.75	583.093	658.407	1.12916	0.175254	0.0914779	1
ENSMUSG00000026502	Pppde1	923.253	871.645	974.86	1.11841	0.161455	0.0915486	1
ENSMUSG00000030494	Rhpn2	290.175	268.899	311.452	1.15825	0.211946	0.0917744	1
ENSMUSG00000068739	Sars	2623.45	2493.04	2753.85	1.10461	0.143541	0.0918139	1
ENSMUSG00000040234	Tm7sf3	864.88	912.301	817.459	0.896041	-0.158364	0.0918368	1
ENSMUSG00000062785	Kcnc3	10.2739	13.5082	7.03962	0.521136	-0.940269	0.0918519	1
ENSMUSG00000028289	Epha7	146.247	131.363	161.131	1.22661	0.294679	0.091854	1
ENSMUSG00000022471	Xrcc6	1497.77	1575.06	1420.48	0.901862	-0.149021	0.091933	1
ENSMUSG00000020889	Nr1d1	33.1825	27.2373	39.1277	1.43655	0.522608	0.0919757	1
ENSMUSG00000047407	Tgif1	204.758	187.641	221.874	1.18244	0.241768	0.0920476	1
[truncated: 35,993 more rows]
